# Supplementary material for: Traveling pulse emerges from coupled intermittent walks: A case study in sheep
Source: PLoS One. 2018 Dec 5;13(12):e0206817. doi: 10.1371/journal.pone.0206817 (PMC6281248; doi:10.1371/journal.pone.0206817)
Supplement: S1 Data — All data and source codes for data treatment (using R), numerical solving equations and stochastic simulations. (ZIP) [file pone.0206817.s004.zip]

Archive with 45 entries (28 files):
- S1_Data/
- S1_Data/00-makeall.R
- S1_Data/00-makeall.Rout
- S1_Data/00-README.txt
- S1_Data/data/
- S1_Data/data/CollMotEvents1D.txt
- S1_Data/data/OrderedCollMotEvents.txt
- S1_Data/data/T3-J14-A3.txt
- __MACOSX/
- __MACOSX/S1_Data/
- __MACOSX/S1_Data/data/
- __MACOSX/S1_Data/data/._T3-J14-A3.txt
- S1_Data/output/
- S1_Data/output/fig1.eps
- S1_Data/output/fig2.eps
- S1_Data/output/fig3.eps
- S1_Data/output/fig4.eps
- S1_Data/output/fig5.eps
- S1_Data/src/
- S1_Data/src/fig5data/
- S1_Data/src/fig5data/00-src/
- S1_Data/src/fig5data/00-src/ibm-c/
- S1_Data/src/fig5data/00-src/ibm-c/crng.h
- __MACOSX/S1_Data/src/
- __MACOSX/S1_Data/src/fig5data/
- __MACOSX/S1_Data/src/fig5data/00-src/
- __MACOSX/S1_Data/src/fig5data/00-src/ibm-c/
- __MACOSX/S1_Data/src/fig5data/00-src/ibm-c/._crng.h
- S1_Data/src/fig5data/00-src/ibm-c/main.cpp
- __MACOSX/S1_Data/src/fig5data/00-src/ibm-c/._main.cpp
- S1_Data/src/fig5data/00-src/ibm-c/params.h
- S1_Data/src/fig5data/00-src/pde-f90/
- S1_Data/src/fig5data/00-src/pde-f90/00-params.f90
- S1_Data/src/fig5data/00-src/pde-f90/main.f90
- S1_Data/src/fig5data/01-makedata.R
- S1_Data/src/fortranN4/
- S1_Data/src/fortranN4/00-params.f90
- S1_Data/src/fortranN4/01-run.R
- S1_Data/src/fortranN4/02-codeici.f90
- S1_Data/src/mud00055/
- S1_Data/src/mud00055/01-Sims1D.R
- S1_Data/src/mud00055/02-cumdists.R
- S1_Data/src/mud00055/40-params.R
- S1_Data/src/PlanarGeometry.R
- __MACOSX/S1_Data/src/._PlanarGeometry.R
