# Supplementary material for: Traveling pulse emerges from coupled intermittent walks: A case study in sheep
Source: PLoS One. 2018 Dec 5;13(12):e0206817. doi: 10.1371/journal.pone.0206817 (PMC6281248; doi:10.1371/journal.pone.0206817)
Supplement: S1 Data — All data and source codes for data treatment (using R), numerical solving equations and stochastic simulations. (ZIP) [file pone.0206817.s004.zip › S1_Data/00-makeall.R]

## cleanup
rm(list=ls())

## what to do
ToDo = c("fig1","fig2","fig3","fig4","fig5");

system("mkdir output");


## open a graphic window with R under mac OS X
## replace quartz by X11 under linux
openGraphics = function(inwidth, inheight) { quartz(w=inwidth,h=inheight); }

if ("fig1" %in% ToDo)
    {
        ## a)
        trajs = read.delim("data/T3-J14-A3.txt");
        openGraphics(inwidth=5,inheight=12);
        par(las=1, family="Helvetica", mar=c(5,5,1.5,1), mfrow=c(4,1), tcl=0.4)
        tracer = subset(trajs,Time>670 & Time<850);
        tr1 = subset(tracer,Ident==1)
        plot(tr1$XF,tr1$YF, asp=1, pch=16, cex=0.5, xlim=c(0,-55),ylim=c(0,35),xlab="X (m)",ylab="Y (m)",cex.axis=1.5,cex.lab=1.5);
        axis(3,lab=NA);axis(4,lab=NA);
        for (id in 1:3)
            {
                tr1 = subset(tracer,Ident==id)
                lines(tr1$XF,tr1$YF);
                points(tr1$XF,tr1$YF,pch=16,cex=0.5);                
                tr1s = subset(tr1, Time>142 & Time<156);
                points(tr1s$XF,tr1s$YF,pch=16,cex=0.5,col="red");
            }
        text(-5,24,"Grazing",cex=2)
        text(-38,3,"Grazing",cex=2)
        arrows(x0=-7,y0=22,x1=-35,y1=6,lwd=2)
        text(-13,12,"Walking",cex=2)
        ## text(-25,-10,"X (m)",cex=1.5, xpd=NA);
        ## text(-62,25,"Y (m)",cex=1.5, xpd=NA,srt=90);
        text(18.5,37,"(a)",cex=2,xpd=NA)


        ## b)
        selectedEvent = 98;
        CollMotEvents = read.delim("data/CollMotEvents1D.txt");
        theEvent = subset(CollMotEvents,EventId==selectedEvent);
        plot(theEvent$X,theEvent$Y,pch=16,xlab="X (m)",ylab="Y (m)", asp=1,cex.axis=1.5,cex.lab=1.5, xlim=c(0,-55),ylim=c(0,35) );
        axis(3,lab=NA);axis(4,lab=NA);
        for (sheep in unique(theEvent$Ident))
            {
                theSheepInTheEvent = subset(theEvent,Ident==sheep);
                sheepcol = "blue"; if (theSheepInTheEvent$Behav[1]=="DI") sheepcol="red";
                points(theSheepInTheEvent$X[1],theSheepInTheEvent$Y[1],pch=16, col=sheepcol);
                points(theSheepInTheEvent$X[2],theSheepInTheEvent$Y[2],pch=16, col=sheepcol);
                arrows(x0=theSheepInTheEvent$X[1],x1=theSheepInTheEvent$X[2],y0=theSheepInTheEvent$Y[1],y1=theSheepInTheEvent$Y[2], col=sheepcol, length=0.1, lwd=2);
            }


        ## event line
        theEvent$starts=0;
        theEvent$starts[theEvent$Behav=="DI"]=1;
        theEvent$starts[theEvent$Behav=="DS"]=1;
        starts = which(theEvent$starts==1);
        stops  = which(theEvent$starts==0);
        positions = data.frame(Xf = theEvent$X[starts], Yf = theEvent$Y[starts], Xt = theEvent$X[stops], Yt = theEvent$Y[stops]);
        ox = mean(positions[,1]) ;  oy = mean(positions[,2]);
        vx = mean(positions[,3])-ox ;  vy = mean(positions[,4])-oy;
        vxy = sqrt(vx**2 + vy**2);
        vx = vx/vxy ; vy = vy/vxy;
        nx = vy ; ny = -vx ;
        abline(oy-(ox*vy/vx),vy/vx, col="red", lty=2, lw=2)

        ## 1D frame
        base=rbind(c(ox,nx,vx),c(oy,ny,vy));
        depx = base[1,1] - 5.0 * base[1,2];
        depy = base[2,1]  -5.0 * base[2,2];
        lines(c(base[1,1],depx),c(base[2,1],depy), lty=3, lwd=2);
        arrows(x0=depx,x1=depx+3*base[1,3],y0=depy,y1=depy+3*base[2,3],lwd=2, length=0.1, angle=45);

        ## projected pos
        source("src/PlanarGeometry.R");
        ## start pos
        nc = t(apply(cbind(positions[,c(1,2)],ox,oy,nx,ny,vx,vy),1,PlanarCoordsPointInOrigineBase));
        ## we have : base[,1] + nc[i,1]*base[,2] + nc[i,2]*base[,3] == vectors[i,c(1,2)]
        proj = cbind( positions[,1] , positions[,2] ,
            positions[,1] - nc[,1] * base[1,2],
            positions[,2] - nc[,1] * base[2,2]);
        matlines( t(proj[,c(1,3)]), t(proj[,c(2,4)]), col="black", lw=2, lty=1 );        
        ## endpos
        nc = t(apply(cbind(positions[,c(3,4)],ox,oy,nx,ny,vx,vy),1,PlanarCoordsPointInOrigineBase));
        proj = cbind( positions[,3] , positions[,4] ,
            positions[,3] - nc[,1] * base[1,2],
            positions[,4] - nc[,1] * base[2,2]);
        matlines( t(proj[,c(1,3)]), t(proj[,c(2,4)]), col="black", lw=2, lty=1 );

        text(18.5,37,"(b)",cex=2,xpd=NA)


        ## c)
        theEvent$Latence = theEvent$Frame - runif(n=6, max=1);
        ## we got
        theEvent$Latence = c(754.0780, 785.5210, 756.3444, 786.6540, 756.7849, 786.3043);
        ordEvent = theEvent[order(theEvent$Latence),];
        dates = ordEvent$Latence ;
        enM = c(0, 1:3, 2:1, 0,0);
        enMdates = c(735,dates,810);
        plot(enMdates,enM, type='s', xlab = "Time (s)", ylab="Nb walking",cex.axis=1.5,cex.lab=1.5, ylim=c(0,4), yaxt="n" )
        axis(3,lab=NA);axis(4,lab=NA);
        
        axis(2,at=0:3,cex.axis=1.5)
        text(755,3.5,"Starts",cex=2);
        text(785,3.5,"Stops",cex=2);
        text(745,0.3,"Grazing",cex=2);
        text(770,0.5,"Walking",cex=2);
        text(800,0.3,"Grazing",cex=2);
        arrows(x0=754.5,y0=0.3,x1=786,y1=0.3,angle=45,length=0.1)
        
        text(728,4.2,"(c)",cex=2,xpd=NA)

        ## d)
        themanipe = subset(CollMotEvents,Fichier=="T3-J14-A3");
        ListeDesEventId = unique(themanipe$EventId);

        ## add an event "stop" at time 0, with coords of first event starts
        themanipe$starts = 0; themanipe$starts[themanipe$Behav %in% c("DI","DS")]=1;
        firstpos = subset(themanipe,EventId==ListeDesEventId[1] & starts==1);
        firstpos$EventId=0;
        firstpos$Frame=0;
        themanipe = rbind(firstpos,themanipe);

        ## compute cum walked distance
        nbEvt = length(ListeDesEventId);
        indivCumS = matrix(ncol=6,nrow=2*nbEvt+2); ## col 1 = temps, col 2 = s
        indivCumS[1,]=0; ## starts
        for (evt in 1:nbEvt)
            {
                thise = subset(themanipe,EventId==ListeDesEventId[evt])
                for (ind in 1:3)
                    {
                        indivCumS[2*evt,2*ind-1]=subset(thise,Ident==ind & starts==1)$Frame;
                        indivCumS[2*evt+1,2*ind-1]=subset(thise,Ident==ind & starts==0)$Frame;
                        indivCumS[2*evt,2*ind]=indivCumS[2*evt-1,2*ind];
                        distfaite = subset(thise,Ident==ind & starts==0)$S1D-subset(thise,Ident==ind & starts==1)$S1D
                        indivCumS[2*evt+1,2*ind]=indivCumS[2*evt-1,2*ind]+distfaite;
                    }
            }
        indivCumS[2*nbEvt+2,]=indivCumS[2*nbEvt+1,]; 
        indivCumS[2*nbEvt+2,c(1,3,5)]=c(1800,1800,1800);

        ## plot them
        plot(indivCumS[,1],indivCumS[,2],
             xlab="Time (s)",ylab="S (m)", type="l", main="", ## labmain,
             xlim=c(0,1800),
             ylim=c(0,200),cex.axis=1.5,cex.lab=1.5);
        axis(3,lab=NA);axis(4,lab=NA);

        ## our example event
        polygon(c(740,740,810,810),c(-10,250,250,-10),border=NA,col="lightgray")
        
        for (sheep in 1:3)
            {
                lines(indivCumS[,2*sheep-1],indivCumS[,2*sheep]);
            }
        text(-300,220,"(d)",cex=2,xpd=NA)
        
        dev.copy2eps(file="output/fig1.eps");

    } ## fig1

        
if ("fig2" %in% ToDo)
    {
        library("MCMCpack");

        redoSimulation = TRUE;

        OrderedCollMotEvents = read.delim("data/OrderedCollMotEvents.txt");
        ## same data as CollMotEvents1D.txt, different order, and
        ## latencies are computed as equal to "frame" minus a random blur of 1 second
        ## meaning: the event has occured within the two frames

        cat(" COLLECTIVE DEPARTURE \n\n");
        ## ############################
        ## estimation of alpha, beta, gamma
        ## ############################

        ## we only consider departures
        eventsRetenus = subset(OrderedCollMotEvents,Event=="D")
        LatencesDeparts = aggregate(eventsRetenus$Latence, list(Marche=eventsRetenus$Marche,Arret=eventsRetenus$Arret), mean);
        names(LatencesDeparts)=c("Marche","Arret","Latence");


        LatencesDeparts$Latence[LatencesDeparts$Marche==0]=NA;
        LatencesDeparts$FreqArretsGroupe = 1/LatencesDeparts$Latence;


        ## at the individual scale, we take into account the number at risk
        LatencesDeparts$FreqArretsIndiv = LatencesDeparts$FreqArretsGroupe / LatencesDeparts$Arret;

        ## in good order
        leBonOrdre = c(5,1,  9,6,2, 12,10,7,3, 17,16,15,14,13,11,8,4);
        LatencesDeparts = LatencesDeparts[leBonOrdre,];

        ## fit in the log domain
        lmreg = lm(log(LatencesDeparts$FreqArretsIndiv) ~  log(LatencesDeparts$Marche) + log(LatencesDeparts$Arret));
        print(summary(lmreg))
        ## with no a priori law
        mcreg = MCMCregress(log(LatencesDeparts$FreqArretsIndiv) ~  log(LatencesDeparts$Marche) + log(LatencesDeparts$Arret) );
        mcregs = summary(mcreg);
        alphaM3  = exp(mcregs$statistics[1,1]);
        betaM3  = mcregs$statistics[2,1];
        gammaM3   = mcregs$statistics[3,1]; gammaM3 = -gammaM3;
        print(mcregs);
        cat("\n\n\n MC : Found ", alphaM3, " * Marche^",betaM3," * Arrêt^-",gammaM3,"\n");

        ## we choose
        alpha = 0.3 ; beta = 0.6 ;gamma = 0.7
        cat(" THEN ", alpha, " * Marche^",beta," * Arrêt^-",gamma,"\n");

        cat("\n\n");
        cat("alpha\t",alpha," [",exp(mcregs$quantiles[1,1])," --- ",exp(mcregs$quantiles[1,5]),"]\n");
        cat("beta\t",beta," [",mcregs$quantiles[2,1]," --- ",mcregs$quantiles[2,5],"]\n");
        cat("gamma\t",gamma," [",mcregs$quantiles[3,1]," --- ",mcregs$quantiles[3,5],"]\n");
        cat("\n\n");


        ## ############################
        ## stats per group size and predictions
        ## ############################

        ## nous voulons les latences par rapport à l'initiateur de la marche !!!
        ## on fait les stats EventId par EventId
        ParEventId = aggregate(eventsRetenus$GrpeSize,list(eventsRetenus$EventId),head,1);
        names(ParEventId) = c("EventId","Size");
        latDernierSuiveur = function(latences) { return (tail(latences,1)-latences[1]);}
        ParEventId$LatenceDernierSuiveur = aggregate(eventsRetenus$Temps,list(eventsRetenus$EventId),latDernierSuiveur)$x;
        dataStatLatences = data.frame(
            Size = c(2,3,4,8),
            Effectif = data.frame(table(ParEventId$Size))$Freq,
            MaxL = aggregate(ParEventId$LatenceDernierSuiveur, list(ParEventId$Size), mean, na.rm=TRUE)$x
        );
        ## correcting for the initiator blurred first second
        ## what was that for ? dataStatLatences[length(dataStatLatences$Size),3] = dataStatLatences[length(dataStatLatences$Size),3]+1;

        cat("\n ====================\n");
        cat(" Collective departures latencies \n");
        print(dataStatLatences)
        cat("\n ====================\n");

        ## ############################
        ## predicted by Monte Carlo
        ## ############################
        if (redoSimulation)
            {
                cat(" calcul des predictions par monte-carlo avec ex-aequos\n");
                nbReplic = 10000; ## par taille de groupe

                ## switching rate
                ## activated by : Done
                ## inhibited by : AtRisk
                RateChangementEtat = function(Done,AtRisk) { return(alpha*Done**beta/AtRisk**gamma); }
    
                predictionsMC = data.frame(N=c(2,3,4,8),LatencePremier=NA,LatenceDernier=NA,VarDernier=NA);
                for (ligne in 1:4)
                    {
                        size = predictionsMC$N[ligne];
                        meanLatencePremier = 0;
                        meanLatenceDernier = 0;
                        latDernier = c();
                        for (rep in 1:nbReplic)
                            {
                                AtRisk = size-1;
                                latencePremier = NA;
                                latenceDernier = NA;
                                rangDeLaSeconde=0;
                                while (AtRisk > 0)
                                    {
                                        ## individual rate is given by RateChangementEtat
                                        ## probability that the event is within the next second : 1-exp(-rate*deltaT) with deltaT=1
                                        probaParIndividuProchaineSeconde = 1-exp(-RateChangementEtat(size-AtRisk,AtRisk));
                                        ## how many individuals are switching : binomial over the number at risk
                                        nombreDIndividusQuiChangent = rbinom(1,AtRisk,probaParIndividuProchaineSeconde);                
                                        if ((nombreDIndividusQuiChangent>0) && (is.na(latencePremier))) {latencePremier = rangDeLaSeconde}
                                        rangDeLaSeconde = rangDeLaSeconde+1
                                        AtRisk = AtRisk - nombreDIndividusQuiChangent;
                                    }
                                latenceDernier = rangDeLaSeconde-1; ## -1 to correct for the last inc above
            
                                meanLatencePremier = meanLatencePremier + latencePremier;
                                meanLatenceDernier = meanLatenceDernier + latenceDernier;
                                latDernier = c(latDernier,latenceDernier);
                            } ## rep
                        predictionsMC$LatencePremier[ligne] = meanLatencePremier/nbReplic;
                        predictionsMC$LatenceDernier[ligne] = meanLatenceDernier/nbReplic;
                        predictionsMC$VarDernier[ligne] = var(latDernier);
                    }## ligne
                cat("\n   Predictions MC \n");
                print(predictionsMC);
                cat("\n\n------------\n");
                save(predictionsMC,file="output/simsDepart.rda");
            } else {
                print(load("output/simsDepart.rda"));
            } ## redoSimulation


        ## graphics for collective departure

        openGraphics(inwidth=6.5,inheight=6);
        par(las=1, family="Helvetica",
            mar=c(5,5,1.5,1),
            tcl=0.4,
            mfrow=c(2,2));


        ## Les latences
        plot(1:17,LatencesDeparts$FreqArretsIndiv,pch=1,cex=1, ylim=c(0,1.1), type="b",
             ylab=expression("Departing rate ("*s^-1*")"), xlab="Nb. Walking",
             xaxt="n",las=1);
        axis(1,at=1+c(1,3,4,6,7,8,10,11,12,13,14,15,16),lab=c(1,1,2,1,2,3,1,2,3,4,5,6,7),cex.axis=0.6);
        axis(3,at=1+c(1,3,4,6,7,8,10,11,12,13,14,15,16),lab=NA);axis(4,lab=NA);

        predicted = alpha * LatencesDeparts$Marche^beta * LatencesDeparts$Arret^(-gamma);
        predicted[c(1,3,6,10)]=NA;
        points(1:17,predicted,pch=3,type="b", cex=0.5, lwd=2);
        text(-4,1.2,"(a)",cex=2,xpd=NA)


        ## max latence
        Size = c(2,3,4,8)
        LatencesDernier = predictionsMC$LatenceDernier;
        VarianceDernier = predictionsMC$VarDernier ; 

        IC = 1.96*sqrt(VarianceDernier/dataStatLatences$Effectif);

        ## graph means
        plot(dataStatLatences$Size, dataStatLatences$MaxL,
             pch=1,las=1, xlim=c(1,9), ylim=c(0,12),xaxt="n",cex=2,
             xlab="Group Size", ylab="Event Duration (s)");
        axis(1,at=1+c(1,2,3,7),lab=c(2,3,4,8));
        axis(3,at=1+c(1,2,3,7),lab=NA);axis(4,lab=NA);
        
        points(Size, LatencesDernier , pch=3, type="b",col="black",lwd=2);
        lines(Size, LatencesDernier + IC,lty=4)
        lines(Size, LatencesDernier - IC,lty=4)
        text(-1.2,13,"(b)",cex=2,xpd=NA)


        cat("\n\n\n COLLECTIVE STOP \n\n");
        ## we do the same for the collective stops

        ## we only events when all sheep have been all marching
        ## discarding events when the initiator stopped before the last departure
        tousEnMarche = function(ident)
            {
                eventAVerifier = subset(OrderedCollMotEvents,EventId==ident[1]);
                if (eventAVerifier$GrpeSize[1] %in% eventAVerifier$Marche) return(TRUE);
                return(FALSE);
            }
        eventsAvecMeqN = aggregate(OrderedCollMotEvents$EventId, list(OrderedCollMotEvents$EventId),tousEnMarche);
        eventsARetenir = eventsAvecMeqN$Group.1[eventsAvecMeqN$x==TRUE];
        eventsRetenus = subset(OrderedCollMotEvents, (EventId %in% eventsARetenir) & (Event=="A")) ;
        ## 208 events are kept, over 221.

        
        LatencesArrets = aggregate(eventsRetenus$Latence, list(Arret=eventsRetenus$Arret, Marche=eventsRetenus$Marche), mean);
        names(LatencesArrets)=c("Arret","Marche","Latence");
        LatencesArrets$Latence[LatencesArrets$Arret==0]=NA;

        
        LatencesArrets$FreqArretsGroupe = 1/LatencesArrets$Latence;
        LatencesArrets$FreqArretsIndiv = LatencesArrets$FreqArretsGroupe / LatencesArrets$Marche;
        leBonOrdre = c(5,1,  9,6,2, 12,10,7,3, 17,16,15,14,13,11,8,4);
        LatencesArrets = LatencesArrets[leBonOrdre,];

        lmreg = lm(log(LatencesArrets$FreqArretsIndiv) ~  log(LatencesArrets$Arret) + log(LatencesArrets$Marche) );
        print(summary(lmreg))

        mcreg = MCMCregress(log(LatencesArrets$FreqArretsIndiv) ~ log(LatencesArrets$Arret) + log(LatencesArrets$Marche));
        mcregs = summary(mcreg);
        alphaM3  = exp(mcregs$statistics[1,1]);
        betaM3  = mcregs$statistics[2,1];
        gammaM3   = mcregs$statistics[3,1]; gammaM3 = -gammaM3;
        print(mcregs);
        cat("\n\n\n MC : Found ", alphaM3, " * Arret^",betaM3," * Marche^-",gammaM3,"\n");

        ## we choose
        alpha = 0.4 ; beta = 0.5 ;gamma = 0.5
        cat(" THEN ", alpha, " * Marche^",beta," * Arrêt^-",gamma,"\n");

        cat("\n\n\n");
        cat("alpha\t",alpha," [",exp(mcregs$quantiles[1,1])," --- ",exp(mcregs$quantiles[1,5]),"]\n");
        cat("beta\t",beta," [",mcregs$quantiles[2,1]," --- ",mcregs$quantiles[2,5],"]\n");
        cat("gamma\t",gamma," [",mcregs$quantiles[3,1]," --- ",mcregs$quantiles[3,5],"]\n");
        cat("\n\n\n");
        
        ## ############################
        ## stats & predictions
        ## ############################

        ParEventId = aggregate(eventsRetenus$GrpeSize,list(eventsRetenus$EventId),head,1);
        names(ParEventId) = c("EventId","Size");
        latDernierSuiveur = function(latences) { return (tail(latences,1)-latences[1]);}
        ParEventId$LatenceDernierSuiveur = aggregate(eventsRetenus$Temps,list(eventsRetenus$EventId),latDernierSuiveur)$x;
        dataStatLatences = data.frame(
            Size = c(2,3,4,8),
            Effectif = data.frame(table(ParEventId$Size))$Freq,
            MaxL = aggregate(ParEventId$LatenceDernierSuiveur, list(ParEventId$Size), mean, na.rm=TRUE)$x
        );
        ## correcting for the initiator blurred first second
        ## what was that for ? dataStatLatences[length(dataStatLatences$Size),3] = dataStatLatences[length(dataStatLatences$Size),3]+1;
        
        cat("\n ====================\n");
        cat(" Collective stop latencies \n");
        print(dataStatLatences)
        cat("\n ====================\n");


        ## ############################
        ## predictions
        ## ############################        
        if (redoSimulation)
            {
                nbReplic = 10000; ## par taille de groupe
                RateChangementEtat = function(Done,AtRisk) { return(alpha*Done**beta/AtRisk**gamma); }
    
                predictionsMC = data.frame(N=c(2,3,4,8),LatencePremier=NA,LatenceDernier=NA,VarDernier=NA);
                for (ligne in 1:4)
                    {
                        size = predictionsMC$N[ligne];
                        meanLatencePremier = 0;
                        meanLatenceDernier = 0;
                        latDernier = c();
                        for (rep in 1:nbReplic)
                            {
                                AtRisk = size-1;
                                latencePremier = NA;
                                latenceDernier = NA;
                                rangDeLaSeconde=0;
                                while (AtRisk > 0)
                                    {
                                        probaParIndividuProchaineSeconde = 1-exp(-RateChangementEtat(size-AtRisk,AtRisk));
                                        nombreDIndividusQuiChangent = rbinom(1,AtRisk,probaParIndividuProchaineSeconde);
                                        if ((nombreDIndividusQuiChangent>0) && (is.na(latencePremier))) {latencePremier = rangDeLaSeconde}
                                        rangDeLaSeconde = rangDeLaSeconde+1
                                        AtRisk = AtRisk - nombreDIndividusQuiChangent;
                                    }
                                latenceDernier = rangDeLaSeconde-1; ## -1 parce qu'on a incrémenté ci-dessus
                                meanLatencePremier = meanLatencePremier + latencePremier;
                                meanLatenceDernier = meanLatenceDernier + latenceDernier;
                                latDernier = c(latDernier,latenceDernier);
                            } ## rep
                        predictionsMC$LatencePremier[ligne] = meanLatencePremier/nbReplic;
                        predictionsMC$LatenceDernier[ligne] = meanLatenceDernier/nbReplic;
                        predictionsMC$VarDernier[ligne] = var(latDernier);
                    }## ligne
                cat("\n   Predictions MC \n");
                print(predictionsMC);
                cat("\n\n------------\n");
                save(predictionsMC,file="output/simsArrets.rda");
            } else {
                print(load("output/simsArrets.rda"));
            }


        plot(1:17,LatencesArrets$FreqArretsIndiv,pch=1,cex=1, ylim=c(0,1.1), type="b",
             ylab=expression("Stopping rate ("*s^-1*")"),
             xlab="Nb. Stopped", xaxt="n",las=1);
        axis(1,at=1+c(1,3,4,6,7,8,10,11,12,13,14,15,16),lab=c(1,1,2,1,2,3,1,2,3,4,5,6,7),cex.axis=0.6);
        axis(3,at=1+c(1,3,4,6,7,8,10,11,12,13,14,15,16),lab=NA);axis(4,lab=NA);
        predicted = alpha * LatencesArrets$Arret^beta * LatencesArrets$Marche^(-gamma);
        predicted[c(1,3,6,10)]=NA;
        points(1:17,predicted,pch=3,type="b", cex=0.5, lwd=2);
        text(-4,1.2,"(c)",cex=2,xpd=NA)

        LatencesDernier = predictionsMC$LatenceDernier;
        VarianceDernier = predictionsMC$VarDernier ; 
        IC = 1.96*sqrt(VarianceDernier/dataStatLatences$Effectif);

        ## graph means
        plot(dataStatLatences$Size, dataStatLatences$MaxL,
             pch=1,las=1, xlim=c(1,9), ylim=c(0,12),cex=2,xaxt="n",
             xlab="Group Size", ylab="Event Duration (s)");
        axis(1,at=1+c(1,2,3,7),lab=c(2,3,4,8));
        axis(3,at=1+c(1,2,3,7),lab=NA);axis(4,lab=NA);

        points(Size, LatencesDernier , pch=3, type="b",col="black",lwd=2);
        lines(Size, LatencesDernier + IC,lty=4)
        lines(Size, LatencesDernier - IC,lty=4)
        text(-1.2,13,"(d)",cex=2,xpd=NA)


        dev.copy2eps(file="output/fig2.eps");

    }


if ("fig3" %in% ToDo)
    {
        
        ## !!! must run first src/mud00055/01-run.R and 02-cumdists.R to regenerate src/mud00055/cumDistAll.rda
        ## for this: set flag below to TRUE
        regenerateFig3data = TRUE;
        if (regenerateFig3data) system("cd src/mud00055 ; R CMD BATCH 01-Sims1D.R ; R CMD BATCH 02-cumdists.R");

        
        openGraphics(inwidth=6.5,inheight=6);
        par(las=1, family="Helvetica",
            mar=c(4,5,2.5,1),
            tcl=0.4,
            mfrow=c(2,2));

        CollMotEvents1D = read.delim("data/CollMotEvents1D.txt");

        ## a)
        themanipe = subset(CollMotEvents1D,Fichier=="T4-J14-A2" & Frame<1800);
        ListeDesEventId = unique(themanipe$EventId);

        ## we add a "stop" event at time 0
        themanipe$starts = 0; themanipe$starts[themanipe$Behav %in% c("DI","DS")]=1;
        firstpos = subset(themanipe,EventId==ListeDesEventId[1] & starts==1);
        firstpos$EventId=0;
        firstpos$Frame=0;
        themanipe = rbind(firstpos,themanipe);

        nbEvt = length(ListeDesEventId);
        indivCumS = matrix(ncol=8,nrow=2*nbEvt+2); ## col 1 = temps, col 2 = s
        indivCumS[1,]=0; ## starts
        for (evt in 1:nbEvt)
            {
                thise = subset(themanipe,EventId==ListeDesEventId[evt])
                for (ind in 1:4)
                    {
                        indivCumS[2*evt,2*ind-1]=subset(thise,Ident==ind & starts==1)$Frame;
                        indivCumS[2*evt+1,2*ind-1]=subset(thise,Ident==ind & starts==0)$Frame;
                        indivCumS[2*evt,2*ind]=indivCumS[2*evt-1,2*ind];
                        distfaite = subset(thise,Ident==ind & starts==0)$Frame-subset(thise,Ident==ind & starts==1)$Frame; ## speed 1
                        indivCumS[2*evt+1,2*ind]=indivCumS[2*evt-1,2*ind]+distfaite;
                    }
            }
        indivCumS[2*nbEvt+2,]=indivCumS[2*nbEvt+1,]; 
        indivCumS[2*nbEvt+2,c(1,3,5,7)]=c(1800,1800,1800,1800);
        
        plot(indivCumS[,1],indivCumS[,2],
             xlab="Time (s)",ylab="S (m)", type="l", main="", ## labmain,
             xlim=c(0,1800),
             ylim=c(0,120),cex.axis=1.2,cex.lab=1.5);
        axis(3,lab=NA); axis(4,lab=NA);
        
        for (sheep in 1:4)
            {
                lines(indivCumS[,2*sheep-1],indivCumS[,2*sheep]);
            }
        text(1000,140,"Data",xpd=NA,cex=2)
        text(-600,140,"(a)",xpd=NA,cex=2)


        ## b)
        ## we load one simulated run, see in src/mud00055 for sources
        load("src/mud00055/sims/N4-80.rda");
        plot(Evolution.systeme$Events$Time,Evolution.systeme$Positions[,1], 
             xlab="Time (s)",ylab="S (m)", type="l", main="", ## labmain,
             xlim=c(0,1800),
             ylim=c(0,120),cex.axis=1.2,cex.lab=1.5)
        axis(3,lab=NA); axis(4,lab=NA);
        for (sheep in 2:4)
            {
                lines(Evolution.systeme$Events$Time,Evolution.systeme$Positions[,sheep]);
            }
        text(1000,140,"Model",xpd=NA,cex=2)
        text(-600,140,"(b)",xpd=NA,cex=2)


        ## c)
        ## we accumulate, frame by frame, the cumulated distance walked by individuals
        ## for each size separately
        cumDistAll = matrix(data=0,ncol=8,nrow=1800) ; ## cols used: 2,3,4,8
        sigDistAll = matrix(data=0,ncol=8,nrow=1800) ;
        cumDistNb  = matrix(data=0,ncol=8,nrow=1)
        cumSizeNb  = matrix(data=0,ncol=8,nrow=1)

        
        ListeDesManipes = unique(CollMotEvents1D$Fichier);
        for (manipe in ListeDesManipes)
            {
                if (manipe=='T4-J9-A3') next; ## really an outlier
                themanipe = subset(CollMotEvents1D,Fichier==manipe);
                themanipe$starts = 0; themanipe$starts[themanipe$Behav %in% c("DI","DS","DD")]=1;
                grpsize = themanipe$GrpeSize[1];
                distgroups = matrix(0,nrow=1800,ncol=grpsize);
                initpoint = 0;
                for (individual in 1:grpsize)
                    {
                        thisInd = subset(themanipe, Ident==individual);
                        disttime = rep(0,2200);
                        times = thisInd$Frame;
                        dists = thisInd$S1D;
                        evnts = thisInd$starts;
                        lastTime = length(times)
                        for (latind in 1:(lastTime-1))
                            {
                                lfrom = times[latind]; lto = times[latind+1];
                                if (evnts[latind]>0) ## walking
                                    {
                                        dfrom = disttime[lfrom-1];
                                        covered = dists[latind+1]-dists[latind];
                                        disttime[lfrom:lto] = dfrom + covered*(0:(lto-lfrom))/(lto-lfrom)
                                    } else { ## stopped
                                        disttime[lfrom:lto] = disttime[lfrom-1];
                                    }
                            }
                        if (times[lastTime] < 1800)
                            {
                                if (evnts[lastTime]>0) ## walking up to 1800
                                    {
                                        cat("evnts[lastTime]>0 !!\n"); stop("BAD");
                                    } else { ## stopped
                                        lfrom = times[lastTime]+1;
                                        disttime[lfrom:1800] = disttime[lfrom-1];
                                    }
                            }
                        distgroups[,individual]=disttime[1:1800];
                        cumDistAll[,grpsize] = cumDistAll[,grpsize]+disttime[1:1800];
                        cumDistNb[1,grpsize] = cumDistNb[1,grpsize]+1;
                    }
                vartime = apply(distgroups,MARGIN=1,FUN=function(x) {return(max(diff(sort(x))))} );
                sigDistAll[,grpsize] = sigDistAll[,grpsize] + vartime;
                cumSizeNb[1,grpsize] = cumSizeNb[1,grpsize]+1;
            } ## manipe
        for (grpsize in c(2,3,4,8))
            {
                cumDistAll[,grpsize] = cumDistAll[,grpsize]/cumDistNb[1,grpsize]
                sigDistAll[,grpsize] = sigDistAll[,grpsize]/cumSizeNb[1,grpsize]
            }
               
        plot(cumDistAll[,2], type="l",xlab="", ylab="Distance walked (m)", ylim=c(0,120),cex.axis=1.2,cex.lab=1.5)
        lines(cumDistAll[,3],lwd=2)
        lines(cumDistAll[,4],lwd=3)
        lines(cumDistAll[,8],lwd=4)
        axis(3,lab=NA); axis(4,lab=NA);
        
        text(-600,140,"(c)",xpd=NA,cex=2)
        
        ## d) average over simulations       
        print(load("src/mud00055/cumDistAll.rda"));
        plot(cumDistAll[,2], type="l", xlab="", ylab="Distance walked (m)", ylim=c(0,120),cex.axis=1.2,cex.lab=1.5)
        lines(cumDistAll[,3],lwd=2)
        lines(cumDistAll[,4],lwd=3)
        lines(cumDistAll[,8],lwd=4)
        axis(3,lab=NA); axis(4,lab=NA);
        
        text(-600,140,"(d)",xpd=NA,cex=2)
        
        dev.copy2eps(file="output/fig3.eps");
                
    }


if ("fig4" %in% ToDo)
    {
        ## !!! must run first src/fortranN4/01-run.R to regenerate simdata.rda (about 350 MO)
        ## set flag below to TRUE
        regenerateFig4data = TRUE;
        if (regenerateFig4data) system("cd src/fortranN4 ; R CMD BATCH 01-run.R");
        
        print(load("src/fortranN4/simdata.rda"))
        nbLines = length(data[,1])/2;
        actifs = data[seq(1,2*nbLines,2),]
        inactifs = data[seq(2,2*nbLines+1,2),]
        total = (actifs+inactifs)
        beta = actifs/(actifs+inactifs)
        deltax = 0.01; MaxX = 200;
        echx=seq(0,MaxX,deltax); keepval=1:length(echx);
        maxDate = 1800;## sec
        maxLine = maxDate/5;## 1 point par 5 sec.

        openGraphics(inwidth=5,inheight=6);
        par(las=1, family="Helvetica",
            mar=c(5,5,1.5,1),
            mfrow=c(2,1),
            tcl=0.4)
        YMAX=0.9;
        plot(echx, total[1,keepval],type="l", xlab="space (m)", ylab="density (sheep/m)", ylim=c(0,YMAX),xlim=c(0,MaxX));
        axis(3,lab=NA);axis(4,lab=NA);
        for (n in seq(20,maxLine,20)) lines(echx,total[n,keepval]);
        text(-50,1,"(a)",xpd=NA,cex=1)

        tranche = 360;
        tot = total[tranche,keepval]
        act = actifs[tranche,keepval]
        ina = inactifs[tranche,keepval]
        bet = beta[tranche,keepval]; bet[is.na(bet)]=NA;

        Nsheep = 4;
        pox = sum(tot*deltax*echx)/Nsheep
        indiceCentral = tail(which(echx<=pox),1);
        localechx = echx-pox
        minValInd = pox-15;minInd = tail(which(echx<=minValInd),1);
        maxValInd = pox+15;maxInd = tail(which(echx<=maxValInd),1);
        spanlocal = minInd:maxInd;

        plot(localechx[spanlocal],tot[spanlocal],type="l",xlim=c(-10,10),ylab="Density",xlab=expression(S[CM]*" (m)"), main="",lwd=2)
        lines(localechx[spanlocal],ina[spanlocal],col="blue",lwd=2);
        lines(localechx[spanlocal],act[spanlocal],col="red",lwd=2);
        axis(3,lab=NA);axis(4,lab=NA);

        indd = which(tot[spanlocal]==max(tot[spanlocal]))
        xl = localechx[spanlocal][indd]
        lines(c(xl,xl),c(-1,1),lty=1)
        text(-15,1,"(b)",xpd=NA,cex=1)

        dev.copy2eps(file="output/fig4.eps");
    }


if ("fig5" %in% ToDo)
    {

        ## !!! must run first data/fig5data/01-makedata.R to regenerate all ibm and pde simulations
        regenerateFig5data = TRUE;
        if (regenerateFig5data) system("cd src/fig5data ; R CMD BATCH 01-makedata.R");

        ## It takes about 2 hours,
        ## see src/fig5data/01-makedata.Rout for last call results

        cat(" read ibm data\n");
        ## and take centers of mass for each group

        ibm1 = read.table("src/fig5data/02-ibmdata/ibmN1.txt")
        meanpos1 = apply(ibm1,1,mean)
        ibm2 = read.table("src/fig5data/02-ibmdata/ibmN2.txt")
        meanpos2 = apply(ibm2,1,mean)
        ibm4 = read.table("src/fig5data/02-ibmdata/ibmN4.txt")
        meanpos4 = apply(ibm4,1,mean)
        ibm8 = read.table("src/fig5data/02-ibmdata/ibmN8.txt")
        meanpos8 = apply(ibm8,1,mean)
        ibm16 = read.table("src/fig5data/02-ibmdata/ibmN16.txt")
        meanpos16 = apply(ibm16,1,mean)
        ibm32 = read.table("src/fig5data/02-ibmdata/ibmN32.txt")
        meanpos32 = apply(ibm32,1,mean)
        ibm100 = read.table("src/fig5data/02-ibmdata/ibmN100.txt")
        meanpos100 = apply(ibm100,1,mean)
        
        ## 
        cat(" read pde data\n")
        
        data1 = matrix(scan("src/fig5data/03-pdedata/pdeN1.txt"),nrow=4,byrow=TRUE)
        actifs1 = data1[3,]; inactifs1 = data1[4,]; total1 = (actifs1+inactifs1);
        data2 = matrix(scan("src/fig5data/03-pdedata/pdeN2.txt"),nrow=4,byrow=TRUE)
        actifs2 = data2[3,]; inactifs2 = data2[4,]; total2 = (actifs2+inactifs2);
        data4 = matrix(scan("src/fig5data/03-pdedata/pdeN4.txt"),nrow=4,byrow=TRUE)
        actifs4 = data4[3,]; inactifs4 = data4[4,]; total4 = (actifs4+inactifs4);
        data8 = matrix(scan("src/fig5data/03-pdedata/pdeN8.txt"),nrow=4,byrow=TRUE)
        actifs8 = data8[3,]; inactifs8 = data8[4,]; total8 = (actifs8+inactifs8);
        data16 = matrix(scan("src/fig5data/03-pdedata/pdeN16.txt"),nrow=4,byrow=TRUE)
        actifs16 = data16[3,]; inactifs16 = data16[4,]; total16 = (actifs16+inactifs16);
        data32 = matrix(scan("src/fig5data/03-pdedata/pdeN32.txt"),nrow=4,byrow=TRUE)
        actifs32 = data32[3,]; inactifs32 = data32[4,]; total32 = (actifs32+inactifs32);
        data100 = matrix(scan("src/fig5data/03-pdedata/pdeN100.txt"),nrow=4,byrow=TRUE)
        actifs100 = data100[3,]; inactifs100 = data100[4,]; total100 = (actifs100+inactifs100);


        ## compute speeds

        deltax = 0.01; MaxX = 400;
        echx=seq(0,MaxX-deltax,deltax);
        
        speedi1 = 3600*mean(meanpos1)/1800; ## m/hour
        beta1 = sum(actifs1)/sum(total1);
        cm1 = sum(total1*deltax*echx)/1;
        
        speedi2 = 3600*mean(meanpos2)/1800; ## m/hour
        beta2 = sum(actifs2)/sum(total2);
        cm2 = sum(total2*deltax*echx)/2;
        
        speedi4 = 3600*mean(meanpos4)/1800; ## m/hour
        beta4 = sum(actifs4)/sum(total4);
        cm4 = sum(total4*deltax*echx)/4;
        
        speedi8 = 3600*mean(meanpos8)/1800; ## m/hour
        beta8 = sum(actifs8)/sum(total8);
        cm8 = sum(total8*deltax*echx)/8;
        
        speedi16 = 3600*mean(meanpos16)/1800; ## m/hour
        beta16 = sum(actifs16)/sum(total16);
        cm16 = sum(total16*deltax*echx)/16;
        
        speedi32 = 3600*mean(meanpos32)/1800; ## m/hour
        beta32 = sum(actifs32)/sum(total32);
        cm32 = sum(total32*deltax*echx)/32;

        speedi100 = 3600*mean(meanpos100)/1800; ## m/hour
        beta100 = sum(actifs100)/sum(total100);
        cm100 = sum(total100*deltax*echx)/100;
        
        ## speeds estimated from ibm
        speedibms = c(speedi1,speedi2,speedi4,speedi8,speedi16,speedi32,speedi100);
        
        ## speeds estimated from the moving fraction (m/hour)
        speedbetas = c(beta1,beta2,beta4,beta8,beta16,beta32,beta100)*3600
        
        ## speeds estimated from the center of mass position at 1800 s (cm pos is 50 at time 0)
        speedcms   = (c(cm1,cm2,cm4,cm8,cm16,cm32,cm100)-50)*2;
        ## this speed is affected by the initial shape and initial betas
        ## it is however within 4% of speedbeta
        cat("(speedcms - speedbetas)/speedbetas\n");
        print((speedcms - speedbetas)/speedbetas);
        cat("\n");
        
        ## ###########
        ##   GRAPHICS
        ## ###############


        openGraphics(inwidth=5,inheight=6);
        par(las=1, family="Helvetica",
            mar=c(5,5,1.5,1),
            mfrow=c(3,1),
            tcl=0.4,
            xaxs="i", yaxs="i")

        ## a)
        
        ib100 = unlist(ibm100[,1:100]-meanpos100)
        ib100[ib100< -15]=NA;ib100[ib100> 15]=NA;
        hist(ib100, breaks=seq(-15,15,0.25), freq=FALSE, ylim=c(0,0.25),xlim=c(-10,10), xlab=expression(S[CM]*" (m)"),ylab="Probability Density", main="");
        text(-8, 0.20,"N=100", adj=0,cex=1.5)

        localechx = echx-cm100
        minValInd = cm100-15;minInd = tail(which(echx<=minValInd),1);
        maxValInd = cm100+15;maxInd = tail(which(echx<=maxValInd),1);
        spanlocal = minInd:maxInd;
        lines(localechx[spanlocal],total100[spanlocal]/100,type="l",lwd=3, col="red")
        
        text(-12.5,0.27,"(a)",xpd=NA,cex=1.5)
        
        
        ## b)
        
        ib4 = unlist(ibm4[,1:4]-meanpos4)
        ib4[ib4< -15]=NA;ib4[ib4> 15]=NA;
        hist(ib4, breaks=seq(-15,15,0.25), freq=FALSE, ylim=c(0,0.25),xlim=c(-10,10),xlab=expression(S[CM]*" (m)"),ylab="Probability Density",main="");
        text(-8, 0.20,"N=4", adj=0,cex=1.5)
        
        localechx = echx-cm4
        minValInd = cm4-15;minInd = tail(which(echx<=minValInd),1);
        maxValInd = cm4+15;maxInd = tail(which(echx<=maxValInd),1);
        spanlocal = minInd:maxInd;
        
        ## #############################
        ## inverse histogram for N=4
        print(load("src/fig5data/04-inverseN4/InvN4.rda"));
        InvN4[InvN4< -15]=NA;InvN4[InvN4> 15]=NA;
        histoInvN4 = hist(as.matrix(InvN4), breaks=seq(-15,15,0.1),plot=FALSE)
        histInvN4Norm = histoInvN4$counts/(0.1*sum(histoInvN4$counts));
        lines(histoInvN4$mids,histInvN4Norm,type="l",lwd=3, col="black")
        ## #############################

        lines(localechx[spanlocal],total4[spanlocal]/4,type="l",lwd=3, col="red")
        
        text(-12.5,0.27,"(b)",xpd=NA,cex=1.5)
        
        
        ## c)
        
        plot(c(1,2,4,8,16,32,100),speedibms, ylim=c(0,400),xlim=c(0.8,110),pch=1,cex=2,yaxs="i", type="b",xlab="Group size",ylab="Speed (m/hour)",xaxt="n",log="x")
        points(c(1,2,4,8,16,32,100),speedbetas,pch=16,cex=1, type="b", col="black")
        axis(1,at=c(1,2,4,8,16,32,100))
        
        text(0.45,440,"(c)",xpd=NA,cex=1.5)
        
        
        dev.copy2eps(file="output/fig5.eps");

        ## check for IC / ibm means...
        if (TRUE)
            {
                allSpeedi = data.frame(
                    N=c(rep(1,length(meanpos1)),
                        rep(2,length(meanpos2)),
                        rep(4,length(meanpos4)),
                        rep(8,length(meanpos8)),
                        rep(16,length(meanpos16)),
                        rep(32,length(meanpos32)),
                        rep(100,length(meanpos100))),
                    P=c(meanpos1,meanpos2,meanpos4,meanpos8,meanpos16,meanpos32,meanpos100)*2);
                
                speedl = aggregate(allSpeedi$P,list(allSpeedi$N),length);
                speedv = aggregate(allSpeedi$P,list(allSpeedi$N),var);
                names(speedv) = c("Size","Var");
                speedv$Replicates = speedl$x;
                speedv$stderr = sqrt(speedv$Var/speedv$Replicates);
                cat("Fig5 : Std err over speeds from ibms\n");
                print(speedv);
            }
    } ## fig5
