# Supplementary material for: Traveling pulse emerges from coupled intermittent walks: A case study in sheep
Source: PLoS One. 2018 Dec 5;13(12):e0206817. doi: 10.1371/journal.pone.0206817 (PMC6281248; doi:10.1371/journal.pone.0206817)
Supplement: S1 Data — All data and source codes for data treatment (using R), numerical solving equations and stochastic simulations. (ZIP) [file pone.0206817.s004.zip › S1_Data/00-makeall.Rout]

R version 3.1.3 (2015-03-09) -- "Smooth Sidewalk"
Copyright (C) 2015 The R Foundation for Statistical Computing
Platform: x86_64-apple-darwin10.8.0 (64-bit)

R is free software and comes with ABSOLUTELY NO WARRANTY.
You are welcome to redistribute it under certain conditions.
Type 'license()' or 'licence()' for distribution details.

R is a collaborative project with many contributors.
Type 'contributors()' for more information and
'citation()' on how to cite R or R packages in publications.

Type 'demo()' for some demos, 'help()' for on-line help, or
'help.start()' for an HTML browser interface to help.
Type 'q()' to quit R.

> ## cleanup
> rm(list=ls())
> 
> ## what to do
> ToDo = c("fig1","fig2","fig3","fig4","fig5");
> 
> system("mkdir output");
> 
> ## open a graphic window with R under mac OS X
> ## replace quartz by X11 under linux
> openGraphics = function(inwidth, inheight) { quartz(w=inwidth,h=inheight); }
> 
> if ("fig1" %in% ToDo)
+     {
+         ## a)
+         trajs = read.delim("data/T3-J14-A3.txt");
+         openGraphics(inwidth=5,inheight=12);
+         par(las=1, family="Helvetica", mar=c(5,5,1.5,1), mfrow=c(4,1), tcl=0.4)
+         tracer = subset(trajs,Time>670 & Time<850);
+         tr1 = subset(tracer,Ident==1)
+         plot(tr1$XF,tr1$YF, asp=1, pch=16, cex=0.5, xlim=c(0,-55),ylim=c(0,35),xlab="X (m)",ylab="Y (m)",cex.axis=1.5,cex.lab=1.5);
+         axis(3,lab=NA);axis(4,lab=NA);
+         for (id in 1:3)
+             {
+                 tr1 = subset(tracer,Ident==id)
+                 lines(tr1$XF,tr1$YF);
+                 points(tr1$XF,tr1$YF,pch=16,cex=0.5);                
+                 tr1s = subset(tr1, Time>142 & Time<156);
+                 points(tr1s$XF,tr1s$YF,pch=16,cex=0.5,col="red");
+             }
+         text(-5,24,"Grazing",cex=2)
+         text(-38,3,"Grazing",cex=2)
+         arrows(x0=-7,y0=22,x1=-35,y1=6,lwd=2)
+         text(-13,12,"Walking",cex=2)
+         ## text(-25,-10,"X (m)",cex=1.5, xpd=NA);
+         ## text(-62,25,"Y (m)",cex=1.5, xpd=NA,srt=90);
+         text(18.5,37,"(a)",cex=2,xpd=NA)
+ 
+ 
+         ## b)
+         selectedEvent = 98;
+         CollMotEvents = read.delim("data/CollMotEvents1D.txt");
+         theEvent = subset(CollMotEvents,EventId==selectedEvent);
+         plot(theEvent$X,theEvent$Y,pch=16,xlab="X (m)",ylab="Y (m)", asp=1,cex.axis=1.5,cex.lab=1.5, xlim=c(0,-55),ylim=c(0,35) );
+         axis(3,lab=NA);axis(4,lab=NA);
+         for (sheep in unique(theEvent$Ident))
+             {
+                 theSheepInTheEvent = subset(theEvent,Ident==sheep);
+                 sheepcol = "blue"; if (theSheepInTheEvent$Behav[1]=="DI") sheepcol="red";
+                 points(theSheepInTheEvent$X[1],theSheepInTheEvent$Y[1],pch=16, col=sheepcol);
+                 points(theSheepInTheEvent$X[2],theSheepInTheEvent$Y[2],pch=16, col=sheepcol);
+                 arrows(x0=theSheepInTheEvent$X[1],x1=theSheepInTheEvent$X[2],y0=theSheepInTheEvent$Y[1],y1=theSheepInTheEvent$Y[2], col=sheepcol, length=0.1, lwd=2);
+             }
+ 
+ 
+         ## event line
+         theEvent$starts=0;
+         theEvent$starts[theEvent$Behav=="DI"]=1;
+         theEvent$starts[theEvent$Behav=="DS"]=1;
+         starts = which(theEvent$starts==1);
+         stops  = which(theEvent$starts==0);
+         positions = data.frame(Xf = theEvent$X[starts], Yf = theEvent$Y[starts], Xt = theEvent$X[stops], Yt = theEvent$Y[stops]);
+         ox = mean(positions[,1]) ;  oy = mean(positions[,2]);
+         vx = mean(positions[,3])-ox ;  vy = mean(positions[,4])-oy;
+         vxy = sqrt(vx**2 + vy**2);
+         vx = vx/vxy ; vy = vy/vxy;
+         nx = vy ; ny = -vx ;
+         abline(oy-(ox*vy/vx),vy/vx, col="red", lty=2, lw=2)
+ 
+         ## 1D frame
+         base=rbind(c(ox,nx,vx),c(oy,ny,vy));
+         depx = base[1,1] - 5.0 * base[1,2];
+         depy = base[2,1]  -5.0 * base[2,2];
+         lines(c(base[1,1],depx),c(base[2,1],depy), lty=3, lwd=2);
+         arrows(x0=depx,x1=depx+3*base[1,3],y0=depy,y1=depy+3*base[2,3],lwd=2, length=0.1, angle=45);
+ 
+         ## projected pos
+         source("src/PlanarGeometry.R");
+         ## start pos
+         nc = t(apply(cbind(positions[,c(1,2)],ox,oy,nx,ny,vx,vy),1,PlanarCoordsPointInOrigineBase));
+         ## we have : base[,1] + nc[i,1]*base[,2] + nc[i,2]*base[,3] == vectors[i,c(1,2)]
+         proj = cbind( positions[,1] , positions[,2] ,
+             positions[,1] - nc[,1] * base[1,2],
+             positions[,2] - nc[,1] * base[2,2]);
+         matlines( t(proj[,c(1,3)]), t(proj[,c(2,4)]), col="black", lw=2, lty=1 );        
+         ## endpos
+         nc = t(apply(cbind(positions[,c(3,4)],ox,oy,nx,ny,vx,vy),1,PlanarCoordsPointInOrigineBase));
+         proj = cbind( positions[,3] , positions[,4] ,
+             positions[,3] - nc[,1] * base[1,2],
+             positions[,4] - nc[,1] * base[2,2]);
+         matlines( t(proj[,c(1,3)]), t(proj[,c(2,4)]), col="black", lw=2, lty=1 );
+ 
+         text(18.5,37,"(b)",cex=2,xpd=NA)
+ 
+ 
+         ## c)
+         theEvent$Latence = theEvent$Frame - runif(n=6, max=1);
+         ## we got
+         theEvent$Latence = c(754.0780, 785.5210, 756.3444, 786.6540, 756.7849, 786.3043);
+         ordEvent = theEvent[order(theEvent$Latence),];
+         dates = ordEvent$Latence ;
+         enM = c(0, 1:3, 2:1, 0,0);
+         enMdates = c(735,dates,810);
+         plot(enMdates,enM, type='s', xlab = "Time (s)", ylab="Nb walking",cex.axis=1.5,cex.lab=1.5, ylim=c(0,4), yaxt="n" )
+         axis(3,lab=NA);axis(4,lab=NA);
+         
+         axis(2,at=0:3,cex.axis=1.5)
+         text(755,3.5,"Starts",cex=2);
+         text(785,3.5,"Stops",cex=2);
+         text(745,0.3,"Grazing",cex=2);
+         text(770,0.5,"Walking",cex=2);
+         text(800,0.3,"Grazing",cex=2);
+         arrows(x0=754.5,y0=0.3,x1=786,y1=0.3,angle=45,length=0.1)
+         
+         text(728,4.2,"(c)",cex=2,xpd=NA)
+ 
+         ## d)
+         themanipe = subset(CollMotEvents,Fichier=="T3-J14-A3");
+         ListeDesEventId = unique(themanipe$EventId);
+ 
+         ## add an event "stop" at time 0, with coords of first event starts
+         themanipe$starts = 0; themanipe$starts[themanipe$Behav %in% c("DI","DS")]=1;
+         firstpos = subset(themanipe,EventId==ListeDesEventId[1] & starts==1);
+         firstpos$EventId=0;
+         firstpos$Frame=0;
+         themanipe = rbind(firstpos,themanipe);
+ 
+         ## compute cum walked distance
+         nbEvt = length(ListeDesEventId);
+         indivCumS = matrix(ncol=6,nrow=2*nbEvt+2); ## col 1 = temps, col 2 = s
+         indivCumS[1,]=0; ## starts
+         for (evt in 1:nbEvt)
+             {
+                 thise = subset(themanipe,EventId==ListeDesEventId[evt])
+                 for (ind in 1:3)
+                     {
+                         indivCumS[2*evt,2*ind-1]=subset(thise,Ident==ind & starts==1)$Frame;
+                         indivCumS[2*evt+1,2*ind-1]=subset(thise,Ident==ind & starts==0)$Frame;
+                         indivCumS[2*evt,2*ind]=indivCumS[2*evt-1,2*ind];
+                         distfaite = subset(thise,Ident==ind & starts==0)$S1D-subset(thise,Ident==ind & starts==1)$S1D
+                         indivCumS[2*evt+1,2*ind]=indivCumS[2*evt-1,2*ind]+distfaite;
+                     }
+             }
+         indivCumS[2*nbEvt+2,]=indivCumS[2*nbEvt+1,]; 
+         indivCumS[2*nbEvt+2,c(1,3,5)]=c(1800,1800,1800);
+ 
+         ## plot them
+         plot(indivCumS[,1],indivCumS[,2],
+              xlab="Time (s)",ylab="S (m)", type="l", main="", ## labmain,
+              xlim=c(0,1800),
+              ylim=c(0,200),cex.axis=1.5,cex.lab=1.5);
+         axis(3,lab=NA);axis(4,lab=NA);
+ 
+         ## our example event
+         polygon(c(740,740,810,810),c(-10,250,250,-10),border=NA,col="lightgray")
+         
+         for (sheep in 1:3)
+             {
+                 lines(indivCumS[,2*sheep-1],indivCumS[,2*sheep]);
+             }
+         text(-300,220,"(d)",cex=2,xpd=NA)
+         
+         dev.copy2eps(file="output/fig1.eps");
+ 
+     } ## fig1
quartz 
     2 
> 
>         
> if ("fig2" %in% ToDo)
+     {
+         library("MCMCpack");
+ 
+         redoSimulation = TRUE;
+ 
+         OrderedCollMotEvents = read.delim("data/OrderedCollMotEvents.txt");
+         ## same data as CollMotEvents1D.txt, different order, and
+         ## latencies are computed as equal to "frame" minus a random blur of 1 second
+         ## meaning: the event has occured within the two frames
+ 
+         cat(" COLLECTIVE DEPARTURE \n\n");
+         ## ############################
+         ## estimation of alpha, beta, gamma
+         ## ############################
+ 
+         ## we only consider departures
+         eventsRetenus = subset(OrderedCollMotEvents,Event=="D")
+         LatencesDeparts = aggregate(eventsRetenus$Latence, list(Marche=eventsRetenus$Marche,Arret=eventsRetenus$Arret), mean);
+         names(LatencesDeparts)=c("Marche","Arret","Latence");
+ 
+ 
+         LatencesDeparts$Latence[LatencesDeparts$Marche==0]=NA;
+         LatencesDeparts$FreqArretsGroupe = 1/LatencesDeparts$Latence;
+ 
+ 
+         ## at the individual scale, we take into account the number at risk
+         LatencesDeparts$FreqArretsIndiv = LatencesDeparts$FreqArretsGroupe / LatencesDeparts$Arret;
+ 
+         ## in good order
+         leBonOrdre = c(5,1,  9,6,2, 12,10,7,3, 17,16,15,14,13,11,8,4);
+         LatencesDeparts = LatencesDeparts[leBonOrdre,];
+ 
+         ## fit in the log domain
+         lmreg = lm(log(LatencesDeparts$FreqArretsIndiv) ~  log(LatencesDeparts$Marche) + log(LatencesDeparts$Arret));
+         print(summary(lmreg))
+         ## with no a priori law
+         mcreg = MCMCregress(log(LatencesDeparts$FreqArretsIndiv) ~  log(LatencesDeparts$Marche) + log(LatencesDeparts$Arret) );
+         mcregs = summary(mcreg);
+         alphaM3  = exp(mcregs$statistics[1,1]);
+         betaM3  = mcregs$statistics[2,1];
+         gammaM3   = mcregs$statistics[3,1]; gammaM3 = -gammaM3;
+         print(mcregs);
+         cat("\n\n\n MC : Found ", alphaM3, " * Marche^",betaM3," * Arrêt^-",gammaM3,"\n");
+ 
+         ## we choose
+         alpha = 0.3 ; beta = 0.6 ;gamma = 0.7
+         cat(" THEN ", alpha, " * Marche^",beta," * Arrêt^-",gamma,"\n");
+ 
+         cat("\n\n");
+         cat("alpha\t",alpha," [",exp(mcregs$quantiles[1,1])," --- ",exp(mcregs$quantiles[1,5]),"]\n");
+         cat("beta\t",beta," [",mcregs$quantiles[2,1]," --- ",mcregs$quantiles[2,5],"]\n");
+         cat("gamma\t",gamma," [",mcregs$quantiles[3,1]," --- ",mcregs$quantiles[3,5],"]\n");
+         cat("\n\n");
+ 
+ 
+         ## ############################
+         ## stats per group size and predictions
+         ## ############################
+ 
+         ## nous voulons les latences par rapport à l'initiateur de la marche !!!
+         ## on fait les stats EventId par EventId
+         ParEventId = aggregate(eventsRetenus$GrpeSize,list(eventsRetenus$EventId),head,1);
+         names(ParEventId) = c("EventId","Size");
+         latDernierSuiveur = function(latences) { return (tail(latences,1)-latences[1]);}
+         ParEventId$LatenceDernierSuiveur = aggregate(eventsRetenus$Temps,list(eventsRetenus$EventId),latDernierSuiveur)$x;
+         dataStatLatences = data.frame(
+             Size = c(2,3,4,8),
+             Effectif = data.frame(table(ParEventId$Size))$Freq,
+             MaxL = aggregate(ParEventId$LatenceDernierSuiveur, list(ParEventId$Size), mean, na.rm=TRUE)$x
+         );
+         ## correcting for the initiator blurred first second
+         ## what was that for ? dataStatLatences[length(dataStatLatences$Size),3] = dataStatLatences[length(dataStatLatences$Size),3]+1;
+ 
+         cat("\n ====================\n");
+         cat(" Collective departures latencies \n");
+         print(dataStatLatences)
+         cat("\n ====================\n");
+ 
+         ## ############################
+         ## predicted by Monte Carlo
+         ## ############################
+         if (redoSimulation)
+             {
+                 cat(" calcul des predictions par monte-carlo avec ex-aequos\n");
+                 nbReplic = 10000; ## par taille de groupe
+ 
+                 ## switching rate
+                 ## activated by : Done
+                 ## inhibited by : AtRisk
+                 RateChangementEtat = function(Done,AtRisk) { return(alpha*Done**beta/AtRisk**gamma); }
+     
+                 predictionsMC = data.frame(N=c(2,3,4,8),LatencePremier=NA,LatenceDernier=NA,VarDernier=NA);
+                 for (ligne in 1:4)
+                     {
+                         size = predictionsMC$N[ligne];
+                         meanLatencePremier = 0;
+                         meanLatenceDernier = 0;
+                         latDernier = c();
+                         for (rep in 1:nbReplic)
+                             {
+                                 AtRisk = size-1;
+                                 latencePremier = NA;
+                                 latenceDernier = NA;
+                                 rangDeLaSeconde=0;
+                                 while (AtRisk > 0)
+                                     {
+                                         ## individual rate is given by RateChangementEtat
+                                         ## probability that the event is within the next second : 1-exp(-rate*deltaT) with deltaT=1
+                                         probaParIndividuProchaineSeconde = 1-exp(-RateChangementEtat(size-AtRisk,AtRisk));
+                                         ## how many individuals are switching : binomial over the number at risk
+                                         nombreDIndividusQuiChangent = rbinom(1,AtRisk,probaParIndividuProchaineSeconde);                
+                                         if ((nombreDIndividusQuiChangent>0) && (is.na(latencePremier))) {latencePremier = rangDeLaSeconde}
+                                         rangDeLaSeconde = rangDeLaSeconde+1
+                                         AtRisk = AtRisk - nombreDIndividusQuiChangent;
+                                     }
+                                 latenceDernier = rangDeLaSeconde-1; ## -1 to correct for the last inc above
+             
+                                 meanLatencePremier = meanLatencePremier + latencePremier;
+                                 meanLatenceDernier = meanLatenceDernier + latenceDernier;
+                                 latDernier = c(latDernier,latenceDernier);
+                             } ## rep
+                         predictionsMC$LatencePremier[ligne] = meanLatencePremier/nbReplic;
+                         predictionsMC$LatenceDernier[ligne] = meanLatenceDernier/nbReplic;
+                         predictionsMC$VarDernier[ligne] = var(latDernier);
+                     }## ligne
+                 cat("\n   Predictions MC \n");
+                 print(predictionsMC);
+                 cat("\n\n------------\n");
+                 save(predictionsMC,file="output/simsDepart.rda");
+             } else {
+                 print(load("output/simsDepart.rda"));
+             } ## redoSimulation
+ 
+ 
+         ## graphics for collective departure
+ 
+         openGraphics(inwidth=6.5,inheight=6);
+         par(las=1, family="Helvetica",
+             mar=c(5,5,1.5,1),
+             tcl=0.4,
+             mfrow=c(2,2));
+ 
+ 
+         ## Les latences
+         plot(1:17,LatencesDeparts$FreqArretsIndiv,pch=1,cex=1, ylim=c(0,1.1), type="b",
+              ylab=expression("Departing rate ("*s^-1*")"), xlab="Nb. Walking",
+              xaxt="n",las=1);
+         axis(1,at=1+c(1,3,4,6,7,8,10,11,12,13,14,15,16),lab=c(1,1,2,1,2,3,1,2,3,4,5,6,7),cex.axis=0.6);
+         axis(3,at=1+c(1,3,4,6,7,8,10,11,12,13,14,15,16),lab=NA);axis(4,lab=NA);
+ 
+         predicted = alpha * LatencesDeparts$Marche^beta * LatencesDeparts$Arret^(-gamma);
+         predicted[c(1,3,6,10)]=NA;
+         points(1:17,predicted,pch=3,type="b", cex=0.5, lwd=2);
+         text(-4,1.2,"(a)",cex=2,xpd=NA)
+ 
+ 
+         ## max latence
+         Size = c(2,3,4,8)
+         LatencesDernier = predictionsMC$LatenceDernier;
+         VarianceDernier = predictionsMC$VarDernier ; 
+ 
+         IC = 1.96*sqrt(VarianceDernier/dataStatLatences$Effectif);
+ 
+         ## graph means
+         plot(dataStatLatences$Size, dataStatLatences$MaxL,
+              pch=1,las=1, xlim=c(1,9), ylim=c(0,12),xaxt="n",cex=2,
+              xlab="Group Size", ylab="Event Duration (s)");
+         axis(1,at=1+c(1,2,3,7),lab=c(2,3,4,8));
+         axis(3,at=1+c(1,2,3,7),lab=NA);axis(4,lab=NA);
+         
+         points(Size, LatencesDernier , pch=3, type="b",col="black",lwd=2);
+         lines(Size, LatencesDernier + IC,lty=4)
+         lines(Size, LatencesDernier - IC,lty=4)
+         text(-1.2,13,"(b)",cex=2,xpd=NA)
+ 
+ 
+ 
+ 
+ 
+         cat("\n\n\n COLLECTIVE STOP \n\n");
+         ## we do the same for the collective stops
+ 
+         ## we only events when all sheep have been all marching
+         ## discarding events when the initiator stopped before the last departure
+         tousEnMarche = function(ident)
+             {
+                 eventAVerifier = subset(OrderedCollMotEvents,EventId==ident[1]);
+                 if (eventAVerifier$GrpeSize[1] %in% eventAVerifier$Marche) return(TRUE);
+                 return(FALSE);
+             }
+         eventsAvecMeqN = aggregate(OrderedCollMotEvents$EventId, list(OrderedCollMotEvents$EventId),tousEnMarche);
+         eventsARetenir = eventsAvecMeqN$Group.1[eventsAvecMeqN$x==TRUE];
+         eventsRetenus = subset(OrderedCollMotEvents, (EventId %in% eventsARetenir) & (Event=="A")) ;
+         ## 208 events are kept, over 221.
+ 
+         
+         LatencesArrets = aggregate(eventsRetenus$Latence, list(Arret=eventsRetenus$Arret, Marche=eventsRetenus$Marche), mean);
+         names(LatencesArrets)=c("Arret","Marche","Latence");
+         LatencesArrets$Latence[LatencesArrets$Arret==0]=NA;
+ 
+         
+         LatencesArrets$FreqArretsGroupe = 1/LatencesArrets$Latence;
+         LatencesArrets$FreqArretsIndiv = LatencesArrets$FreqArretsGroupe / LatencesArrets$Marche;
+         leBonOrdre = c(5,1,  9,6,2, 12,10,7,3, 17,16,15,14,13,11,8,4);
+         LatencesArrets = LatencesArrets[leBonOrdre,];
+ 
+         lmreg = lm(log(LatencesArrets$FreqArretsIndiv) ~  log(LatencesArrets$Arret) + log(LatencesArrets$Marche) );
+         print(summary(lmreg))
+ 
+         mcreg = MCMCregress(log(LatencesArrets$FreqArretsIndiv) ~ log(LatencesArrets$Arret) + log(LatencesArrets$Marche));
+         mcregs = summary(mcreg);
+         alphaM3  = exp(mcregs$statistics[1,1]);
+         betaM3  = mcregs$statistics[2,1];
+         gammaM3   = mcregs$statistics[3,1]; gammaM3 = -gammaM3;
+         print(mcregs);
+         cat("\n\n\n MC : Found ", alphaM3, " * Arret^",betaM3," * Marche^-",gammaM3,"\n");
+ 
+         ## we choose
+         alpha = 0.4 ; beta = 0.5 ;gamma = 0.5
+         cat(" THEN ", alpha, " * Marche^",beta," * Arrêt^-",gamma,"\n");
+ 
+         cat("\n\n\n");
+         cat("alpha\t",alpha," [",exp(mcregs$quantiles[1,1])," --- ",exp(mcregs$quantiles[1,5]),"]\n");
+         cat("beta\t",beta," [",mcregs$quantiles[2,1]," --- ",mcregs$quantiles[2,5],"]\n");
+         cat("gamma\t",gamma," [",mcregs$quantiles[3,1]," --- ",mcregs$quantiles[3,5],"]\n");
+         cat("\n\n\n");
+         
+         ## ############################
+         ## stats & predictions
+         ## ############################
+ 
+         ParEventId = aggregate(eventsRetenus$GrpeSize,list(eventsRetenus$EventId),head,1);
+         names(ParEventId) = c("EventId","Size");
+         latDernierSuiveur = function(latences) { return (tail(latences,1)-latences[1]);}
+         ParEventId$LatenceDernierSuiveur = aggregate(eventsRetenus$Temps,list(eventsRetenus$EventId),latDernierSuiveur)$x;
+         dataStatLatences = data.frame(
+             Size = c(2,3,4,8),
+             Effectif = data.frame(table(ParEventId$Size))$Freq,
+             MaxL = aggregate(ParEventId$LatenceDernierSuiveur, list(ParEventId$Size), mean, na.rm=TRUE)$x
+         );
+         ## correcting for the initiator blurred first second
+         ## what was that for ? dataStatLatences[length(dataStatLatences$Size),3] = dataStatLatences[length(dataStatLatences$Size),3]+1;
+         
+         cat("\n ====================\n");
+         cat(" Collective stop latencies \n");
+         print(dataStatLatences)
+         cat("\n ====================\n");
+ 
+ 
+         ## ############################
+         ## predictions
+         ## ############################        
+         if (redoSimulation)
+             {
+                 nbReplic = 10000; ## par taille de groupe
+                 RateChangementEtat = function(Done,AtRisk) { return(alpha*Done**beta/AtRisk**gamma); }
+     
+                 predictionsMC = data.frame(N=c(2,3,4,8),LatencePremier=NA,LatenceDernier=NA,VarDernier=NA);
+                 for (ligne in 1:4)
+                     {
+                         size = predictionsMC$N[ligne];
+                         meanLatencePremier = 0;
+                         meanLatenceDernier = 0;
+                         latDernier = c();
+                         for (rep in 1:nbReplic)
+                             {
+                                 AtRisk = size-1;
+                                 latencePremier = NA;
+                                 latenceDernier = NA;
+                                 rangDeLaSeconde=0;
+                                 while (AtRisk > 0)
+                                     {
+                                         probaParIndividuProchaineSeconde = 1-exp(-RateChangementEtat(size-AtRisk,AtRisk));
+                                         nombreDIndividusQuiChangent = rbinom(1,AtRisk,probaParIndividuProchaineSeconde);
+                                         if ((nombreDIndividusQuiChangent>0) && (is.na(latencePremier))) {latencePremier = rangDeLaSeconde}
+                                         rangDeLaSeconde = rangDeLaSeconde+1
+                                         AtRisk = AtRisk - nombreDIndividusQuiChangent;
+                                     }
+                                 latenceDernier = rangDeLaSeconde-1; ## -1 parce qu'on a incrémenté ci-dessus
+                                 meanLatencePremier = meanLatencePremier + latencePremier;
+                                 meanLatenceDernier = meanLatenceDernier + latenceDernier;
+                                 latDernier = c(latDernier,latenceDernier);
+                             } ## rep
+                         predictionsMC$LatencePremier[ligne] = meanLatencePremier/nbReplic;
+                         predictionsMC$LatenceDernier[ligne] = meanLatenceDernier/nbReplic;
+                         predictionsMC$VarDernier[ligne] = var(latDernier);
+                     }## ligne
+                 cat("\n   Predictions MC \n");
+                 print(predictionsMC);
+                 cat("\n\n------------\n");
+                 save(predictionsMC,file="output/simsArrets.rda");
+             } else {
+                 print(load("output/simsArrets.rda"));
+             }
+ 
+ 
+         plot(1:17,LatencesArrets$FreqArretsIndiv,pch=1,cex=1, ylim=c(0,1.1), type="b",
+              ylab=expression("Stopping rate ("*s^-1*")"),
+              xlab="Nb. Stopped", xaxt="n",las=1);
+         axis(1,at=1+c(1,3,4,6,7,8,10,11,12,13,14,15,16),lab=c(1,1,2,1,2,3,1,2,3,4,5,6,7),cex.axis=0.6);
+         axis(3,at=1+c(1,3,4,6,7,8,10,11,12,13,14,15,16),lab=NA);axis(4,lab=NA);
+         predicted = alpha * LatencesArrets$Arret^beta * LatencesArrets$Marche^(-gamma);
+         predicted[c(1,3,6,10)]=NA;
+         points(1:17,predicted,pch=3,type="b", cex=0.5, lwd=2);
+         text(-4,1.2,"(c)",cex=2,xpd=NA)
+ 
+         LatencesDernier = predictionsMC$LatenceDernier;
+         VarianceDernier = predictionsMC$VarDernier ; 
+         IC = 1.96*sqrt(VarianceDernier/dataStatLatences$Effectif);
+ 
+         ## graph means
+         plot(dataStatLatences$Size, dataStatLatences$MaxL,
+              pch=1,las=1, xlim=c(1,9), ylim=c(0,12),cex=2,xaxt="n",
+              xlab="Group Size", ylab="Event Duration (s)");
+         axis(1,at=1+c(1,2,3,7),lab=c(2,3,4,8));
+         axis(3,at=1+c(1,2,3,7),lab=NA);axis(4,lab=NA);
+ 
+         points(Size, LatencesDernier , pch=3, type="b",col="black",lwd=2);
+         lines(Size, LatencesDernier + IC,lty=4)
+         lines(Size, LatencesDernier - IC,lty=4)
+         text(-1.2,13,"(d)",cex=2,xpd=NA)
+ 
+ 
+         dev.copy2eps(file="output/fig2.eps");
+ 
+     }
Loading required package: coda
Loading required package: MASS
##
## Markov Chain Monte Carlo Package (MCMCpack)
## Copyright (C) 2003-2018 Andrew D. Martin, Kevin M. Quinn, and Jong Hee Park
##
## Support provided by the U.S. National Science Foundation
## (Grants SES-0350646 and SES-0350613)
##
 COLLECTIVE DEPARTURE 


Call:
lm(formula = log(LatencesDeparts$FreqArretsIndiv) ~ log(LatencesDeparts$Marche) + 
    log(LatencesDeparts$Arret))

Residuals:
     Min       1Q   Median       3Q      Max 
-0.25718 -0.15091  0.02273  0.10963  0.24081 

Coefficients:
                            Estimate Std. Error t value Pr(>|t|)    
(Intercept)                 -1.12415    0.11273  -9.972 1.63e-06 ***
log(LatencesDeparts$Marche)  0.61003    0.07773   7.848 1.39e-05 ***
log(LatencesDeparts$Arret)  -0.70942    0.07773  -9.126 3.65e-06 ***
---
Signif. codes:  0 '***' 0.001 '**' 0.01 '*' 0.05 '.' 0.1 ' ' 1

Residual standard error: 0.1889 on 10 degrees of freedom
  (4 observations deleted due to missingness)
Multiple R-squared:  0.9445,	Adjusted R-squared:  0.9334 
F-statistic: 85.04 on 2 and 10 DF,  p-value: 5.281e-07


Iterations = 1001:11000
Thinning interval = 1 
Number of chains = 1 
Sample size per chain = 10000 

1. Empirical mean and standard deviation for each variable,
   plus standard error of the mean:

                                Mean      SD  Naive SE Time-series SE
(Intercept)                 -1.12459 0.12540 0.0012540      0.0012799
log(LatencesDeparts$Marche)  0.60861 0.08609 0.0008609      0.0008609
log(LatencesDeparts$Arret)  -0.70819 0.08640 0.0008640      0.0008860
sigma2                       0.04437 0.02569 0.0002569      0.0003354

2. Quantiles for each variable:

                                2.5%      25%      50%     75%   97.5%
(Intercept)                 -1.37042 -1.20265 -1.12503 -1.0452 -0.8746
log(LatencesDeparts$Marche)  0.43579  0.55484  0.60954  0.6631  0.7790
log(LatencesDeparts$Arret)  -0.87896 -0.76295 -0.70788 -0.6544 -0.5339
sigma2                       0.01749  0.02837  0.03812  0.0525  0.1110


 MC : Found  0.3247856  * Marche^ 0.6086077  * Arrêt^- 0.7081911 
 THEN  0.3  * Marche^ 0.6  * Arrêt^- 0.7 


alpha	 0.3  [ 0.2540012  ---  0.4170398 ]
beta	 0.6  [ 0.435786  ---  0.779042 ]
gamma	 0.7  [ -0.8789607  ---  -0.5339084 ]


 ====================
 Collective departures latencies 
  Size Effectif     MaxL
1    2       76 2.566711
2    3       58 5.202690
3    4       66 6.354672
4    8       21 7.945455

 ====================
 calcul des predictions par monte-carlo avec ex-aequos

   Predictions MC 
  N LatencePremier LatenceDernier VarDernier
1 2         2.7993         2.7993  10.775897
2 3         2.2424         4.7571  12.363736
3 4         1.9316         5.9024  11.826857
4 8         1.3822         8.5555   9.938914


------------


 COLLECTIVE STOP 


Call:
lm(formula = log(LatencesArrets$FreqArretsIndiv) ~ log(LatencesArrets$Arret) + 
    log(LatencesArrets$Marche))

Residuals:
     Min       1Q   Median       3Q      Max 
-0.31648 -0.11581  0.00126  0.07359  0.39886 

Coefficients:
                           Estimate Std. Error t value Pr(>|t|)    
(Intercept)                -0.87379    0.11289  -7.740 1.57e-05 ***
log(LatencesArrets$Arret)   0.48546    0.07785   6.236 9.68e-05 ***
log(LatencesArrets$Marche) -0.53920    0.07785  -6.927 4.06e-05 ***
---
Signif. codes:  0 '***' 0.001 '**' 0.01 '*' 0.05 '.' 0.1 ' ' 1

Residual standard error: 0.1892 on 10 degrees of freedom
  (4 observations deleted due to missingness)
Multiple R-squared:  0.9108,	Adjusted R-squared:  0.8929 
F-statistic: 51.02 on 2 and 10 DF,  p-value: 5.662e-06


Iterations = 1001:11000
Thinning interval = 1 
Number of chains = 1 
Sample size per chain = 10000 

1. Empirical mean and standard deviation for each variable,
   plus standard error of the mean:

                              Mean      SD  Naive SE Time-series SE
(Intercept)                -0.8742 0.12559 0.0012559      0.0012817
log(LatencesArrets$Arret)   0.4840 0.08622 0.0008622      0.0008622
log(LatencesArrets$Marche) -0.5380 0.08653 0.0008653      0.0008873
sigma2                      0.0445 0.02577 0.0002577      0.0003364

2. Quantiles for each variable:

                               2.5%      25%      50%      75%   97.5%
(Intercept)                -1.12042 -0.95241 -0.87468 -0.79477 -0.6239
log(LatencesArrets$Arret)   0.31096  0.43018  0.48496  0.53860  0.6547
log(LatencesArrets$Marche) -0.70899 -0.59281 -0.53765 -0.48409 -0.3634
sigma2                      0.01754  0.02845  0.03823  0.05266  0.1113


 MC : Found  0.4171804  * Arret^ 0.484031  * Marche^- 0.5379693 
 THEN  0.4  * Marche^ 0.5  * Arrêt^- 0.5 


alpha	 0.4  [ 0.3261428  ---  0.5358736 ]
beta	 0.5  [ 0.3109583  ---  0.6547129 ]
gamma	 0.5  [ -0.708987  ---  -0.3634334 ]


 ====================
 Collective stop latencies 
  Size Effectif     MaxL
1    2       73 2.360893
2    3       56 3.544597
3    4       60 4.240515
4    8       18 5.408925

 ====================

   Predictions MC 
  N LatencePremier LatenceDernier VarDernier
1 2         2.0393         2.0393   6.192775
2 3         1.3148         3.2933   6.248300
3 4         0.9874         4.0596   5.727821
4 8         0.5029         5.5247   4.112401


------------
quartz 
     2 
> 
> 
> if ("fig3" %in% ToDo)
+     {
+         
+         ## !!! must run first src/mud00055/01-run.R and 02-cumdists.R to regenerate src/mud00055/cumDistAll.rda
+         ## for this: set flag below to TRUE
+         regenerateFig3data = TRUE;
+         if (regenerateFig3data) system("cd src/mud00055 ; R CMD BATCH 01-Sims1D.R ; R CMD BATCH 02-cumdists.R");
+ 
+         
+         openGraphics(inwidth=6.5,inheight=6);
+         par(las=1, family="Helvetica",
+             mar=c(4,5,2.5,1),
+             tcl=0.4,
+             mfrow=c(2,2));
+ 
+         CollMotEvents1D = read.delim("data/CollMotEvents1D.txt");
+ 
+         ## a)
+         themanipe = subset(CollMotEvents1D,Fichier=="T4-J14-A2" & Frame<1800);
+         ListeDesEventId = unique(themanipe$EventId);
+ 
+         ## we add a "stop" event at time 0
+         themanipe$starts = 0; themanipe$starts[themanipe$Behav %in% c("DI","DS")]=1;
+         firstpos = subset(themanipe,EventId==ListeDesEventId[1] & starts==1);
+         firstpos$EventId=0;
+         firstpos$Frame=0;
+         themanipe = rbind(firstpos,themanipe);
+ 
+         nbEvt = length(ListeDesEventId);
+         indivCumS = matrix(ncol=8,nrow=2*nbEvt+2); ## col 1 = temps, col 2 = s
+         indivCumS[1,]=0; ## starts
+         for (evt in 1:nbEvt)
+             {
+                 thise = subset(themanipe,EventId==ListeDesEventId[evt])
+                 for (ind in 1:4)
+                     {
+                         indivCumS[2*evt,2*ind-1]=subset(thise,Ident==ind & starts==1)$Frame;
+                         indivCumS[2*evt+1,2*ind-1]=subset(thise,Ident==ind & starts==0)$Frame;
+                         indivCumS[2*evt,2*ind]=indivCumS[2*evt-1,2*ind];
+                         distfaite = subset(thise,Ident==ind & starts==0)$Frame-subset(thise,Ident==ind & starts==1)$Frame; ## speed 1
+                         indivCumS[2*evt+1,2*ind]=indivCumS[2*evt-1,2*ind]+distfaite;
+                     }
+             }
+         indivCumS[2*nbEvt+2,]=indivCumS[2*nbEvt+1,]; 
+         indivCumS[2*nbEvt+2,c(1,3,5,7)]=c(1800,1800,1800,1800);
+         
+         plot(indivCumS[,1],indivCumS[,2],
+              xlab="Time (s)",ylab="S (m)", type="l", main="", ## labmain,
+              xlim=c(0,1800),
+              ylim=c(0,120),cex.axis=1.2,cex.lab=1.5);
+         axis(3,lab=NA); axis(4,lab=NA);
+         
+         for (sheep in 1:4)
+             {
+                 lines(indivCumS[,2*sheep-1],indivCumS[,2*sheep]);
+             }
+         text(1000,140,"Data",xpd=NA,cex=2)
+         text(-600,140,"(a)",xpd=NA,cex=2)
+ 
+ 
+         ## b)
+         ## we load one simulated run, see in src/mud00055 for sources
+         load("src/mud00055/sims/N4-80.rda");
+         plot(Evolution.systeme$Events$Time,Evolution.systeme$Positions[,1], 
+              xlab="Time (s)",ylab="S (m)", type="l", main="", ## labmain,
+              xlim=c(0,1800),
+              ylim=c(0,120),cex.axis=1.2,cex.lab=1.5)
+         axis(3,lab=NA); axis(4,lab=NA);
+         for (sheep in 2:4)
+             {
+                 lines(Evolution.systeme$Events$Time,Evolution.systeme$Positions[,sheep]);
+             }
+         text(1000,140,"Model",xpd=NA,cex=2)
+         text(-600,140,"(b)",xpd=NA,cex=2)
+ 
+ 
+ 
+         ## c)
+         ## we accumulate, frame by frame, the cumulated distance walked by individuals
+         ## for each size separately
+         cumDistAll = matrix(data=0,ncol=8,nrow=1800) ; ## cols used: 2,3,4,8
+         sigDistAll = matrix(data=0,ncol=8,nrow=1800) ;
+         cumDistNb  = matrix(data=0,ncol=8,nrow=1)
+         cumSizeNb  = matrix(data=0,ncol=8,nrow=1)
+ 
+         
+         ListeDesManipes = unique(CollMotEvents1D$Fichier);
+         for (manipe in ListeDesManipes)
+             {
+                 if (manipe=='T4-J9-A3') next; ## really an outlier
+                 themanipe = subset(CollMotEvents1D,Fichier==manipe);
+                 themanipe$starts = 0; themanipe$starts[themanipe$Behav %in% c("DI","DS","DD")]=1;
+                 grpsize = themanipe$GrpeSize[1];
+                 distgroups = matrix(0,nrow=1800,ncol=grpsize);
+                 initpoint = 0;
+                 for (individual in 1:grpsize)
+                     {
+                         thisInd = subset(themanipe, Ident==individual);
+                         disttime = rep(0,2200);
+                         times = thisInd$Frame;
+                         dists = thisInd$S1D;
+                         evnts = thisInd$starts;
+                         lastTime = length(times)
+                         for (latind in 1:(lastTime-1))
+                             {
+                                 lfrom = times[latind]; lto = times[latind+1];
+                                 if (evnts[latind]>0) ## walking
+                                     {
+                                         dfrom = disttime[lfrom-1];
+                                         covered = dists[latind+1]-dists[latind];
+                                         disttime[lfrom:lto] = dfrom + covered*(0:(lto-lfrom))/(lto-lfrom)
+                                     } else { ## stopped
+                                         disttime[lfrom:lto] = disttime[lfrom-1];
+                                     }
+                             }
+                         if (times[lastTime] < 1800)
+                             {
+                                 if (evnts[lastTime]>0) ## walking up to 1800
+                                     {
+                                         cat("evnts[lastTime]>0 !!\n"); stop("BAD");
+                                     } else { ## stopped
+                                         lfrom = times[lastTime]+1;
+                                         disttime[lfrom:1800] = disttime[lfrom-1];
+                                     }
+                             }
+                         distgroups[,individual]=disttime[1:1800];
+                         cumDistAll[,grpsize] = cumDistAll[,grpsize]+disttime[1:1800];
+                         cumDistNb[1,grpsize] = cumDistNb[1,grpsize]+1;
+                     }
+                 vartime = apply(distgroups,MARGIN=1,FUN=function(x) {return(max(diff(sort(x))))} );
+                 sigDistAll[,grpsize] = sigDistAll[,grpsize] + vartime;
+                 cumSizeNb[1,grpsize] = cumSizeNb[1,grpsize]+1;
+             } ## manipe
+         for (grpsize in c(2,3,4,8))
+             {
+                 cumDistAll[,grpsize] = cumDistAll[,grpsize]/cumDistNb[1,grpsize]
+                 sigDistAll[,grpsize] = sigDistAll[,grpsize]/cumSizeNb[1,grpsize]
+             }
+                
+         plot(cumDistAll[,2], type="l",xlab="", ylab="Distance walked (m)", ylim=c(0,120),cex.axis=1.2,cex.lab=1.5)
+         lines(cumDistAll[,3],lwd=2)
+         lines(cumDistAll[,4],lwd=3)
+         lines(cumDistAll[,8],lwd=4)
+         axis(3,lab=NA); axis(4,lab=NA);
+         
+         text(-600,140,"(c)",xpd=NA,cex=2)
+         
+         ## d) average over simulations       
+         print(load("src/mud00055/cumDistAll.rda"));
+         plot(cumDistAll[,2], type="l", xlab="", ylab="Distance walked (m)", ylim=c(0,120),cex.axis=1.2,cex.lab=1.5)
+         lines(cumDistAll[,3],lwd=2)
+         lines(cumDistAll[,4],lwd=3)
+         lines(cumDistAll[,8],lwd=4)
+         axis(3,lab=NA); axis(4,lab=NA);
+         
+         text(-600,140,"(d)",xpd=NA,cex=2)
+         
+         dev.copy2eps(file="output/fig3.eps");
+                 
+     }
[1] "cumDistAll"
quartz 
     2 
> 
> 
> if ("fig4" %in% ToDo)
+     {
+         ## !!! must run first src/fortranN4/01-run.R to regenerate simdata.rda (about 350 MO)
+         ## set flag below to TRUE
+         regenerateFig4data = TRUE;
+         if (regenerateFig4data) system("cd src/fortranN4 ; R CMD BATCH 01-run.R");
+         ## It takes about 2 hours, call result is in src/fortranN4/01-run.Rout 
+         
+         print(load("src/fortranN4/simdata.rda"))
+         nbLines = length(data[,1])/2;
+         actifs = data[seq(1,2*nbLines,2),]
+         inactifs = data[seq(2,2*nbLines+1,2),]
+         total = (actifs+inactifs)
+         beta = actifs/(actifs+inactifs)
+         deltax = 0.01; MaxX = 200;
+         echx=seq(0,MaxX,deltax); keepval=1:length(echx);
+         maxDate = 1800;## sec
+         maxLine = maxDate/5;## 1 point par 5 sec.
+ 
+         openGraphics(inwidth=5,inheight=6);
+         par(las=1, family="Helvetica",
+             mar=c(5,5,1.5,1),
+             mfrow=c(2,1),
+             tcl=0.4)
+         YMAX=0.9;
+         plot(echx, total[1,keepval],type="l", xlab="space (m)", ylab="density (sheep/m)", ylim=c(0,YMAX),xlim=c(0,MaxX));
+         axis(3,lab=NA);axis(4,lab=NA);
+         for (n in seq(20,maxLine,20)) lines(echx,total[n,keepval]);
+         text(-50,1,"(a)",xpd=NA,cex=1)
+ 
+         tranche = 360;
+         tot = total[tranche,keepval]
+         act = actifs[tranche,keepval]
+         ina = inactifs[tranche,keepval]
+         bet = beta[tranche,keepval]; bet[is.na(bet)]=NA;
+ 
+         Nsheep = 4;
+         pox = sum(tot*deltax*echx)/Nsheep
+         indiceCentral = tail(which(echx<=pox),1);
+         localechx = echx-pox
+         minValInd = pox-15;minInd = tail(which(echx<=minValInd),1);
+         maxValInd = pox+15;maxInd = tail(which(echx<=maxValInd),1);
+         spanlocal = minInd:maxInd;
+ 
+         plot(localechx[spanlocal],tot[spanlocal],type="l",xlim=c(-10,10),ylab="Density",xlab=expression(S[CM]*" (m)"), main="",lwd=2)
+         lines(localechx[spanlocal],ina[spanlocal],col="blue",lwd=2);
+         lines(localechx[spanlocal],act[spanlocal],col="red",lwd=2);
+         axis(3,lab=NA);axis(4,lab=NA);
+ 
+         indd = which(tot[spanlocal]==max(tot[spanlocal]))
+         xl = localechx[spanlocal][indd]
+         lines(c(xl,xl),c(-1,1),lty=1)
+         text(-15,1,"(b)",xpd=NA,cex=1)
+ 
+         dev.copy2eps(file="output/fig4.eps");
+     }
[1] "data"
quartz 
     2 
> 
> 
> if ("fig5" %in% ToDo)
+     {
+ 
+         ## !!! must run first data/fig5data/01-makedata.R to regenerate all ibm and pde simulations
+         regenerateFig5data = TRUE;
+         if (regenerateFig5data) system("cd src/fig5data ; R CMD BATCH 01-makedata.R");
+ 
+         ## It takes about 2 hours,
+         ## see src/fig5data/01-makedata.Rout for last call results
+ 
+         cat(" read ibm data\n");
+         ## and take centers of mass for each group
+ 
+         ibm1 = read.table("src/fig5data/02-ibmdata/ibmN1.txt")
+         meanpos1 = apply(ibm1,1,mean)
+         ibm2 = read.table("src/fig5data/02-ibmdata/ibmN2.txt")
+         meanpos2 = apply(ibm2,1,mean)
+         ibm4 = read.table("src/fig5data/02-ibmdata/ibmN4.txt")
+         meanpos4 = apply(ibm4,1,mean)
+         ibm8 = read.table("src/fig5data/02-ibmdata/ibmN8.txt")
+         meanpos8 = apply(ibm8,1,mean)
+         ibm16 = read.table("src/fig5data/02-ibmdata/ibmN16.txt")
+         meanpos16 = apply(ibm16,1,mean)
+         ibm32 = read.table("src/fig5data/02-ibmdata/ibmN32.txt")
+         meanpos32 = apply(ibm32,1,mean)
+         ibm100 = read.table("src/fig5data/02-ibmdata/ibmN100.txt")
+         meanpos100 = apply(ibm100,1,mean)
+         
+         ## 
+         cat(" read pde data\n")
+         
+         data1 = matrix(scan("src/fig5data/03-pdedata/pdeN1.txt"),nrow=4,byrow=TRUE)
+         actifs1 = data1[3,]; inactifs1 = data1[4,]; total1 = (actifs1+inactifs1);
+         data2 = matrix(scan("src/fig5data/03-pdedata/pdeN2.txt"),nrow=4,byrow=TRUE)
+         actifs2 = data2[3,]; inactifs2 = data2[4,]; total2 = (actifs2+inactifs2);
+         data4 = matrix(scan("src/fig5data/03-pdedata/pdeN4.txt"),nrow=4,byrow=TRUE)
+         actifs4 = data4[3,]; inactifs4 = data4[4,]; total4 = (actifs4+inactifs4);
+         data8 = matrix(scan("src/fig5data/03-pdedata/pdeN8.txt"),nrow=4,byrow=TRUE)
+         actifs8 = data8[3,]; inactifs8 = data8[4,]; total8 = (actifs8+inactifs8);
+         data16 = matrix(scan("src/fig5data/03-pdedata/pdeN16.txt"),nrow=4,byrow=TRUE)
+         actifs16 = data16[3,]; inactifs16 = data16[4,]; total16 = (actifs16+inactifs16);
+         data32 = matrix(scan("src/fig5data/03-pdedata/pdeN32.txt"),nrow=4,byrow=TRUE)
+         actifs32 = data32[3,]; inactifs32 = data32[4,]; total32 = (actifs32+inactifs32);
+         data100 = matrix(scan("src/fig5data/03-pdedata/pdeN100.txt"),nrow=4,byrow=TRUE)
+         actifs100 = data100[3,]; inactifs100 = data100[4,]; total100 = (actifs100+inactifs100);
+ 
+ 
+         ## compute speeds
+ 
+         deltax = 0.01; MaxX = 400;
+         echx=seq(0,MaxX-deltax,deltax);
+         
+         speedi1 = 3600*mean(meanpos1)/1800; ## m/hour
+         beta1 = sum(actifs1)/sum(total1);
+         cm1 = sum(total1*deltax*echx)/1;
+         
+         speedi2 = 3600*mean(meanpos2)/1800; ## m/hour
+         beta2 = sum(actifs2)/sum(total2);
+         cm2 = sum(total2*deltax*echx)/2;
+         
+         speedi4 = 3600*mean(meanpos4)/1800; ## m/hour
+         beta4 = sum(actifs4)/sum(total4);
+         cm4 = sum(total4*deltax*echx)/4;
+         
+         speedi8 = 3600*mean(meanpos8)/1800; ## m/hour
+         beta8 = sum(actifs8)/sum(total8);
+         cm8 = sum(total8*deltax*echx)/8;
+         
+         speedi16 = 3600*mean(meanpos16)/1800; ## m/hour
+         beta16 = sum(actifs16)/sum(total16);
+         cm16 = sum(total16*deltax*echx)/16;
+         
+         speedi32 = 3600*mean(meanpos32)/1800; ## m/hour
+         beta32 = sum(actifs32)/sum(total32);
+         cm32 = sum(total32*deltax*echx)/32;
+ 
+         speedi100 = 3600*mean(meanpos100)/1800; ## m/hour
+         beta100 = sum(actifs100)/sum(total100);
+         cm100 = sum(total100*deltax*echx)/100;
+         
+         ## speeds estimated from ibm
+         speedibms = c(speedi1,speedi2,speedi4,speedi8,speedi16,speedi32,speedi100);
+         
+         ## speeds estimated from the moving fraction (m/hour)
+         speedbetas = c(beta1,beta2,beta4,beta8,beta16,beta32,beta100)*3600
+         
+         ## speeds estimated from the center of mass position at 1800 s (cm pos is 50 at time 0)
+         speedcms   = (c(cm1,cm2,cm4,cm8,cm16,cm32,cm100)-50)*2;
+         ## this speed is affected by the initial shape and initial betas
+         ## it is however within 4% of speedbeta
+         cat("(speedcms - speedbetas)/speedbetas\n");
+         print((speedcms - speedbetas)/speedbetas);
+         cat("\n");
+         
+         ## ###########
+         ##   GRAPHICS
+         ## ###############
+ 
+ 
+         openGraphics(inwidth=5,inheight=6);
+         par(las=1, family="Helvetica",
+             mar=c(5,5,1.5,1),
+             mfrow=c(3,1),
+             tcl=0.4,
+             xaxs="i", yaxs="i")
+ 
+         ## a)
+         
+         ib100 = unlist(ibm100[,1:100]-meanpos100)
+         ib100[ib100< -15]=NA;ib100[ib100> 15]=NA;
+         hist(ib100, breaks=seq(-15,15,0.25), freq=FALSE, ylim=c(0,0.25),xlim=c(-10,10), xlab=expression(S[CM]*" (m)"),ylab="Probability Density", main="");
+         text(-8, 0.20,"N=100", adj=0,cex=1.5)
+ 
+         localechx = echx-cm100
+         minValInd = cm100-15;minInd = tail(which(echx<=minValInd),1);
+         maxValInd = cm100+15;maxInd = tail(which(echx<=maxValInd),1);
+         spanlocal = minInd:maxInd;
+         lines(localechx[spanlocal],total100[spanlocal]/100,type="l",lwd=2, col="red")
+         
+         text(-12.5,0.27,"(a)",xpd=NA,cex=1.5)
+         
+         
+         ## b)
+         
+         ib4 = unlist(ibm4[,1:4]-meanpos4)
+         ib4[ib4< -15]=NA;ib4[ib4> 15]=NA;
+         hist(ib4, breaks=seq(-15,15,0.25), freq=FALSE, ylim=c(0,0.25),xlim=c(-10,10),xlab=expression(S[CM]*" (m)"),ylab="Probability Density",main="");
+         text(-8, 0.20,"N=4", adj=0,cex=1.5)
+         
+         localechx = echx-cm4
+         minValInd = cm4-15;minInd = tail(which(echx<=minValInd),1);
+         maxValInd = cm4+15;maxInd = tail(which(echx<=maxValInd),1);
+         spanlocal = minInd:maxInd;
+         
+         ## #############################
+         ## inverse histogram for N=4
+         print(load("src/fig5data/04-inverseN4/InvN4.rda"));
+         InvN4[InvN4< -15]=NA;InvN4[InvN4> 15]=NA;
+         histoInvN4 = hist(as.matrix(InvN4), breaks=seq(-15,15,0.1),plot=FALSE)
+         histInvN4Norm = histoInvN4$counts/(0.1*sum(histoInvN4$counts));
+         lines(histoInvN4$mids,histInvN4Norm,type="l",lwd=2, col="black")
+         ## #############################
+ 
+         lines(localechx[spanlocal],total4[spanlocal]/4,type="l",lwd=2, col="red")
+         
+         text(-12.5,0.27,"(b)",xpd=NA,cex=1.5)
+         
+         
+         ## c)
+         
+         plot(c(1,2,4,8,16,32,100),speedibms, ylim=c(0,400),xlim=c(0.8,110),pch=1,cex=2,yaxs="i", type="b",xlab="Group size",ylab="Speed (m/hour)",xaxt="n",log="x")
+         points(c(1,2,4,8,16,32,100),speedbetas,pch=16,cex=1, type="b", col="black")
+         axis(1,at=c(1,2,4,8,16,32,100))
+         
+         text(0.45,440,"(c)",xpd=NA,cex=1.5)
+         
+         
+         dev.copy2eps(file="output/fig5.eps");
+ 
+         ## check for IC / ibm means...
+         if (TRUE)
+             {
+                 allSpeedi = data.frame(
+                     N=c(rep(1,length(meanpos1)),
+                         rep(2,length(meanpos2)),
+                         rep(4,length(meanpos4)),
+                         rep(8,length(meanpos8)),
+                         rep(16,length(meanpos16)),
+                         rep(32,length(meanpos32)),
+                         rep(100,length(meanpos100))),
+                     P=c(meanpos1,meanpos2,meanpos4,meanpos8,meanpos16,meanpos32,meanpos100)*2);
+                 
+                 speedl = aggregate(allSpeedi$P,list(allSpeedi$N),length);
+                 speedv = aggregate(allSpeedi$P,list(allSpeedi$N),var);
+                 names(speedv) = c("Size","Var");
+                 speedv$Replicates = speedl$x;
+                 speedv$stderr = sqrt(speedv$Var/speedv$Replicates);
+                 cat("Fig5 : Std err over speeds from ibms\n");
+                 print(speedv);
+             }
+     } ## fig5
 read ibm data
 read pde data
Read 160000 items
Read 160000 items
Read 160000 items
Read 160000 items
Read 160000 items
Read 160000 items
Read 160000 items
(speedcms - speedbetas)/speedbetas
[1] -0.007073271  0.008490059  0.012618397  0.017206634  0.022225530
[6]  0.027633386  0.037228871

[1] "InvN4"
Fig5 : Std err over speeds from ibms
  Size         Var Replicates     stderr
1    1 10167.22984     100000 0.31886094
2    2 14270.86072     100000 0.37776793
3    4  5915.11795     100000 0.24321015
4    8   857.35664     100000 0.09259356
5   16   240.58573     100000 0.04904954
6   32   119.43014      10000 0.10928410
7  100    43.29936       5000 0.09305844
> 
> 
> proc.time()
    user   system  elapsed 
49487.59    99.47 49838.52 
