# Supplementary material for: Traveling pulse emerges from coupled intermittent walks: A case study in sheep
Source: PLoS One. 2018 Dec 5;13(12):e0206817. doi: 10.1371/journal.pone.0206817 (PMC6281248; doi:10.1371/journal.pone.0206817)
Supplement: S1 Data — All data and source codes for data treatment (using R), numerical solving equations and stochastic simulations. (ZIP) [file pone.0206817.s004.zip › S1_Data/00-README.txt]

S1-data for the article

\title{KdV-soliton-shaped traveling pulse emerges from individuals coordinating their stop-and-go motion: a case study in sheep.}
\author[1]{Manon Azaïs}
\author[2]{Stéphane Blanco}
\author[1]{Richard  Bon}
\author[2]{Richard Fournier}
\author[1]{Marie-Hélène Pillot}
\author[1]{Jacques Gautrais}
\affil[1]{Centre de Recherches sur la Cognition Animale (CRCA), Centre de Biologie Intégrative (CBI), Université de Toulouse; CNRS, UPS, France.}
\affil[2]{LaPlaCE, Université de Toulouse; CNRS, UPS, France.}

All five figures of the paper can be reconstructued by running 00-makeall.R (R script).
The script has been executed on a MacBook Pro, MacOS 10.6.8. by calling under Terminal:

R CMD BATCH 00-makeall.R

The result of the call has been left in 00-makeall.Rout for the record.
It took about 14 hours running.

All generated simulation data has then been erased since it makes 2.3 GO.
They have to be computed again by running the script.

The experimental data needed for the figures are given in the directory data.
The code source are given in src.
