# Supplementary material for: Traveling pulse emerges from coupled intermittent walks: A case study in sheep
Source: PLoS One. 2018 Dec 5;13(12):e0206817. doi: 10.1371/journal.pone.0206817 (PMC6281248; doi:10.1371/journal.pone.0206817)
Supplement: S1 Data — All data and source codes for data treatment (using R), numerical solving equations and stochastic simulations. (ZIP) [file pone.0206817.s004.zip › S1_Data/data/CollMotEvents1D.txt]

Fichier	GrpeSize	Ident	Behav	Frame	Rang	EventId	X	Y	S1D	Rank1D
T2-J5-A4	2	2	DI	741	1	1	-14.2558	-34.1858	0.76615895871046	1
T2-J5-A4	2	2	FI	758	1	1	-25.7994	-27.837	13.6862917600996	1
T2-J5-A4	2	1	DS	748	2	1	-15.8394	-38.4473	-0.766158958710459	2
T2-J5-A4	2	1	FS	758	2	1	-22.1536	-29.7676	9.6537346556952	2
T2-J5-A4	2	2	DD	762	1	2	-26.1916	-27.4795	1.70466271610923	1
T2-J5-A4	2	2	FD	800	1	2	-34.9225	-12.7294	18.7685052102103	1
T2-J5-A4	2	1	DD	762	1	2	-22.8816	-29.2874	-1.70466271610923	2
T2-J5-A4	2	1	FD	800	1	2	-34.6345	-15.8856	16.0469444644671	2
T2-J5-A4	2	1	DD	1255	1	3	-32.3288	-14.3402	0.614599747987628	1
T2-J5-A4	2	1	FD	1268	1	3	-25.4353	-20.87	10.1017255932856	1
T2-J5-A4	2	2	DD	1255	1	3	-32.7809	-13.0654	-0.614599747987628	2
T2-J5-A4	2	2	FD	1268	1	3	-28.2766	-18.2601	6.24984145975248	2
T2-J5-A4	2	1	DI	1279	1	4	-24.5614	-20.9648	0.439171131582011	1
T2-J5-A4	2	1	FI	1296	1	4	-13.9727	-30.8483	14.9237797384807	1
T2-J5-A4	2	2	DS	1281	2	4	-25.2068	-20.369	-0.439171131582009	2
T2-J5-A4	2	2	FS	1296	2	4	-14.9001	-30.0323	13.6890693227365	2
T2-J5-A4	2	1	DD	1340	1	5	1.80211	-39.8943	1.07943810762377	1
T2-J5-A4	2	1	FD	1347	1	5	6.22723	-44.2883	7.30877690906233	1
T2-J5-A4	2	2	DD	1340	1	5	-0.126045	-38.8077	-1.07943810762377	2
T2-J5-A4	2	2	FD	1347	1	5	5.23506	-43.2655	5.88684975247311	2
T2-J7-A3	2	2	DI	98	1	6	42.0727	11.6128	-0.022519366141965	2
T2-J7-A3	2	2	FI	130	1	6	51.0624	2.17411	12.989365395359	1
T2-J7-A3	2	1	DS	100	2	6	42.8293	12.1935	0.022519366141965	1
T2-J7-A3	2	1	FS	130	2	6	50.4369	2.00121	12.7175547439809	2
T2-J7-A3	2	1	DI	332	1	7	40.2864	9.2328	0.267560021047158	1
T2-J7-A3	2	1	FI	365	1	7	0.502696	54.1123	60.240883698361	1
T2-J7-A3	2	2	DS	334	2	7	40.799	8.97367	-0.267560021047162	2
T2-J7-A3	2	2	FS	367	2	7	1.81391	51.9549	57.7592467437166	2
T2-J7-A3	2	2	DI	390	1	8	-1.09399	53.8009	-0.152866506436205	2
T2-J7-A3	2	2	FI	399	1	8	1.39808	49.9438	4.42234045523683	1
T2-J7-A3	2	1	DS	392	2	8	-0.361815	53.9817	0.15286650643621	1
T2-J7-A3	2	1	FS	397	2	8	1.76816	51.8772	3.1211318580964	2
T2-J7-A3	2	1	DD	400	1	9	3.07209	50.9733	0.0783554951714665	1
T2-J7-A3	2	1	FD	406	1	9	6.89361	47.5816	5.16822228213908	1
T2-J7-A3	2	2	DD	400	1	9	2.09967	49.925	-0.0783554951714626	2
T2-J7-A3	2	2	FD	405	1	9	5.41398	48.0254	3.71535388283525	2
T2-J7-A3	2	1	DD	409	1	10	5.8498	46.5472	0.478111631270378	1
T2-J7-A3	2	1	FD	417	1	10	6.2287	42.2686	4.7602720519632	1
T2-J7-A3	2	2	DD	409	1	10	6.23439	47.5073	-0.478111631270385	2
T2-J7-A3	2	2	FD	416	2	10	5.93526	43.7744	3.25162507062268	2
T2-J7-A3	2	1	DI	419	1	11	5.41856	41.9358	-0.930640929359707	2
T2-J7-A3	2	1	FI	427	1	11	0.155558	52.0558	10.4730451660574	1
T2-J7-A3	2	2	DS	424	2	11	4.982	43.795	0.930640929359707	1
T2-J7-A3	2	2	FS	431	2	11	1.69119	51.0951	8.93385009674405	2
T2-J7-A3	2	2	DI	464	1	12	-2.17493	51.9163	0.839578017788114	1
T2-J7-A3	2	2	FI	485	1	12	-11.0032	38.77	16.6664239643493	1
T2-J7-A3	2	1	DS	466	2	12	-1.74704	53.6777	-0.83957801778812	2
T2-J7-A3	2	1	FS	487	2	12	-12.1175	40.1837	16.171006168091	2
T2-J7-A3	2	1	DD	518	1	13	-14.4984	35.9998	0.789702360513748	1
T2-J7-A3	2	1	FD	524	1	13	-24.4971	25.5121	15.2687997467436	1
T2-J7-A3	2	2	DD	518	1	13	-12.4157	36.121	-0.789702360513747	2
T2-J7-A3	2	2	FD	526	1	13	-23.9751	25.6996	14.7635517832315	2
T2-J7-A3	2	1	DD	542	1	14	-23.3458	24.1295	0.0584874524353468	1
T2-J7-A3	2	1	FD	546	1	14	-19.4969	21.1819	4.90270977849826	2
T2-J7-A3	2	2	DD	542	1	14	-23.315	24.3498	-0.0584874524353491	2
T2-J7-A3	2	2	FD	546	1	14	-18.4948	20.1039	6.36226856413516	1
T2-J7-A3	2	1	DI	560	1	15	-13.3118	19.4392	0.20250726954961	1
T2-J7-A3	2	1	FI	569	1	15	-7.79415	22.0577	6.30223467951577	1
T2-J7-A3	2	2	DS	562	2	15	-12.9969	17.9985	-0.202507269549609	2
T2-J7-A3	2	2	FS	571	2	15	-8.74401	20.6343	4.79150771796219	2
T2-J7-A3	2	1	DI	586	1	16	-7.00281	23.2164	-0.203226993169366	2
T2-J7-A3	2	1	FI	602	1	16	8.96874	36.1274	20.333998768453	1
T2-J7-A3	2	2	DS	588	2	16	-5.84688	22.4245	0.203226993169363	1
T2-J7-A3	2	2	FS	604	2	16	8.81495	34.0757	18.9305608122223	2
T2-J7-A3	2	1	DI	609	1	17	8.84276	36.6094	0.790079288432698	1
T2-J7-A3	2	1	FI	628	1	17	-2.92355	53.7459	21.5525631672254	1
T2-J7-A3	2	2	DS	610	2	17	9.26174	35.0111	-0.790079288432691	2
T2-J7-A3	2	2	FS	628	2	17	-0.105114	52.1151	18.6845150182106	2
T2-J7-A3	2	2	DI	683	1	18	0.825921	53.8191	-0.0695241747392493	2
T2-J7-A3	2	2	FI	688	1	18	1.88036	50.4228	3.48419289723378	1
T2-J7-A3	2	1	DS	684	2	18	0.749568	53.6448	0.0695241747392493	1
T2-J7-A3	2	1	FS	688	2	18	1.32311	52.4175	1.41764340117123	2
T2-J7-A3	2	2	DI	719	1	19	1.39015	48.8352	0.242411537261155	1
T2-J7-A3	2	2	FI	740	1	19	13.2667	39.844	15.1381245548343	1
T2-J7-A3	2	1	DS	720	2	19	1.16044	49.3382	-0.242411537261155	2
T2-J7-A3	2	1	FS	740	2	19	13.122	40.5552	14.5970007015372	2
T2-J7-A3	2	2	DI	826	1	20	12.1045	35.7628	1.1486462551158	1
T2-J7-A3	2	2	FI	833	1	20	20.421	33.9049	9.63806418414969	1
T2-J7-A3	2	1	DS	827	2	20	10.3781	37.9211	-1.1486462551158	2
T2-J7-A3	2	1	FS	834	2	20	20.1642	34.0482	9.34998983410084	2
T2-J7-A3	2	2	DI	837	1	21	21.3767	34.0899	0.136846445659997	1
T2-J7-A3	2	2	FI	842	1	21	23.2629	30.935	3.70323070770463	1
T2-J7-A3	2	1	DS	840	2	21	20.122	33.2265	-0.136846445659997	2
T2-J7-A3	2	1	FS	842	2	21	22.4246	32.1758	2.23251834359463	2
T2-J7-A3	2	1	DI	852	1	22	23.7488	30.864	0.153903918896507	1
T2-J7-A3	2	1	FI	872	1	22	11.0883	43.9024	18.3135458561556	1
T2-J7-A3	2	2	DS	857	2	22	23.9123	30.5893	-0.153903918896505	2
T2-J7-A3	2	2	FS	876	2	22	13.2331	39.7601	13.9043088323553	2
T2-J7-A3	2	1	DD	878	1	23	10.8895	44.0785	1.93226957227925	1
T2-J7-A3	2	1	FD	894	1	23	0.614484	53.9846	16.1908677984021	1
T2-J7-A3	2	2	DD	878	1	23	12.3403	40.1272	-1.93226957227925	2
T2-J7-A3	2	2	FD	895	1	23	1.98021	51.9582	13.7809375533153	2
T2-J7-A3	2	2	DD	992	1	24	2.07544	51.6347	-0.0614441488722595	2
T2-J7-A3	2	2	FD	1000	1	24	5.3076	44.3146	7.93815160582086	2
T2-J7-A3	2	1	DD	992	1	24	1.365	51.2083	0.0614441488722596	1
T2-J7-A3	2	1	FD	1003	1	24	4.6283	42.8025	9.0763989736567	1
T2-J7-A3	2	1	DD	1036	1	25	5.60918	44.494	0.16479521854125	1
T2-J7-A3	2	1	FD	1050	1	25	23.7914	30.1992	23.2923824267287	2
T2-J7-A3	2	2	DD	1036	1	25	5.50699	44.9013	-0.164795218541254	2
T2-J7-A3	2	2	FD	1050	1	25	24.8734	30.2535	24.1162002312342	1
T2-J7-A3	2	2	DI	1097	1	26	23.3269	27.4328	-0.517195594993143	2
T2-J7-A3	2	2	FI	1110	1	26	31.4901	21.1491	9.78398104485587	2
T2-J7-A3	2	1	DS	1099	2	26	23.8086	26.3545	0.517195594993146	1
T2-J7-A3	2	1	FS	1112	2	26	35.8525	17.3693	15.5432019335174	1
T2-J7-A3	2	2	DD	1127	1	27	35.9052	18.0274	-0.359158484360803	2
T2-J7-A3	2	2	FD	1134	1	27	40.8522	14.1598	5.83924538811192	2
T2-J7-A3	2	1	DD	1127	1	27	35.7055	16.1734	0.359158484360796	1
T2-J7-A3	2	1	FD	1134	1	27	43.3047	13.1423	8.47854760277881	1
T2-J7-A3	2	1	DD	1137	1	28	43.4997	13.0477	0.97411865151898	1
T2-J7-A3	2	1	FD	1155	1	28	49.2913	0.786603	14.5114146449607	1
T2-J7-A3	2	2	DD	1137	1	28	41.4969	14.1745	-0.974118651518983	2
T2-J7-A3	2	2	FS	1169	2	28	49.448	1.23964	14.1887256410353	2
T2-J7-A3	2	2	DI	1724	1	29	45.5389	5.22738	0.0831912144211599	1
T2-J7-A3	2	2	FI	1740	1	29	35.1977	5.37582	10.4251121436201	2
T2-J7-A3	2	1	DS	1725	2	29	45.6872	4.42248	-0.0831912144211528	2
T2-J7-A3	2	1	FS	1740	2	29	34.5965	4.75664	11.012220721501	1
T2-J7-A3	2	1	DI	1765	1	30	33.4029	4.44707	0.338103800373087	1
T2-J7-A3	2	1	FI	1777	1	30	22.8135	3.33076	10.9657655365274	2
T2-J7-A3	2	2	DS	1766	2	30	33.9516	5.26023	-0.338103800373087	2
T2-J7-A3	2	2	FS	1782	2	30	21.7489	2.53534	12.1477508521574	1
T2-J7-A3	2	1	DI	1780	1	31	22.4807	3.2789	-1.41527103184422	2
T2-J7-A3	2	1	FI	1791	1	31	15.3821	2.21829	5.72320752005365	2
T2-J7-A3	2	2	DS	1785	2	31	19.9559	1.73461	1.41527103184422	1
T2-J7-A3	2	2	FS	1790	2	31	15.8843	-0.0867418	5.81278276499164	1
T2-J7-A3	2	1	DI	1792	1	32	14.96	2.00274	-0.543716477597089	2
T2-J7-A3	2	1	FI	1815	1	32	-7.08049	-14.1858	26.7958276619877	2
T2-J7-A3	2	2	DS	1793	2	32	15.4469	-0.590738	0.543716477597089	1
T2-J7-A3	2	2	FS	1817	2	32	-6.47653	-15.1512	26.8542178716593	1
T2-J7-A3	2	1	DI	1861	1	33	-10.7801	-15.979	-0.568591982676527	2
T2-J7-A3	2	1	FI	1868	1	33	-12.3571	-19.6629	3.43786271823098	1
T2-J7-A3	2	2	DS	1868	2	33	-11.1771	-17.0475	0.568591982676526	1
T2-J7-A3	2	2	FS	1872	2	33	-11.9739	-18.6171	2.32704740162345	2
T2-J8-A4	2	2	DI	277	1	34	-16.7338	-9.58842	4.01759824772727	1
T2-J8-A4	2	2	FI	299	1	34	-3.7028	-3.73008	18.1417416240941	1
T2-J8-A4	2	1	DS	278	2	34	-21.1236	-17.5994	-4.01759824772727	2
T2-J8-A4	2	1	FS	299	2	34	-13.3043	-9.98219	6.68416133818505	2
T2-J8-A4	2	2	DI	316	1	35	-3.0589	-2.61163	1.52039777788425	1
T2-J8-A4	2	2	FI	351	1	35	17.5066	10.6054	25.963143171528	1
T2-J8-A4	2	1	DS	324	2	35	-5.38052	-4.61063	-1.52039777788425	2
T2-J8-A4	2	1	FS	350	2	35	9.63595	5.92733	16.8197522305015	2
T2-J8-A4	2	2	DI	623	1	36	8.33357	9.72796	1.23176985615785	1
T2-J8-A4	2	2	FI	633	1	36	6.51255	9.92581	3.02681154598471	1
T2-J8-A4	2	1	DS	627	2	36	10.9022	8.70607	-1.23176985615785	2
T2-J8-A4	2	1	FS	639	2	36	7.30485	8.00681	2.41470896256803	2
T2-J8-A4	2	1	DI	645	1	37	4.61907	6.46498	-0.593649381220145	2
T2-J8-A4	2	1	FI	650	1	37	2.51889	5.23873	1.82345308474017	2
T2-J8-A4	2	2	DS	646	2	37	3.26176	6.59612	0.593649381220145	1
T2-J8-A4	2	2	FS	650	2	37	1.8744	6.27381	1.99243125905223	1
T2-J8-A4	2	2	DI	652	1	38	2.17103	6.14692	-0.500529503818863	2
T2-J8-A4	2	2	FI	662	1	38	-2.12281	0.788955	6.36560550560305	1
T2-J8-A4	2	1	DS	653	2	38	1.80839	5.15263	0.500529503818863	1
T2-J8-A4	2	1	FS	660	2	38	-1.40587	1.23148	5.57062257504391	2
T2-J8-A4	2	1	DI	684	1	39	-3.58045	-1.68596	-0.465993674898439	2
T2-J8-A4	2	1	FI	688	1	39	-5.9684	-3.97649	2.81195243366259	2
T2-J8-A4	2	2	DS	685	2	39	-5.48251	-1.36953	0.465993674898439	1
T2-J8-A4	2	2	FS	688	2	39	-6.92098	-3.9155	3.35515566222806	1
T2-J8-A4	2	2	DI	929	1	40	-16.6866	-15.6653	1.19238295048085	1
T2-J8-A4	2	2	FI	970	1	40	-17.0502	-18.1714	3.69940008174556	1
T2-J8-A4	2	1	DS	947	2	40	-16.1468	-13.2819	-1.19238295048085	2
T2-J8-A4	2	1	FS	970	2	40	-15.7955	-15.6094	1.13421556805532	2
T2-J8-A4	2	2	DI	1009	1	41	-17.3714	-18.3675	0.217026720566427	1
T2-J8-A4	2	2	FI	1049	1	41	-3.30015	-52.163	36.8248925153562	1
T2-J8-A4	2	1	DS	1010	2	41	-17.9194	-18.1254	-0.217026720566426	2
T2-J8-A4	2	1	FS	1049	2	41	-4.79474	-49.686	33.9637882742877	2
T2-J8-A4	2	2	DI	1426	1	42	-3.486	-48.6618	-0.182415595667954	2
T2-J8-A4	2	2	FI	1433	1	42	-3.17537	-52.6177	3.74981214101226	1
T2-J8-A4	2	1	DS	1429	2	42	-3.32604	-49.0362	0.182415595667947	1
T2-J8-A4	2	1	FS	1433	2	42	-3.96601	-50.9385	2.11763807825675	2
T2-J11-A3	2	1	DI	112	1	43	2.85468	45.5031	-0.0747076836942972	2
T2-J11-A3	2	1	FI	122	1	43	11.25	37.5456	11.4925186207961	1
T2-J11-A3	2	2	DS	113	2	43	2.45191	44.8563	0.0747076836942923	1
T2-J11-A3	2	2	FS	121	2	43	9.87977	37.9446	10.2207522970643	2
T2-J11-A3	2	1	DI	170	1	44	10.7621	36.9102	0.448220527416363	1
T2-J11-A3	2	1	FI	183	1	44	21.003	27.2677	14.4900537544674	1
T2-J11-A3	2	2	DS	171	2	44	9.44496	36.7328	-0.448220527416362	2
T2-J11-A3	2	2	FS	183	2	44	20.5388	28.5282	13.3252317784478	2
T2-J11-A3	2	1	DI	222	1	45	19.4928	27.6154	-0.657767773841374	2
T2-J11-A3	2	1	FI	228	1	45	23.6257	24.4918	4.48654165922063	1
T2-J11-A3	2	2	DS	228	2	45	21.0193	27.3053	0.657767773841369	1
T2-J11-A3	2	2	FS	231	2	45	22.2117	25.3115	2.89902553971541	2
T2-J11-A3	2	1	DI	255	1	46	24.9223	22.4801	0.298857607078267	1
T2-J11-A3	2	1	FI	261	1	46	30.1309	20.886	5.49758926139588	1
T2-J11-A3	2	2	DS	257	2	46	25.2614	24.034	-0.29885760707827	2
T2-J11-A3	2	2	FS	261	2	46	26.6013	21.1468	2.43745339381398	2
T2-J11-A3	2	1	DI	758	1	47	25.9229	24.6513	-1.0452132035102	2
T2-J11-A3	2	1	FI	766	1	47	19.7579	26.6968	5.44574388421991	1
T2-J11-A3	2	2	DS	759	2	47	23.6602	24.5683	1.0452132035102	1
T2-J11-A3	2	2	FS	764	2	47	21.3409	25.694	3.61184166216053	2
T2-J11-A3	2	1	DI	992	1	48	20.6178	27.9336	-1.4836536528646	2
T2-J11-A3	2	1	FI	1001	1	48	26.5733	24.4036	5.4383835414575	1
T2-J11-A3	2	2	DS	996	2	48	22.6457	25.4986	1.4836536528646	1
T2-J11-A3	2	2	FS	999	2	48	24.1253	24.7933	3.11839611563313	2
T2-J11-A3	2	1	DI	1130	1	49	20.5724	29.3866	0.671457359002187	1
T2-J11-A3	2	1	FI	1138	1	49	15.9696	33.3587	6.73284532022713	1
T2-J11-A3	2	2	DS	1131	2	49	20.9072	27.8275	-0.671457359002187	2
T2-J11-A3	2	2	FS	1137	2	49	17.4961	31.9388	4.6497707573712	2
T2-J11-A3	2	1	DI	1142	1	50	15.8259	33.7354	1.15533999170819	1
T2-J11-A3	2	1	FI	1165	1	50	-2.9783	53.2685	28.2643507179191	1
T2-J11-A3	2	2	DS	1144	2	50	17.6314	32.2728	-1.15533999170818	2
T2-J11-A3	2	2	FS	1165	2	50	-2.95066	52.1958	27.4856385556009	2
T2-J11-A3	2	2	DI	1361	1	51	-1.81821	49.0788	-0.356345022147701	2
T2-J11-A3	2	2	FI	1372	1	51	2.90611	46.9339	4.83206543250572	2
T2-J11-A3	2	1	DS	1363	2	51	-0.782887	49.6292	0.356345022147701	1
T2-J11-A3	2	1	FS	1372	2	51	4.24148	47.3166	5.88736573122536	1
T2-J11-A3	2	1	DI	1461	1	52	2.52355	45.7145	0.235028016293338	1
T2-J11-A3	2	1	FI	1464	1	52	-0.288703	46.4508	3.12658210739767	1
T2-J11-A3	2	2	DS	1462	2	52	3.07331	46.1961	-0.235028016293338	2
T2-J11-A3	2	2	FS	1465	2	52	0.403507	46.304	2.42009362020134	2
T2-J11-A3	2	1	DI	1480	1	53	-1.08828	46.1882	-0.792484053141093	2
T2-J11-A3	2	1	FI	1488	1	53	3.77038	44.5583	4.30217274672153	1
T2-J11-A3	2	2	DS	1484	2	53	0.4815	45.9475	0.792484053141093	1
T2-J11-A3	2	2	FS	1488	2	53	3.00028	45.9646	3.24949890885248	2
T2-J11-A3	2	1	DI	1498	1	54	4.55609	45.7111	-0.325582133484997	2
T2-J11-A3	2	1	FI	1513	1	54	-3.61329	51.5797	9.73206306779399	1
T2-J11-A3	2	2	DS	1501	2	54	3.71683	45.6725	0.325582133484996	1
T2-J11-A3	2	2	FS	1514	2	54	-3.00198	50.8432	8.80234671417911	2
T2-J11-A3	2	1	DI	1529	1	55	-5.68708	49.7692	-0.0897895555257846	2
T2-J11-A3	2	1	FI	1538	1	55	-11.0468	42.4473	8.97360160565185	1
T2-J11-A3	2	2	DS	1531	2	55	-5.36033	49.2739	0.0897895555257852	1
T2-J11-A3	2	2	FS	1539	2	55	-10.665	43.4126	7.98298933451357	2
T2-J11-A3	2	1	DI	1569	1	56	-10.8932	44.0794	0.807907431112284	1
T2-J11-A3	2	1	FI	1584	1	56	-2.80169	53.3124	13.0574257386172	1
T2-J11-A3	2	2	DS	1575	2	56	-12.788	43.6905	-0.807907431112289	2
T2-J11-A3	2	2	FS	1585	2	56	-3.11772	52.1861	12.0380806711786	2
T2-J13-A2	2	1	DI	821	1	57	-33.7308	0.392123	0.0624264237342923	1
T2-J13-A2	2	1	FI	829	1	57	-37.2696	1.26402	3.60375785438022	2
T2-J13-A2	2	2	DS	824	2	57	-33.5979	3.14717	-0.0624264237342852	2
T2-J13-A2	2	2	FS	832	2	57	-37.9843	2.29842	4.3214759480769	1
T2-J13-A2	2	2	DI	883	1	58	-39.1519	2.57061	0.767201286872186	1
T2-J13-A2	2	2	FI	887	1	58	-40.2789	5.04893	3.47533196859941	1
T2-J13-A2	2	1	DS	887	2	58	-38.1841	1.3592	-0.767201286872186	2
T2-J13-A2	2	1	FS	892	2	58	-40.034	3.96507	2.41626557078667	2
T2-J13-A2	2	2	DI	1349	1	59	-27.1354	21.3361	3.10160765688939	1
T2-J13-A2	2	2	FI	1354	1	59	-26.218	23.489	5.21118357838222	1
T2-J13-A2	2	1	DS	1355	2	59	-32.8054	18.3926	-3.1016076568894	2
T2-J13-A2	2	1	FS	1365	2	59	-27.9495	21.3061	2.46992323313915	2
T2-J13-A2	2	2	DI	1425	1	60	-25.2742	24.6061	1.27191837483865	1
T2-J13-A2	2	2	FI	1436	1	60	-21.5293	23.6058	5.03468682384325	1
T2-J13-A2	2	1	DS	1428	2	60	-27.8765	21.4707	-1.27191837483865	2
T2-J13-A2	2	1	FS	1436	2	60	-22.9113	22.3098	3.67690473281275	2
T2-J14-A4	2	1	DI	149	1	61	-30.1241	-10.4545	0.217616905288198	1
T2-J14-A4	2	1	FI	157	1	61	-25.8226	-14.6051	6.19425750784937	1
T2-J14-A4	2	2	DS	150	2	61	-30.9901	-10.7061	-0.217616905288201	2
T2-J14-A4	2	2	FS	169	2	61	-28.2109	-13.6221	3.80939922606548	2
T2-J14-A4	2	1	DD	236	1	62	-24.3313	-16.2424	-0.787008537091066	2
T2-J14-A4	2	1	FD	258	1	62	-9.032	-41.3897	28.6444511597829	1
T2-J14-A4	2	2	DD	236	1	62	-23.7113	-17.7125	0.787008537091069	1
T2-J14-A4	2	2	FD	260	1	62	-8.85189	-40.3117	27.8292245760332	2
T2-J14-A4	2	2	DI	273	1	63	-8.67517	-40.892	-0.536311482959744	2
T2-J14-A4	2	2	FI	283	1	63	-2.21283	-49.7419	10.4179768274778	1
T2-J14-A4	2	1	DS	275	2	63	-8.31856	-41.9718	0.536311482959749	1
T2-J14-A4	2	1	FS	284	2	63	-3.48132	-47.7565	8.07126397187358	2
T2-J14-A4	2	1	DI	430	1	64	-6.84406	-43.4067	0.589196284593479	1
T2-J14-A4	2	1	FI	438	1	64	-15.5255	-31.9084	14.9967731206669	1
T2-J14-A4	2	2	DS	431	2	64	-7.22423	-45.1696	-0.58919628459348	2
T2-J14-A4	2	2	FS	439	2	64	-15.6746	-33.9585	13.4499448312533	2
T2-J14-A4	2	1	DI	532	1	65	-17.7216	-29.7701	-0.470797084576487	2
T2-J14-A4	2	1	FI	540	1	65	-22.2225	-27.1835	4.6923943148808	1
T2-J14-A4	2	2	DS	533	2	65	-19.0181	-30.3703	0.470797084576487	1
T2-J14-A4	2	2	FS	539	2	65	-21.8928	-29.6838	3.37684722134799	2
T2-J14-A4	2	1	DI	544	1	66	-22.9941	-26.7723	0.882464686111956	1
T2-J14-A4	2	1	FI	585	1	66	-36.7917	-10.938	21.8784753668855	2
T2-J14-A4	2	2	DS	545	2	66	-23.0028	-29.1732	-0.882464686111954	2
T2-J14-A4	2	2	FS	588	2	66	-40.1981	-11.1564	24.0176772128242	1
T2-J14-A4	2	2	DI	612	1	67	-39.1157	-10.7708	-0.543329264430414	2
T2-J14-A4	2	2	FI	617	1	67	-38.0582	-7.89708	2.50387699440137	2
T2-J14-A4	2	1	DS	613	2	67	-38.8039	-9.71435	0.543329264430416	1
T2-J14-A4	2	1	FS	621	2	67	-37.0013	-6.68746	4.05336102034996	1
T2-J14-A4	2	1	DI	1016	1	68	-13.7764	12.2734	0.32395345708936	1
T2-J14-A4	2	1	FI	1069	1	68	-6.64653	35.9904	25.0854778241753	1
T2-J14-A4	2	2	DS	1017	2	68	-15.8135	12.2456	-0.323953457089358	2
T2-J14-A4	2	2	FS	1074	2	68	-7.93793	35.3729	24.1034606893116	2
T2-J14-A4	2	1	DI	1269	1	69	6.0976	34.1851	2.90837732617854	1
T2-J14-A4	2	1	FI	1277	1	69	9.13323	30.9079	7.00401482217754	1
T2-J14-A4	2	2	DS	1277	2	69	-0.0443302	34.6613	-2.90837732617854	2
T2-J14-A4	2	2	FS	1303	2	69	7.72616	33.2039	4.79381001703955	2
T2-J14-A4	2	1	DI	1315	1	70	13.3512	26.606	0.705720024857172	1
T2-J14-A4	2	1	FI	1334	1	70	22.8423	15.7291	15.1403581910853	1
T2-J14-A4	2	2	DS	1319	2	70	11.4896	26.8353	-0.705720024857176	2
T2-J14-A4	2	2	FS	1341	2	70	19.8185	17.7714	11.6026391098906	2
T2-J14-A4	2	2	DI	1352	1	71	20.1861	17.6517	-1.63612750376291	2
T2-J14-A4	2	2	FI	1391	1	71	29.0755	4.58283	14.1694117599449	2
T2-J14-A4	2	1	DS	1353	2	71	22.4533	15.2347	1.63612750376291	1
T2-J14-A4	2	1	FS	1382	2	71	29.5201	4.71232	14.3112377235641	1
T2-J14-A4	2	1	DI	1426	1	72	33.2211	1.6852	1.03566511549716	1
T2-J14-A4	2	1	FI	1433	1	72	37.716	-0.845509	6.19011195971593	1
T2-J14-A4	2	2	DS	1431	2	72	31.338	2.57737	-1.03566511549716	2
T2-J14-A4	2	2	FS	1435	2	72	33.7027	0.886306	1.86454380099346	2
T2-J14-A4	2	1	DI	1577	1	73	34.6792	-0.956524	0.220268506782599	1
T2-J14-A4	2	1	FI	1591	1	73	9.11681	18.9904	32.6307855613897	1
T2-J14-A4	2	2	DS	1578	2	73	34.6795	-1.70001	-0.220268506782599	2
T2-J14-A4	2	2	FS	1592	2	73	9.11259	15.9299	30.8217460819857	2
T2-J14-A4	2	2	DI	1596	1	74	8.82685	16.324	-1.44334207925508	2
T2-J14-A4	2	2	FI	1624	1	74	-1.78904	46.7012	30.7308394819459	2
T2-J14-A4	2	1	DS	1598	2	74	8.83115	19.402	1.44334207925508	1
T2-J14-A4	2	1	FS	1616	2	74	-2.42699	48.3887	32.5348369283392	1
T2-J18-A1	2	1	DI	306	1	76	-31.0349	13.6477	3.10523288667022	1
T2-J18-A1	2	1	FI	313	1	76	-36.4816	12.3737	8.62446084430447	1
T2-J18-A1	2	2	DS	307	2	76	-25.0754	15.4896	-3.10523288667021	2
T2-J18-A1	2	2	FS	316	2	76	-32.2003	11.5497	4.98545758932327	2
T2-J18-A2	2	1	DI	621	1	77	-37.4457	-11.4811	-0.144734909849413	2
T2-J18-A2	2	1	FI	625	1	77	-37.6292	-8.24456	3.08145787465526	1
T2-J18-A2	2	2	DS	623	2	77	-38.9559	-11.4235	0.144734909849414	1
T2-J18-A2	2	2	FS	626	2	77	-39.6417	-9.08223	2.5636857803902	2
T3-J8-A3	3	3	DI	959	1	78	47.8633	-2.11638	0.479650090764928	1
T3-J8-A3	3	3	FI	1011	1	78	-0.644163	-49.8589	68.522373770075	1
T3-J8-A3	3	1	DS	960	2	78	49.6	-2.66929	-0.407555482254436	3
T3-J8-A3	3	1	FS	1011	2	78	0.0180574	-49.9411	68.0960027905541	3
T3-J8-A3	3	2	DS	961	3	78	49.8689	-3.44548	-0.072094608510487	2
T3-J8-A3	3	2	FS	1011	3	78	-1.41039	-48.7509	68.3221988882262	2
T3-J8-A3	3	1	DD	1510	1	79	-8.28222	-39.1417	-0.744950351189453	3
T3-J8-A3	3	1	FD	1513	1	79	-11.255	-34.898	4.42971604098497	1
T3-J8-A3	3	2	DD	1510	1	79	-8.3464	-38.6484	-0.292963124426335	2
T3-J8-A3	3	2	FD	1513	1	79	-10.079	-35.1159	3.620189978888	3
T3-J8-A3	3	3	DD	1510	1	79	-9.85356	-38.0228	1.03791347561579	1
T3-J8-A3	3	3	FD	1513	1	79	-11.6326	-35.4623	4.15235072330367	2
T3-J9-A4	3	1	DI	186	1	80	-16.8812	-14.6989	2.1047479682367	1
T3-J9-A4	3	1	FI	266	1	80	6.74464	-40.0117	36.7299898810307	1
T3-J9-A4	3	3	DS	202	2	80	-24.5604	-14.9408	-2.94078351294218	3
T3-J9-A4	3	3	FS	267	2	80	-1.46136	-36.9567	28.9092403213457	2
T3-J9-A4	3	2	DS	216	3	80	-19.5205	-15.4169	0.836035544705478	2
T3-J9-A4	3	2	FS	277	3	80	-4.84698	-34.2674	24.6350741992638	3
T3-J9-A4	3	1	DI	338	1	81	6.76006	-46.2007	-1.76983640276604	3
T3-J9-A4	3	1	FI	358	1	81	-12.4875	-38.6546	18.850661934553	1
T3-J9-A4	3	2	DS	343	2	81	4.65176	-44.6416	0.706526575825872	2
T3-J9-A4	3	2	FS	358	2	81	-12.1818	-39.3286	18.3584868150792	2
T3-J9-A4	3	3	DS	346	3	81	4.66248	-43.4065	1.06330982694017	1
T3-J9-A4	3	3	FS	360	3	81	-9.48046	-40.6351	15.3909342648802	3
T3-J9-A4	3	3	DI	926	1	82	-26.7066	-14.7183	6.31264884007208	1
T3-J9-A4	3	1	DS	927	2	82	-33.6355	-13.0295	-0.424739667093286	2
T3-J9-A4	3	2	DS	945	3	82	-38.0922	-9.86019	-5.88790917297879	3
T3-J9-A4	3	3	FI	1008	1	82	4.72714	-35.1018	43.7767755800943	1
T3-J9-A4	3	1	FS	1012	2	82	-2.08879	-32.8548	36.8315897551343	2
T3-J9-A4	3	2	FS	1017	3	82	-9.0949	-29.019	28.8650086521232	3
T3-J9-A4	3	1	DI	1314	1	83	6.99375	-42.4525	-1.15931955314971	3
T3-J9-A4	3	2	DS	1315	2	83	2.083	-39.1684	0.154381579875148	2
T3-J9-A4	3	3	DS	1317	3	83	4.86786	-43.3539	1.00493797327456	1
T3-J9-A4	3	1	FI	1330	1	83	-0.481875	-47.7303	7.89907337300402	3
T3-J9-A4	3	2	FS	1332	2	83	-2.63149	-46.6902	8.74711838912763	1
T3-J9-A4	3	3	FS	1332	3	83	-1.39422	-47.9907	8.74104017201242	2
T3-J9-A4	3	2	DI	1561	1	84	-10.6989	-39.3166	0.94086614686902	1
T3-J9-A4	3	2	FI	1572	1	84	-17.4341	-35.5497	8.65633312100232	2
T3-J9-A4	3	3	DS	1562	2	84	-9.87505	-40.5288	-0.38278427803399	2
T3-J9-A4	3	3	FS	1585	2	84	-17.0117	-36.75	7.68506653161642	3
T3-J9-A4	3	1	DS	1575	3	84	-10.1332	-41.3161	-0.558081868835031	3
T3-J9-A4	3	1	FS	1589	3	84	-18.2322	-35.9878	9.12344131924872	1
T3-J9-A4	3	2	DI	1592	1	85	-18.9268	-36.1326	0.171880131032324	1
T3-J9-A4	3	2	FI	1729	1	85	2.14115	-44.0775	22.6862656232483	3
T3-J9-A4	3	1	DS	1596	2	85	-18.9751	-35.6149	-0.0619245301010061	2
T3-J9-A4	3	1	FS	1730	2	85	1.93531	-46.1384	23.2463252567825	2
T3-J9-A4	3	3	DS	1596	3	85	-19.192	-36.0369	-0.109955600931317	3
T3-J9-A4	3	3	FS	1707	3	85	4.52371	-43.3036	24.6223962234681	1
T3-J10-A1	3	1	DI	224	1	86	-44.5548	-8.67076	-1.34757675021854	3
T3-J10-A1	3	1	FI	266	1	86	-28.7953	-25.9577	22.0440427954539	1
T3-J10-A1	3	3	DS	225	2	86	-43.8668	-9.67938	-0.140046407284672	2
T3-J10-A1	3	3	FS	268	3	86	-33.3166	-22.0507	16.1054761607278	3
T3-J10-A1	3	2	DS	228	3	86	-43.9652	-11.9886	1.48762315750322	1
T3-J10-A1	3	2	FS	266	2	86	-32.7975	-22.8113	17.0162642185508	2
T3-J10-A1	3	1	DI	624	1	87	-6.60438	-47.1834	1.47813868285037	1
T3-J10-A1	3	1	FI	640	1	87	-0.552481	-55.0881	11.4334749265683	1
T3-J10-A1	3	2	DS	626	2	87	-9.57013	-45.2311	-1.87866923371298	3
T3-J10-A1	3	2	FS	644	2	87	-3.33354	-52.3234	7.54596699098846	3
T3-J10-A1	3	3	DS	631	3	87	-7.03104	-46.1517	0.400530550862613	2
T3-J10-A1	3	3	FS	644	3	87	-2.05594	-53.5526	9.29948008401392	2
T3-J10-A1	3	1	DD	1287	1	88	-1.56141	-40.5594	-0.00525494876695198	2
T3-J10-A1	3	1	FD	1290	1	88	-8.38761	-35.3111	8.542460611851	2
T3-J10-A1	3	2	DD	1287	1	88	-0.779632	-39.0713	0.080173394453491	1
T3-J10-A1	3	2	FD	1290	1	88	-8.62979	-34.5567	9.13519691036794	1
T3-J10-A1	3	3	DD	1287	1	88	-0.158778	-38.3271	-0.0749184456865426	3
T3-J10-A1	3	3	FD	1290	1	88	-6.82354	-35.4546	7.12348632266047	3
T3-J10-A1	3	1	DD	2248	1	89	-24.1458	-28.2179	-0.685939448018255	2
T3-J10-A1	3	1	FD	2251	1	89	-19.7318	-26.6924	3.95455352467361	2
T3-J10-A1	3	2	DD	2248	1	89	-24.7894	-25.4939	-0.71971683760616	3
T3-J10-A1	3	2	FD	2251	1	89	-20.2232	-25.6406	3.70447177658408	3
T3-J10-A1	3	3	DD	2248	1	89	-22.2609	-27.0624	1.40565628562441	1
T3-J10-A1	3	3	FD	2251	1	89	-19.3595	-25.7849	4.51588119735658	1
T3-J13-A1	3	3	DI	1242	1	90	-52.9254	2.70523	-0.789125889912191	3
T3-J13-A1	3	3	FI	1250	1	90	-48.9094	-0.398091	4.28048946948745	3
T3-J13-A1	3	1	DS	1244	2	90	-52.0166	1.4738	0.661453351953661	1
T3-J13-A1	3	1	FS	1250	2	90	-48.2786	-0.366322	4.77913599193987	2
T3-J13-A1	3	2	DS	1244	3	90	-52.2911	2.01258	0.127672537958535	2
T3-J13-A1	3	2	FS	1259	3	90	-46.3095	-2.65397	7.70398610708766	1
T3-J13-A1	3	1	DI	1671	1	91	-39.6009	-4.90843	0.371272698547614	2
T3-J13-A1	3	1	FI	1675	1	91	-37.5059	-3.73716	2.60465663037895	2
T3-J13-A1	3	2	DS	1672	2	91	-41.2331	-4.46323	-1.18630414126969	3
T3-J13-A1	3	2	FS	1677	2	91	-36.6851	-4.57812	3.30501377443953	1
T3-J13-A1	3	3	DS	1673	3	91	-39.213	-4.46654	0.815031442722081	1
T3-J13-A1	3	3	FS	1675	3	91	-38.4648	-4.52068	1.54917149306353	3
T3-J13-A1	3	1	DD	1705	1	92	-31.2564	2.18103	-0.097728895699915	2
T3-J13-A1	3	1	FD	1715	1	92	-29.2625	8.20539	6.24755232095243	3
T3-J13-A1	3	3	DD	1705	1	92	-31.4247	1.37603	-0.915912650973348	3
T3-J13-A1	3	3	FD	1715	1	92	-28.5505	9.20795	7.41857704941226	1
T3-J13-A1	3	2	DS	1706	3	92	-30.3008	3.04365	1.01364154667326	1
T3-J13-A1	3	2	FS	1715	3	92	-28.9508	8.77002	6.88003690542749	2
T3-J13-A1	3	1	DI	1717	1	93	-29.9213	8.69895	-0.985696163389575	3
T3-J13-A1	3	1	FI	1730	1	93	-7.53687	40.9401	38.2634295154291	2
T3-J13-A1	3	3	DS	1719	2	93	-29.2711	9.77515	0.268618008937377	2
T3-J13-A1	3	3	FS	1730	2	93	-6.90867	40.8347	38.5387242819401	1
T3-J13-A1	3	2	DS	1720	3	93	-28.3816	9.69763	0.717078154452199	1
T3-J13-A1	3	2	FS	1730	3	93	-7.64533	39.4634	36.9933125132786	3
T3-J13-A1	3	1	DI	1847	1	94	-9.72171	44.3351	-2.87035970536324	3
T3-J13-A1	3	1	FI	1873	1	94	-20.9908	29.4905	15.7053417784686	1
T3-J13-A1	3	3	DS	1852	2	94	-13.9613	41.8122	1.53684238795877	1
T3-J13-A1	3	3	FS	1877	2	94	-20.4944	29.2475	15.6432040673266	2
T3-J13-A1	3	2	DS	1853	3	94	-13.3803	41.6827	1.33351731740448	2
T3-J13-A1	3	2	FS	1882	3	94	-20.3692	30.235	14.7433687639072	3
T3-J14-A3	3	3	DI	320	1	95	-34.8156	16.518	2.33469762010334	1
T3-J14-A3	3	3	FI	344	1	95	-5.93149	44.1258	42.287678427789	1
T3-J14-A3	3	2	DS	321	2	95	-36.4878	15.3532	0.317339623726894	2
T3-J14-A3	3	2	FS	344	2	95	-6.35606	43.2253	41.3630237752796	2
T3-J14-A3	3	1	DS	323	3	95	-38.9259	13.6138	-2.65203724383024	3
T3-J14-A3	3	1	FS	344	3	95	-7.47508	42.4974	40.0482004320756	3
T3-J14-A3	3	3	DI	353	1	96	-5.52177	44.6461	1.21209438258237	1
T3-J14-A3	3	3	FI	368	1	96	0.990177	54.1882	12.7564147610956	1
T3-J14-A3	3	1	DS	356	2	96	-7.743	42.6613	-1.70410602289456	3
T3-J14-A3	3	1	FS	368	2	96	-0.296005	52.995	11.0324880183064	2
T3-J14-A3	3	2	DS	357	3	96	-5.89789	44.0287	0.492011640312185	2
T3-J14-A3	3	2	FS	368	3	96	0.811456	52.1359	10.9994058579971	3
T3-J14-A3	3	1	DI	566	1	97	-11.5805	41.2459	1.17351365612411	1
T3-J14-A3	3	1	FI	573	1	97	-15.9975	35.3894	8.34963036108955	1
T3-J14-A3	3	3	DS	570	2	97	-10.6914	43.1625	-0.93926009545	3
T3-J14-A3	3	3	FS	576	2	97	-12.0209	39.7263	2.73660078638739	3
T3-J14-A3	3	2	DS	571	3	97	-11.8543	42.928	-0.234253560674109	2
T3-J14-A3	3	2	FS	576	3	97	-12.6273	38.2783	4.30514299552926	2
T3-J14-A3	3	1	DI	755	1	98	-16.0486	27.0715	1.35487066479079	1
T3-J14-A3	3	1	FI	786	1	98	-49.9829	3.60665	42.5990267212046	1
T3-J14-A3	3	2	DS	757	2	98	-12.0475	25.9336	-1.36805276762093	3
T3-J14-A3	3	2	FS	787	2	98	-48.936	3.26949	41.9081739866605	2
T3-J14-A3	3	3	DS	757	3	98	-14.2016	26.7008	0.0131821028301435	2
T3-J14-A3	3	3	FS	787	3	98	-48.646	3.85001	41.347434907604	3
T3-J14-A3	3	3	DI	988	1	99	-42.4183	2.58023	0.662817925141351	1
T3-J14-A3	3	3	FI	1002	1	99	-40.9904	12.6021	10.7858991267835	1
T3-J14-A3	3	2	DS	993	2	99	-41.765	1.858	0.0401014526082375	2
T3-J14-A3	3	2	FS	1005	2	99	-40.5684	9.61033	7.88372527358589	2
T3-J14-A3	3	1	DS	997	3	99	-42.4098	1.19945	-0.702919377749589	3
T3-J14-A3	3	1	FS	1005	3	99	-41.3209	9.45277	7.62146034161874	3
T3-J14-A3	3	3	DI	1026	1	100	-39.6629	10.9959	0.464689512512579	1
T3-J14-A3	3	3	FI	1037	1	100	-25.6219	27.3318	21.9847048484026	3
T3-J14-A3	3	1	DS	1030	2	100	-40.8718	10.2409	-0.913257385940486	3
T3-J14-A3	3	1	FD	1038	2	100	-24.8111	26.9916	22.2918006374777	2
T3-J14-A3	3	2	DS	1031	3	100	-39.184	10.524	0.448567873427908	2
T3-J14-A3	3	2	FS	1038	3	100	-22.6147	27.1297	23.8961204008347	1
T3-J14-A3	3	3	DI	1043	1	101	-24.545	27.3018	-0.614010158893738	3
T3-J14-A3	3	3	FI	1057	1	101	-3.21942	50.3515	30.7873159914878	1
T3-J14-A3	3	2	DS	1044	2	101	-22.6147	27.1297	0.56271824489164	1
T3-J14-A3	3	2	FS	1058	2	101	-2.113	48.5447	30.2020576861672	2
T3-J14-A3	3	1	DS	1046	3	101	-23.2252	26.9953	0.0512919140020974	2
T3-J14-A3	3	1	FS	1058	3	101	-3.76724	49.4534	29.7550024659805	3
T3-J14-A3	3	1	DI	1356	1	102	-22.0721	-1.09347	2.46975550046242	1
T3-J14-A3	3	1	FI	1368	1	102	-19.4665	-7.02306	8.93689435577503	1
T3-J14-A3	3	3	DS	1357	2	102	-22.8544	2.50021	-1.16949250356941	2
T3-J14-A3	3	3	FS	1367	2	102	-19.8573	-6.20331	8.03207496594077	2
T3-J14-A3	3	2	DS	1358	3	102	-22.0427	2.94482	-1.30026299689301	3
T3-J14-A3	3	2	FS	1365	3	102	-19.7349	-3.4801	5.5258442523261	3
T3-J15-A4	3	2	DI	942	1	103	9.61599	-41.8144	-0.93682722087471	3
T3-J15-A4	3	2	FI	960	1	103	1.00603	-52.9207	13.1109709957425	1
T3-J15-A4	3	1	DS	943	2	103	10.7246	-43.5257	-0.315180720428796	2
T3-J15-A4	3	1	FS	961	2	103	2.15329	-52.7098	12.2209392933979	3
T3-J15-A4	3	3	DS	944	3	103	8.50621	-43.7347	1.25200794130351	1
T3-J15-A4	3	3	FS	961	3	103	1.47571	-53.0112	12.8834188621688	2
T3-J15-A4	3	3	DI	1038	1	104	4.32591	-48.4691	-0.0735387293756175	2
T3-J15-A4	3	3	FI	1049	1	104	12.4649	-39.4365	12.0777005033773	1
T3-J15-A4	3	1	DS	1039	2	104	5.63915	-49.405	0.165813689847748	1
T3-J15-A4	3	1	FS	1050	2	104	13.5442	-41.3594	11.4446630302441	2
T3-J15-A4	3	2	DS	1039	3	104	4.70429	-48.8607	-0.0922749604721313	3
T3-J15-A4	3	2	FS	1051	3	104	12.7512	-41.0023	11.1505061408445	3
T3-J15-A4	3	1	DI	1400	1	105	15.6595	-38.3522	-0.847673510682512	3
T3-J15-A4	3	1	FI	1408	1	105	6.68302	-48.5339	12.7230043537755	3
T3-J15-A4	3	2	DS	1401	2	105	14.6213	-39.3576	0.595132736830737	1
T3-J15-A4	3	2	FS	1408	2	105	5.97571	-48.9308	13.4939272616834	1
T3-J15-A4	3	3	DS	1401	3	105	15.2129	-39.4362	0.252540773851769	2
T3-J15-A4	3	3	FS	1408	3	105	6.35366	-48.4784	12.9050922039461	2
T3-J15-A4	3	3	DI	1430	1	106	6.97485	-48.179	0.0884669563766844	2
T3-J15-A4	3	3	FI	1444	1	106	14.4106	-39.5939	11.444476024091	1
T3-J15-A4	3	2	DS	1435	2	106	6.19633	-47.9147	-0.208790538131108	3
T3-J15-A4	3	2	FS	1445	2	106	12.9566	-40.2905	9.97684521731717	3
T3-J15-A4	3	1	DS	1437	3	106	7.02924	-48.183	0.120323581754418	1
T3-J15-A4	3	1	FS	1445	3	106	13.275	-39.9855	10.4151084549067	2
T3-J15-A4	3	2	DI	1667	1	107	15.7543	-39.0961	-0.931952261205601	3
T3-J15-A4	3	2	FI	1673	1	107	11.2957	-42.4022	4.61170259155676	1
T3-J15-A4	3	1	DS	1668	2	107	14.5715	-39.7259	0.381658764889569	2
T3-J15-A4	3	1	FS	1672	2	107	12.3763	-41.8956	3.45527880327176	3
T3-J15-A4	3	3	DS	1668	3	107	13.9303	-39.2116	0.550293496316035	1
T3-J15-A4	3	3	FS	1672	3	107	11.0987	-41.5351	4.21316085394043	2
T3-J15-A4	3	1	DD	1693	1	108	11.017	-43.8559	-0.732762147823862	3
T3-J15-A4	3	1	FD	1699	1	108	-4.46356	-46.8254	15.01378354562	1
T3-J15-A4	3	2	DD	1693	1	108	9.28547	-43.9192	0.965939294889561	1
T3-J15-A4	3	2	FD	1699	1	108	-4.00857	-47.5135	14.7314623946594	2
T3-J15-A4	3	3	DD	1693	1	108	10.6545	-44.4876	-0.233177147065703	2
T3-J15-A4	3	3	FD	1699	1	108	-3.49892	-48.1985	14.3952610936276	3
T3-J17-A3	3	2	DI	23	1	109	39.9846	10.0555	0.492629318129628	2
T3-J17-A3	3	2	FI	49	1	109	11.9092	33.4241	37.0208417384055	1
T3-J17-A3	3	3	DS	24	2	109	39.461	10.5747	1.2270454238937	1
T3-J17-A3	3	3	FS	49	2	109	14.0174	33.5266	35.4623159247424	2
T3-J17-A3	3	1	DS	25	3	109	42.8822	10.0863	-1.71967474202333	3
T3-J17-A3	3	1	FS	50	3	109	13.4862	32.4115	35.160371420072	3
T3-J17-A3	3	2	DI	65	1	110	9.22656	33.8512	1.28941253036432	1
T3-J17-A3	3	2	FI	89	1	110	-9.85329	27.6487	21.3097406103943	1
T3-J17-A3	3	3	DS	66	2	110	11.9688	33.26	-1.22217954350163	3
T3-J17-A3	3	3	FS	91	2	110	-7.1722	28.3663	18.5344849626928	2
T3-J17-A3	3	1	DS	68	3	110	11.0144	32.3276	-0.0672329868626933	2
T3-J17-A3	3	1	FS	91	3	110	-5.35197	29.5257	16.4844684552534	3
T3-J17-A3	3	2	DI	96	1	111	-11.9246	26.7504	3.3846867244826	1
T3-J17-A3	3	2	FI	135	1	111	-37.9903	10.9095	33.886264896852	1
T3-J17-A3	3	1	DS	97	2	111	-5.9982	28.964	-2.82580185977523	3
T3-J17-A3	3	1	FS	137	2	111	-33.983	12.2567	29.7649451200035	3
T3-J17-A3	3	3	DS	99	3	111	-8.24592	28.2941	-0.558884864707366	2
T3-J17-A3	3	3	FS	137	3	111	-34.5964	11.6457	30.6070683279159	2
T3-J17-A3	3	1	DD	304	1	112	-20.437	0.512397	-0.000147563647015098	2
T3-J17-A3	3	1	FD	317	1	112	19.9402	20.7403	45.1599265427001	2
T3-J17-A3	3	2	DD	304	1	112	-19.6343	-0.38797	0.308247404805132	1
T3-J17-A3	3	2	FD	317	1	112	20.9057	21.211	46.2339167022943	1
T3-J17-A3	3	3	DD	304	1	112	-20.929	0.801441	-0.30809984115812	3
T3-J17-A3	3	3	FD	317	1	112	17.998	19.7871	42.9966189236098	3
T3-J17-A3	3	2	DI	326	1	113	23.144	23.184	1.53300071045979	1
T3-J17-A3	3	2	FI	337	1	113	29.5132	23.9598	7.91043468759352	1
T3-J17-A3	3	1	DS	329	2	113	20.8997	21.7931	-0.970381172940176	3
T3-J17-A3	3	1	FS	341	2	113	27.2344	24.2973	5.76968559072786	2
T3-J17-A3	3	3	DS	334	3	113	21.2482	22.0921	-0.562619537519611	2
T3-J17-A3	3	3	FS	339	3	113	25.1908	22.7325	3.42179477263125	3
T3-J17-A3	3	1	DI	920	1	114	45.8066	4.31729	0.630536594407226	1
T3-J17-A3	3	1	FI	928	1	114	44.3885	1.45079	3.71973849453428	2
T3-J17-A3	3	2	DS	921	2	114	47.6939	3.69944	-0.151457062983241	2
T3-J17-A3	3	2	FS	928	2	114	44.7684	0.751225	3.99434050924206	1
T3-J17-A3	3	3	DS	928	3	114	48.4046	3.51091	-0.479079531423979	3
T3-J17-A3	3	3	FS	936	3	114	45.6348	1.23345	3.06013817384845	3
T3-J17-A3	3	1	DI	1068	1	115	40.941	2.56587	-0.276180777390043	3
T3-J17-A3	3	1	FI	1076	1	115	45.6918	7.16753	6.29894362737737	1
T3-J17-A3	3	2	DS	1069	2	115	42.0606	2.22051	0.173189952802243	1
T3-J17-A3	3	2	FS	1077	2	115	45.4891	6.34135	5.5337774808725	2
T3-J17-A3	3	3	DS	1071	3	115	42.3917	1.85443	0.1029908245878	2
T3-J17-A3	3	3	FS	1080	3	115	45.2755	6.45935	5.4881421920132	3
T3-J17-A3	3	2	DI	1088	1	116	45.4777	7.28253	-0.730153510857381	2
T3-J17-A3	3	2	FI	1145	1	116	6.77632	31.8084	45.0878818085798	1
T3-J17-A3	3	3	DS	1088	2	116	46.7018	7.31071	-1.75126104038171	3
T3-J17-A3	3	3	FS	1147	2	116	7.06194	30.4796	44.1385361864182	3
T3-J17-A3	3	1	DS	1089	3	116	42.3503	8.34252	2.48141455123909	1
T3-J17-A3	3	1	FS	1146	3	116	7.4507	31.8894	44.5601998477264	2
T3-J17-A3	3	2	DI	1150	1	117	4.9088	32.2175	1.37229830298985	1
T3-J17-A3	3	2	FI	1168	1	117	-2.9733	38.5936	11.4409431027632	1
T3-J17-A3	3	3	DS	1153	2	117	7.09056	30.7236	-1.27005641917781	3
T3-J17-A3	3	3	FS	1169	2	117	0.338855	35.1579	6.8062742691616	2
T3-J17-A3	3	1	DS	1157	3	117	6.72302	32.3293	-0.102241883812034	2
T3-J17-A3	3	1	FS	1166	3	117	1.75039	33.8932	4.93759649187894	3
T3-J17-A3	3	2	DI	1289	1	118	-3.39649	43.2993	0.928806848393066	1
T3-J17-A3	3	2	FI	1297	1	118	0.232842	52.5818	10.8726425950934	1
T3-J17-A3	3	3	DS	1291	2	118	-3.55866	41.246	-1.0785023883787	3
T3-J17-A3	3	3	FS	1300	2	118	-1.2334	49.1924	7.19943460380695	3
T3-J17-A3	3	1	DS	1292	3	118	-2.70798	42.2659	0.149695539985635	2
T3-J17-A3	3	1	FS	1298	3	118	-0.75641	50.1646	8.26997434099013	2
T3-J17-A3	3	2	DI	1572	1	119	-7.80521	26.3114	-3.59119923592784	3
T3-J17-A3	3	2	FI	1594	1	119	-0.99614	50.941	21.9496621627842	1
T3-J17-A3	3	3	DS	1580	2	119	-7.24836	31.1943	1.23711665355551	2
T3-J17-A3	3	3	FS	1596	2	119	-1.44389	48.9242	19.8908163692606	3
T3-J17-A3	3	1	DS	1582	3	119	-7.02362	32.2941	2.35408258237234	1
T3-J17-A3	3	1	FS	1599	3	119	-1.05014	49.7761	20.8211718989038	2
T3-J17-A3	3	2	DI	1659	1	120	-2.10088	49.0751	-0.955696935413043	3
T3-J17-A3	3	2	FI	1666	1	120	-0.231008	54.3678	4.65477537588741	2
T3-J17-A3	3	3	DS	1662	2	120	-0.841882	49.5568	-0.115117792401727	2
T3-J17-A3	3	3	FS	1666	2	120	0.0149033	52.1645	2.62960280512798	3
T3-J17-A3	3	1	DS	1663	3	120	-0.72537	50.7642	1.07081472781476	1
T3-J17-A3	3	1	FS	1668	3	120	0.176909	54.2757	4.69062245695777	1
T3-J17-A3	3	3	DI	1756	1	121	1.21915	50.8291	-0.613014891345299	2
T3-J17-A3	3	3	FI	1769	1	121	0.195446	43.3687	6.86557505339022	2
T3-J17-A3	3	1	DS	1758	2	121	1.99177	51.4735	-1.27205277317427	3
T3-J17-A3	3	1	FS	1769	2	121	1.74418	43.8076	6.3971775558985	3
T3-J17-A3	3	2	DS	1761	3	121	-0.096894	48.3557	1.88506766451957	1
T3-J17-A3	3	2	FS	1768	3	121	0.785605	43.1277	7.09526031049364	1
T3-J17-A3	3	2	DI	1836	1	122	0.363976	40.9228	-3.47756999707556	3
T3-J17-A3	3	2	FI	1848	1	122	-0.450461	52.8486	8.47142852049115	1
T3-J17-A3	3	3	DS	1843	2	122	-1.20625	45.9011	1.56023336831923	2
T3-J17-A3	3	3	FS	1850	2	122	-0.446604	51.1711	6.79514834179667	3
T3-J17-A3	3	1	DS	1844	3	122	-0.594249	46.2833	1.91733662875632	1
T3-J17-A3	3	1	FS	1852	3	122	-1.44946	51.5408	7.20515614898667	2
T3-J17-A3	3	2	DI	1917	1	123	-1.77429	44.3775	3.4722221832401	1
T3-J17-A3	3	2	FI	1932	1	123	-2.87035	40.2455	7.74712201561852	1
T3-J17-A3	3	1	DS	1918	2	123	-0.0476539	50.159	-2.55863967131582	3
T3-J17-A3	3	1	FS	1934	2	123	-2.77195	41.4334	6.5736175940154	3
T3-J17-A3	3	3	DS	1919	3	123	-0.11739	48.4757	-0.913582511924286	2
T3-J17-A3	3	3	FS	1934	3	123	-1.64891	41.1247	6.5845250801458	2
T3-J17-A4	3	2	DI	234	1	124	1.10071	-50.3834	1.0916899258205	1
T3-J17-A4	3	2	FI	241	1	124	8.41633	-42.655	11.728959485334	1
T3-J17-A4	3	1	DS	235	2	124	-1.16368	-50.0857	-0.301739975470667	2
T3-J17-A4	3	1	FS	246	2	124	7.28797	-42.0451	11.36047286642	2
T3-J17-A4	3	3	DS	236	3	124	-1.08272	-50.8584	-0.789949950349833	3
T3-J17-A4	3	3	FS	247	3	124	6.84771	-43.0021	10.3730210158639	3
T3-J17-A4	3	2	DI	387	1	125	12.3848	-40.4238	0.983035273424042	1
T3-J17-A4	3	2	FI	398	1	125	3.23065	-49.9436	14.1621660037832	1
T3-J17-A4	3	1	DS	389	2	125	11.6724	-38.0001	-0.4100128384802	2
T3-J17-A4	3	1	FS	399	2	125	4.30207	-47.0109	11.2297799374792	2
T3-J17-A4	3	3	DS	390	3	125	12.0379	-38.0952	-0.573022434943841	3
T3-J17-A4	3	3	FS	402	3	125	5.64332	-46.729	10.1494093880381	3
T3-J17-A4	3	2	DI	438	1	126	5.95589	-48.2318	-0.441776298502815	3
T3-J17-A4	3	2	FI	446	1	126	1.04172	-53.0876	6.45163889250148	1
T3-J17-A4	3	1	DS	441	2	126	4.16997	-47.8736	0.474732545317553	1
T3-J17-A4	3	1	FS	447	2	126	2.06719	-50.9939	4.20460422427402	2
T3-J17-A4	3	3	DS	443	3	126	4.94114	-47.8787	-0.0329562468147382	2
T3-J17-A4	3	3	FS	447	3	126	2.9967	-50.0135	2.85437528291664	3
T3-J17-A4	3	2	DI	503	1	127	3.14363	-49.3102	0.469554822503742	1
T3-J17-A4	3	2	FI	509	1	127	6.93715	-42.6691	8.10131628903672	1
T3-J17-A4	3	1	DS	509	2	127	3.01905	-49.5498	0.19959414007157	2
T3-J17-A4	3	1	FS	517	2	127	5.54843	-44.0508	6.25092137318388	2
T3-J17-A4	3	3	DS	511	3	127	2.82329	-50.4208	-0.669148962575312	3
T3-J17-A4	3	3	FS	518	3	127	4.96869	-45.1816	4.98043347707104	3
T3-J17-A4	3	2	DI	525	1	128	6.65949	-43.0371	-0.653622983489636	3
T3-J17-A4	3	2	FI	532	1	128	1.28265	-53.1764	10.8013977087019	1
T3-J17-A4	3	1	DS	528	2	128	6.69256	-43.6318	-0.163619636533436	2
T3-J17-A4	3	1	FS	534	2	128	1.99965	-49.2637	7.08972275644496	2
T3-J17-A4	3	3	DS	529	3	128	5.02742	-43.7628	0.817242620023078	1
T3-J17-A4	3	3	FS	537	3	128	2.70985	-48.235	5.84157723954737	3
T3-J17-A4	3	2	DI	583	1	129	6.02831	-45.074	-1.25187838718505	3
T3-J17-A4	3	2	FI	591	1	129	1.45668	-53.3643	8.2151962950721	1
T3-J17-A4	3	3	DS	586	2	129	4.70941	-46.2692	0.435130613246427	2
T3-J17-A4	3	3	FS	593	2	129	1.95999	-51.066	5.96372060610651	2
T3-J17-A4	3	1	DS	589	3	129	4.49692	-46.5876	0.81674777393862	1
T3-J17-A4	3	1	FS	593	3	129	2.60021	-49.9764	4.70023509851671	3
T3-J17-A4	3	2	DI	615	1	130	-0.172453	-50.7793	-0.698030094109703	3
T3-J17-A4	3	2	FI	626	1	130	8.07235	-42.1821	11.2102574658058	1
T3-J17-A4	3	1	DS	624	2	130	0.123367	-50.1705	-0.0490856969025261	2
T3-J17-A4	3	1	FS	631	2	130	4.88681	-45.4126	6.67657091872165	2
T3-J17-A4	3	3	DS	625	3	130	1.84304	-50.6637	0.747115791012229	1
T3-J17-A4	3	3	FS	631	3	130	4.06061	-47.3617	4.6805031652118	3
T3-J17-A4	3	2	DI	655	1	131	4.81295	-46.4958	-0.252206840948414	2
T3-J17-A4	3	2	FI	664	1	131	21.8043	-30.8743	22.8280678502631	1
T3-J17-A4	3	1	DS	658	2	131	5.30241	-45.7609	0.60724462388246	1
T3-J17-A4	3	1	FS	666	2	131	19.8566	-32.503	20.2930327942495	2
T3-J17-A4	3	3	DS	659	3	131	4.79242	-46.6244	-0.355037782934047	3
T3-J17-A4	3	3	FS	666	3	131	18.7692	-32.935	19.2037286903712	3
T3-J17-A4	3	2	DI	1071	1	132	18.6753	-32.8728	-0.233723283115997	2
T3-J17-A4	3	2	FI	1095	1	132	6.86697	-46.0994	17.4890542409918	1
T3-J17-A4	3	1	DS	1074	2	132	17.3507	-32.8345	0.589080589558711	1
T3-J17-A4	3	1	FS	1096	2	132	6.70302	-44.7719	16.5781814679393	2
T3-J17-A4	3	3	DS	1077	3	132	17.692	-31.8877	-0.355357306442719	3
T3-J17-A4	3	3	FS	1096	3	132	8.04715	-44.9272	15.8323897905614	3
T3-J17-A4	3	2	DI	1188	1	133	4.21922	-48.6138	0.482132533885334	1
T3-J17-A4	3	2	FI	1207	1	133	17.1332	-31.5424	21.88116731094	1
T3-J17-A4	3	1	DS	1190	2	133	2.54481	-48.1512	-0.199158915868496	2
T3-J17-A4	3	1	FS	1213	2	133	12.5866	-35.2788	16.1259496560819	2
T3-J17-A4	3	3	DS	1192	3	133	2.43501	-48.1709	-0.282973618016832	3
T3-J17-A4	3	3	FS	1214	3	133	12.4941	-36.6616	14.9866607849897	3
T3-J17-A4	3	1	DI	1220	1	134	13.2067	-34.3119	-1.82945725158995	2
T3-J17-A4	3	1	FI	1231	1	134	17.2557	-31.4475	3.1231913163735	3
T3-J17-A4	3	2	DS	1221	2	134	18.778	-31.4312	4.32723077998024	1
T3-J17-A4	3	2	FS	1224	2	134	20.1962	-30.3018	6.14018426400524	1
T3-J17-A4	3	3	DS	1223	3	134	13.2985	-35.5052	-2.49777352839028	3
T3-J17-A4	3	3	FS	1231	3	134	17.7429	-31.6587	3.37427129908424	2
T3-J17-A4	3	2	DI	1379	1	135	12.6917	-39.3202	-0.744122938843121	3
T3-J17-A4	3	2	FI	1392	1	135	0.854134	-52.8254	17.2144952124996	1
T3-J17-A4	3	1	DS	1381	2	135	10.5701	-39.396	0.718221244671506	1
T3-J17-A4	3	1	FS	1397	2	135	2.90456	-48.5036	12.618796773262	2
T3-J17-A4	3	3	DS	1387	3	135	11.6488	-39.4258	0.025901694171608	2
T3-J17-A4	3	3	FS	1400	3	135	3.94273	-47.5771	11.2370027223236	3
T4-J4-A2	4	1	DI	425	1	136	-20.2099	33.0504	-1.47802465711287	4
T4-J4-A2	4	1	FI	432	1	136	-28.1698	22.3119	11.8752471568523	3
T4-J4-A2	4	2	DS	426	2	136	-22.4616	32.1456	0.530160630069554	2
T4-J4-A2	4	2	FS	432	2	136	-28.7958	22.5246	12.0484677388232	2
T4-J4-A2	4	3	DS	426	3	136	-22.1817	31.7222	0.725022844568882	1
T4-J4-A2	4	3	FS	433	3	136	-29.8604	20.8156	14.0606661243244	1
T4-J4-A2	4	4	DS	426	4	136	-22.5611	32.5831	0.222841182474438	3
T4-J4-A2	4	4	FS	432	4	136	-27.5487	23.8114	10.2845385556442	4
T4-J4-A2	4	4	DI	1486	1	137	-39.2518	5.55718	-0.164391289768688	4
T4-J4-A2	4	4	FI	1522	1	137	-23.9562	24.3255	24.0390609051558	1
T4-J4-A2	4	1	DS	1490	2	137	-40.2313	6.75055	0.181217246998384	1
T4-J4-A2	4	1	FS	1522	2	137	-27.7343	23.7111	21.2431774908116	4
T4-J4-A2	4	2	DS	1490	3	137	-40.1923	6.3654	-0.0997396471227265	3
T4-J4-A2	4	2	FS	1522	3	137	-26.7723	23.9541	22.0235803896194	2
T4-J4-A2	4	3	DS	1492	4	137	-40.5265	6.85437	0.0829136898930259	2
T4-J4-A2	4	3	FS	1525	4	137	-27.2811	24.0337	21.7755298436858	3
T4-J7-A1	4	2	DI	20	1	138	-46.6516	3.47171	-1.01360835381178	4
T4-J7-A1	4	2	FI	35	1	138	-55.565	0.403031	8.37604943543834	1
T4-J7-A1	4	4	DS	27	2	138	-47.2776	2.27617	-0.118628088479732	3
T4-J7-A1	4	4	FS	37	2	138	-53.4887	1.37074	6.12803221133206	2
T4-J7-A1	4	3	DS	33	3	138	-47.9036	1.81524	0.599800942212091	1
T4-J7-A1	4	3	FS	41	3	138	-52.1737	0.622237	5.03146448008696	3
T4-J7-A1	4	1	DS	42	4	138	-47.853	1.89117	0.532435500079418	2
T4-J7-A1	4	1	FS	48	4	138	-51.292	1.40491	3.98750435411521	4
T4-J7-A1	4	2	DI	311	1	139	-51.1799	-2.30172	0.594049759470021	1
T4-J7-A1	4	2	FI	319	1	139	-48.8195	-6.26143	5.2038077489101	1
T4-J7-A1	4	1	DS	313	2	139	-50.3267	0.211494	-1.14111964285864	4
T4-J7-A1	4	1	FS	319	2	139	-48.5839	-2.0461	1.68813874958164	4
T4-J7-A1	4	4	DS	313	3	139	-50.0973	-1.11943	0.12272358169412	3
T4-J7-A1	4	4	FS	321	3	139	-48.7155	-3.51385	2.88717326932595	3
T4-J7-A1	4	3	DS	315	4	139	-50.2474	-1.55735	0.424346301694499	2
T4-J7-A1	4	3	FS	323	4	139	-49.0965	-4.24639	3.32593405861492	2
T4-J7-A1	4	3	DI	428	1	140	-46.3246	-7.43076	-1.51026465212215	4
T4-J7-A1	4	3	FI	447	1	140	-52.9027	-1.82074	7.11588930181352	4
T4-J7-A1	4	2	DS	429	2	140	-46.9465	-6.63568	-0.536804481491747	3
T4-J7-A1	4	2	FS	441	2	140	-53.6873	-0.972642	8.25154967667343	2
T4-J7-A1	4	4	DS	429	3	140	-46.3761	-5.0365	-0.0404008803410544	2
T4-J7-A1	4	4	FS	444	3	140	-53.5823	-0.329966	8.55073955852002	1
T4-J7-A1	4	1	DS	433	4	140	-47.9833	-3.63184	2.08747001395496	1
T4-J7-A1	4	1	FS	444	4	140	-53.2694	-0.42113	8.24524379786288	3
T4-J7-A1	4	2	DI	547	1	141	-51.5001	0.899714	0.841974778684327	2
T4-J7-A1	4	2	FI	561	1	141	-46.2056	-0.593408	6.34207288023786	1
T4-J7-A1	4	3	DS	551	2	141	-54.139	1.27268	-1.79213614544181	4
T4-J7-A1	4	3	FS	562	2	141	-47.0173	-0.853259	5.64007242243661	2
T4-J7-A1	4	4	DS	554	3	141	-52.4598	1.76789	-0.327638583796353	3
T4-J7-A1	4	4	FS	563	3	141	-47.0235	0.415252	5.26762102203325	3
T4-J7-A1	4	1	DS	555	4	141	-50.9131	1.33628	1.27779995055383	1
T4-J7-A1	4	1	FS	560	4	141	-48.0325	0.0506003	4.40701607262023	4
T4-J7-A1	4	2	DI	575	1	142	-44.9943	-0.591866	0.136067341957667	3
T4-J7-A1	4	2	FI	611	1	142	-29.4589	-16.5544	22.2854718375733	4
T4-J7-A1	4	1	DS	579	2	142	-47.1765	-0.0539829	-1.88644820780946	4
T4-J7-A1	4	1	FS	625	2	142	-26.6929	-15.0858	23.4753871188299	2
T4-J7-A1	4	3	DS	583	3	142	-45.4165	-2.16549	0.81648360539235	2
T4-J7-A1	4	3	FS	625	3	142	-27.957	-16.0828	23.1397219009099	3
T4-J7-A1	4	4	DS	584	4	142	-44.9892	-1.83466	0.933897260459458	1
T4-J7-A1	4	4	FS	626	4	142	-26.0904	-17.0181	25.1732982564411	1
T4-J7-A1	4	2	DI	785	1	143	-32.4714	-1.72114	-0.43236361736805	4
T4-J7-A1	4	2	FI	799	1	143	-41.0742	-1.50264	8.16866272291075	1
T4-J7-A1	4	3	DS	800	2	143	-32.8651	1.9403	-0.0647414785597772	2
T4-J7-A1	4	3	FS	808	2	143	-38.1334	1.64751	5.20550953845092	4
T4-J7-A1	4	4	DS	802	3	143	-33.6207	2.19739	0.689009000578745	1
T4-J7-A1	4	4	FS	808	3	143	-38.195	2.00338	5.26457433539956	3
T4-J7-A1	4	1	DS	807	4	143	-32.7413	2.41302	-0.191903904650911	3
T4-J7-A1	4	1	FS	817	4	143	-38.6563	2.50788	5.7222708202844	2
T4-J7-A1	4	2	DI	829	1	144	-41.6462	-1.25757	1.07461310526008	1
T4-J7-A1	4	2	FI	837	1	144	-46.4497	-0.500298	5.84126766070638	1
T4-J7-A1	4	3	DS	833	2	144	-40.3354	1.56965	-0.356084464498418	3
T4-J7-A1	4	3	FS	839	2	144	-43.6963	1.62083	2.99953870448919	3
T4-J7-A1	4	4	DS	833	3	144	-40.3737	1.86935	-0.330656908995111	2
T4-J7-A1	4	4	FS	839	3	144	-43.5252	2.07717	2.80904895680952	4
T4-J7-A1	4	1	DS	837	4	144	-40.3469	2.57999	-0.387871731766563	4
T4-J7-A1	4	1	FS	846	4	144	-44.9786	0.879994	4.31239465311357	2
T4-J7-A1	4	2	DI	930	1	145	-50.3144	2.51789	-1.22854486182212	4
T4-J7-A1	4	2	FI	958	1	145	-21.878	33.8269	41.049066030609	1
T4-J7-A1	4	4	DS	936	2	145	-48.9919	3.17917	0.134148775509468	2
T4-J7-A1	4	4	FS	958	2	145	-24.3623	31.7952	37.8897815466102	3
T4-J7-A1	4	3	DS	937	3	145	-48.4688	2.47432	-0.0606725101862395	3
T4-J7-A1	4	3	FS	958	3	145	-26.0024	29.7167	35.2442927071265	4
T4-J7-A1	4	1	DS	938	4	145	-47.677	3.39686	1.15506859649889	1
T4-J7-A1	4	1	FS	958	4	145	-22.9431	33.2312	39.9036623912488	2
T4-J7-A1	4	2	DI	1609	1	146	-25.7268	29.7838	-0.739298800679347	4
T4-J7-A1	4	2	FI	1634	1	146	-11.3067	40.5222	17.233072656278	1
T4-J7-A1	4	4	DS	1614	2	146	-25.0906	30.8805	0.439332696713489	2
T4-J7-A1	4	4	FS	1630	2	146	-17.2308	36.4743	10.0748012074599	4
T4-J7-A1	4	3	DS	1614	3	146	-25.9865	30.2007	-0.685090464542706	3
T4-J7-A1	4	3	FS	1634	3	146	-16.8147	38.9817	11.9540801284107	3
T4-J7-A1	4	1	DS	1616	4	146	-24.1504	30.5695	0.985056568508569	1
T4-J7-A1	4	1	FS	1630	4	146	-15.077	37.4111	12.346116820952	2
T4-J7-A1	4	2	DI	1648	1	147	-10.7003	44.3534	2.1606220643505	1
T4-J7-A1	4	2	FI	1662	1	147	-3.71693	51.3072	12.0088252569257	1
T4-J7-A1	4	1	DS	1655	2	147	-11.9646	43.9949	0.988726767007845	2
T4-J7-A1	4	1	FS	1671	2	147	-3.45466	50.023	11.3299663962739	2
T4-J7-A1	4	3	DS	1658	3	147	-14.3068	41.8604	-2.18010885501973	4
T4-J7-A1	4	3	FS	1668	3	147	-10.098	46.2794	3.91003587867014	4
T4-J7-A1	4	4	DS	1659	4	147	-13.194	42.4403	-0.969239976338621	3
T4-J7-A1	4	4	FS	1671	4	147	-8.11317	47.9376	6.49315934329219	3
T4-J8-A2	4	1	DI	137	1	148	-44.8414	0.486133	-1.17487816647394	4
T4-J8-A2	4	1	FI	146	1	148	-55.2495	-0.538436	9.11933288072168	1
T4-J8-A2	4	3	DS	142	2	148	-47.9382	3.71471	0.926653457063134	1
T4-J8-A2	4	3	FS	150	2	148	-54.1515	1.18744	7.59317580369778	2
T4-J8-A2	4	2	DS	143	3	148	-47.9461	3.86349	0.893775024418074	2
T4-J8-A2	4	2	FS	151	3	148	-53.4919	1.43246	6.8917942810018	3
T4-J8-A2	4	4	DS	143	4	148	-46.2701	3.59355	-0.645550315007263	3
T4-J8-A2	4	4	FS	153	4	148	-52.1	1.66026	5.49042476527388	4
T4-J8-A2	4	1	DI	570	1	149	-44.4868	-1.65599	-1.51732258507731	4
T4-J8-A2	4	1	FI	579	1	149	-43.0499	9.60463	9.65914295287026	1
T4-J8-A2	4	2	DS	571	2	149	-44.4462	-0.189871	-0.0549665603060269	3
T4-J8-A2	4	2	FS	578	2	149	-46.7352	8.58729	8.82401740008829	3
T4-J8-A2	4	3	DS	572	3	149	-44.8924	1.31916	1.47415666963028	1
T4-J8-A2	4	3	FS	578	3	149	-44.6657	9.508	9.64198227539205	2
T4-J8-A2	4	4	DS	572	4	149	-44.3867	-0.0336614	0.0981324757530562	2
T4-J8-A2	4	4	FS	579	4	149	-45.5748	8.6221	8.80179758810695	4
T4-J8-A2	4	1	DI	616	1	150	-36.1744	15.4758	-0.893214915410894	3
T4-J8-A2	4	1	FI	627	1	150	-52.8018	0.358533	21.574914251892	1
T4-J8-A2	4	4	DS	620	2	150	-37.2833	16.7382	-0.95413948901186	4
T4-J8-A2	4	4	FS	636	2	150	-48.1606	7.47481	13.3141239002193	3
T4-J8-A2	4	2	DS	621	3	150	-38.477	16.4498	0.111603566171999	2
T4-J8-A2	4	2	FS	634	3	150	-48.1036	6.5394	13.91509396393	2
T4-J8-A2	4	3	DS	622	4	150	-39.835	15.5222	1.73575083825075	1
T4-J8-A2	4	3	FS	634	4	150	-47.7534	7.25028	13.1723350403927	4
T4-J8-A2	4	1	DI	721	1	151	-46.607	1.15699	1.93676993548315	1
T4-J8-A2	4	1	FI	728	1	151	-54.4397	-0.608478	4.18952397692386	4
T4-J8-A2	4	3	DS	723	2	151	-48.2764	3.38638	-0.18364432148481	2
T4-J8-A2	4	3	FS	755	2	151	-46.2336	-5.56698	8.6241339230306	2
T4-J8-A2	4	4	DS	724	3	151	-48.3714	4.15803	-0.947826050511909	4
T4-J8-A2	4	4	FS	757	3	151	-46.1667	-5.18025	8.23397215001466	3
T4-J8-A2	4	2	DS	724	4	151	-48.091	3.99762	-0.805299563486433	3
T4-J8-A2	4	2	FS	757	4	151	-46.3918	-5.98767	9.05390933907882	1
T4-J8-A2	4	2	DI	887	1	152	-45.168	-8.4216	-1.20970823183515	4
T4-J8-A2	4	2	FI	900	1	152	-52.049	2.12399	11.3329840623154	3
T4-J8-A2	4	1	DS	888	2	152	-46.7776	-7.55475	0.312292189045431	2
T4-J8-A2	4	1	FS	902	2	152	-49.3089	1.69317	9.66410327822849	4
T4-J8-A2	4	3	DS	889	3	152	-46.5038	-7.65178	0.0978935255754941	3
T4-J8-A2	4	3	FS	899	3	152	-51.9698	2.84227	11.9296212597463	1
T4-J8-A2	4	4	DS	889	4	152	-46.4723	-6.83995	0.799522517214226	1
T4-J8-A2	4	4	FS	900	4	152	-52.5037	2.1086	11.5332495870732	2
T4-J8-A2	4	1	DI	1228	1	153	-48.8267	-6.77748	-1.45278478951551	4
T4-J8-A2	4	1	FI	1238	1	153	-54.2285	-2.09231	5.69507079441027	1
T4-J8-A2	4	4	DS	1231	2	153	-48.6918	-6.09851	-1.09346508368054	3
T4-J8-A2	4	4	FS	1240	2	153	-51.8882	-2.53872	3.668184753875	4
T4-J8-A2	4	3	DS	1233	3	153	-50.4922	-3.86986	1.7396357369598	1
T4-J8-A2	4	3	FS	1239	3	153	-52.9463	-1.82736	4.92886227856966	3
T4-J8-A2	4	2	DS	1233	4	153	-49.6911	-4.37669	0.806614136236253	2
T4-J8-A2	4	2	FS	1240	4	153	-53.0663	-1.44051	5.27871279168552	2
T4-J8-A2	4	1	DD	1241	1	154	-52.5753	-2.48427	-1.20572449297256	4
T4-J8-A2	4	1	FD	1247	1	154	-49.0254	1.96901	4.47846758493006	1
T4-J8-A2	4	2	DD	1241	1	154	-51.8049	-0.148984	1.14883221311521	1
T4-J8-A2	4	2	FD	1246	1	154	-50.1654	2.57571	4.32106208873364	2
T4-J8-A2	4	3	DD	1241	1	154	-52.3221	-1.39408	-0.167629243862115	3
T4-J8-A2	4	3	FD	1247	1	154	-50.3914	1.50179	3.31190085110464	4
T4-J8-A2	4	4	DD	1241	1	154	-51.3943	-1.56542	0.224521523719462	2
T4-J8-A2	4	4	FD	1244	1	154	-49.3186	1.48263	3.91189122158737	3
T4-J8-A2	4	1	DI	1427	1	155	-36.3047	12.6933	-2.25778183324803	4
T4-J8-A2	4	1	FI	1442	1	155	-17.5428	33.8648	26.0229178420081	1
T4-J8-A2	4	4	DS	1432	2	155	-34.4529	16.7386	1.96623932267162	1
T4-J8-A2	4	4	FS	1442	2	155	-18.9443	33.5861	24.8647916214964	2
T4-J8-A2	4	2	DS	1433	3	155	-36.9925	15.9166	-0.364570522597875	3
T4-J8-A2	4	2	FS	1442	3	155	-21.0092	32.5857	22.7263985648623	3
T4-J8-A2	4	3	DS	1433	4	155	-36.7533	17.0876	0.656113033174286	2
T4-J8-A2	4	3	FS	1443	4	155	-22.7178	31.5936	20.8366069996307	4
T4-J9-A3	4	1	DD	44	1	156	40.507	-1.65184	0.136978707570828	2
T4-J9-A3	4	1	FD	47	1	156	40.0706	-4.24259	2.76222130301777	1
T4-J9-A3	4	3	DD	44	1	156	39.5202	-1.19293	-0.110434876456275	3
T4-J9-A3	4	3	FD	47	1	156	39.5677	-3.80964	2.44126268807082	3
T4-J9-A3	4	4	DD	44	1	156	39.8492	-1.18498	-0.18549660096147	4
T4-J9-A3	4	4	FD	48	1	156	38.5377	-3.90928	2.74942959500552	2
T4-J9-A3	4	2	DD	46	1	156	39.7846	-1.52337	0.158952769846916	1
T4-J9-A3	4	2	FD	49	1	156	39.3985	-3.57904	2.25013695062774	4
T4-J9-A3	4	2	DI	196	1	157	38.0233	5.65471	0.244909586023894	2
T4-J9-A3	4	2	FI	216	1	157	0.245373	50.932	59.2127095051611	1
T4-J9-A3	4	1	DS	198	2	157	36.7598	5.36676	0.83214777583035	1
T4-J9-A3	4	1	FS	218	2	157	0.355177	50.095	58.4992472311514	3
T4-J9-A3	4	3	DS	201	3	157	37.5432	4.39831	-0.413363186608035	3
T4-J9-A3	4	3	FS	218	3	157	0.891009	48.2072	56.7056743936712	4
T4-J9-A3	4	4	DS	202	4	157	38.054	4.4979	-0.663694175246205	4
T4-J9-A3	4	4	FS	218	4	157	-0.356028	49.9114	58.8132595800374	2
T4-J9-A3	4	2	DI	226	1	158	-1.17267	50.6178	-0.795211816609066	3
T4-J9-A3	4	2	FI	250	1	158	-50.6824	4.17037	67.0905726894315	1
T4-J9-A3	4	1	DS	227	2	158	-0.250047	50.5587	-1.42453989148553	4
T4-J9-A3	4	1	FS	253	2	158	-47.2414	4.92416	64.0736358218621	4
T4-J9-A3	4	4	DS	227	3	158	-1.05781	49.8824	-0.373002098457825	2
T4-J9-A3	4	4	FS	251	3	158	-50.2557	4.20181	66.7591088304614	2
T4-J9-A3	4	3	DS	230	4	158	-2.21615	46.7922	2.59275380655242	1
T4-J9-A3	4	3	FS	251	4	158	-47.1957	4.01509	64.6654706465566	3
T4-J9-A3	4	4	DI	295	1	159	-50.2715	3.93672	0.184523843324413	2
T4-J9-A3	4	4	FI	314	1	159	-9.29553	8.34354	41.3865130117463	2
T4-J9-A3	4	2	DS	296	2	159	-50.7721	2.61492	-0.482527455186532	4
T4-J9-A3	4	2	FS	312	2	159	-8.27848	7.2499	42.253866742577	1
T4-J9-A3	4	1	DS	296	3	159	-50.5389	2.90851	-0.213377308324167	3
T4-J9-A3	4	1	FS	314	3	159	-10.0958	8.78602	40.6500625004132	4
T4-J9-A3	4	3	DS	297	4	159	-49.7172	2.21085	0.511380920186286	1
T4-J9-A3	4	3	FS	313	4	159	-9.7809	8.62244	40.941209733707	3
T4-J9-A3	4	3	DD	331	1	160	-6.12317	13.0091	0.95496954595438	1
T4-J9-A3	4	3	FD	353	1	160	-1.53869	54.0951	42.2954440479613	1
T4-J9-A3	4	1	DD	331	1	160	-7.43817	11.8469	-0.351713443412182	3
T4-J9-A3	4	1	FD	353	1	160	-2.00836	52.8976	41.0516054902206	3
T4-J9-A3	4	2	DS	333	3	160	-5.66786	10.7506	-1.23559660474011	4
T4-J9-A3	4	2	FS	355	3	160	-1.13829	51.5437	39.8075893556534	4
T4-J9-A3	4	4	DS	333	4	160	-5.99466	12.6693	0.63234050219791	2
T4-J9-A3	4	4	FS	355	4	160	-1.48684	53.1251	41.3379773483	2
T4-J9-A3	4	2	DI	382	1	161	-0.79367	50.6248	1.56836158915178	1
T4-J9-A3	4	2	FI	399	1	161	2.62944	45.3559	7.63675261300963	4
T4-J9-A3	4	3	DS	383	2	161	-0.766572	52.7559	-0.450241789559629	3
T4-J9-A3	4	3	FS	397	2	161	1.41868	41.7255	10.7159227985053	1
T4-J9-A3	4	4	DS	385	3	161	-1.56383	52.2098	-0.176991394505146	2
T4-J9-A3	4	4	FS	397	3	161	0.418412	44.2507	8.00526030368752	3
T4-J9-A3	4	1	DS	385	4	161	-1.64359	52.9873	-0.941128405087003	4
T4-J9-A3	4	1	FS	400	4	161	1.7691	43.3506	9.27842609209256	2
T4-J9-A3	4	2	DI	453	1	162	-1.22682	43.152	1.52743697934234	1
T4-J9-A3	4	2	FI	469	1	162	-37.1844	17.1037	45.8641752426386	1
T4-J9-A3	4	4	DS	455	2	162	1.04123	43.4366	-0.532595664983788	3
T4-J9-A3	4	4	FS	470	2	162	-36.8823	17.1887	45.564249371341	2
T4-J9-A3	4	1	DS	456	3	162	2.65851	40.3816	-0.235074994789408	2
T4-J9-A3	4	1	FS	470	3	162	-34.0773	17.737	42.9100670079575	4
T4-J9-A3	4	3	DS	458	4	162	4.10319	39.1105	-0.759766319569143	4
T4-J9-A3	4	3	FS	471	4	162	-35.128	17.3555	43.9997650932504	3
T4-J9-A3	4	2	DI	555	1	163	-27.2935	19.8513	-0.118801500049958	3
T4-J9-A3	4	2	FI	572	1	163	-1.37317	54.0917	42.792503403005	1
T4-J9-A3	4	1	DS	556	2	163	-26.2367	18.8075	-0.371304398969033	4
T4-J9-A3	4	1	FS	573	2	163	-2.22464	53.3085	41.6631789794273	2
T4-J9-A3	4	4	DS	557	3	163	-25.5308	18.7638	-0.00370969656320161	2
T4-J9-A3	4	4	FS	574	3	163	-2.58164	52.8053	41.046226225901	3
T4-J9-A3	4	3	DS	559	4	163	-24.0866	18.3642	0.49381559558219	1
T4-J9-A3	4	3	FS	574	4	163	-2.0474	51.8596	40.5755547376984	4
T4-J9-A3	4	2	DI	593	1	164	-0.646283	51.2849	-0.678223867306357	4
T4-J9-A3	4	2	FI	612	1	164	9.96723	37.9668	16.3175726505837	2
T4-J9-A3	4	3	DS	595	2	164	0.507585	50.6741	0.483156321804514	1
T4-J9-A3	4	3	FS	613	2	164	8.70555	37.164	16.2534980062091	3
T4-J9-A3	4	4	DS	597	3	164	0.14199	50.6422	0.300011900972046	2
T4-J9-A3	4	4	FS	613	3	164	9.64012	36.9005	17.0045769563533	1
T4-J9-A3	4	1	DS	598	4	164	0.17507	51.1592	-0.104944355470203	3
T4-J9-A3	4	1	FS	613	4	164	9.42537	37.9364	16.0322883569671	4
T4-J9-A3	4	3	DI	624	1	165	12.5813	37.1555	0.64658045934584	1
T4-J9-A3	4	3	FI	652	1	165	31.6457	17.8149	27.8025362609086	4
T4-J9-A3	4	2	DS	629	2	165	12.5787	38.0277	0.0293207468781653	3
T4-J9-A3	4	2	FS	652	2	165	34.4029	15.799	31.1787416489953	1
T4-J9-A3	4	1	DS	631	3	165	11.2456	38.0866	-0.956897764859894	4
T4-J9-A3	4	1	FS	652	3	165	32.508	16.3841	29.4231388508301	2
T4-J9-A3	4	4	DS	632	4	165	11.6432	36.7315	0.280996558635898	2
T4-J9-A3	4	4	FS	652	4	165	32.7541	17.097	29.0945133250332	3
T4-J9-A3	4	2	DI	705	1	166	32.2085	15.704	-2.23738334379307	4
T4-J9-A3	4	2	FI	729	1	166	-6.58462	44.6579	46.1658343476634	1
T4-J9-A3	4	1	DS	706	2	166	31.0648	18.249	0.184366389195009	2
T4-J9-A3	4	1	FS	730	2	166	-6.54768	43.9312	45.7085755796017	3
T4-J9-A3	4	4	DS	706	3	166	31.2879	17.1543	-0.639880472428471	3
T4-J9-A3	4	4	FS	731	3	166	-6.11864	45.0249	46.0047978570319	2
T4-J9-A3	4	3	DS	710	4	166	27.9367	18.2126	2.69289742702653	1
T4-J9-A3	4	3	FS	730	4	166	-5.72783	42.9456	44.4658537073127	4
T4-J9-A3	4	4	DD	784	1	167	-8.2087	42.8564	-0.253344186995735	3
T4-J9-A3	4	4	FD	800	1	167	-43.195	9.54042	48.0576571590661	2
T4-J9-A3	4	2	DD	784	1	167	-9.89403	42.9645	0.887269149613112	1
T4-J9-A3	4	2	FD	800	1	167	-43.7594	9.76812	48.3069850705406	1
T4-J9-A3	4	3	DD	784	1	167	-7.33013	42.2609	-0.474480940304677	4
T4-J9-A3	4	3	FD	801	1	167	-41.4451	9.89077	46.5529038118014	3
T4-J9-A3	4	1	DS	785	4	167	-7.95231	42.4539	-0.159444022312707	2
T4-J9-A3	4	1	FS	802	4	167	-41.0399	10.6614	45.7268456387926	4
T4-J9-A3	4	2	DI	804	1	168	-44.1856	10.2699	-1.01050491029883	4
T4-J9-A3	4	2	FI	815	1	168	-39.4749	16.9078	7.12461893392924	1
T4-J9-A3	4	4	DS	805	2	168	-43.8157	10.0894	-0.957068645874346	3
T4-J9-A3	4	4	FS	815	2	168	-39.2424	16.5288	6.93669531957545	2
T4-J9-A3	4	1	DS	810	3	168	-41.0556	11.2816	1.559649891768	1
T4-J9-A3	4	1	FS	815	3	168	-39.0538	16.1436	6.71938856556	3
T4-J9-A3	4	3	DS	811	4	168	-42.2299	10.6773	0.407923664405178	2
T4-J9-A3	4	3	FS	815	4	168	-38.5113	15.4324	6.42532244593865	4
T4-J9-A3	4	3	DI	818	1	169	-38.1218	15.7262	-0.449622429936145	3
T4-J9-A3	4	3	FI	846	1	169	1.66176	42.7009	47.6060682252341	4
T4-J9-A3	4	2	DS	825	2	169	-37.6317	16.3957	0.33742906211784	2
T4-J9-A3	4	2	FS	846	2	169	1.80734	45.7654	49.4974427689792	2
T4-J9-A3	4	4	DS	826	3	169	-38.9055	16.7799	-0.479408219048863	4
T4-J9-A3	4	4	FS	848	3	169	2.33149	45.3716	49.6972174072293	1
T4-J9-A3	4	1	DS	826	4	169	-37.5366	16.701	0.591601586867175	1
T4-J9-A3	4	1	FS	848	4	169	1.3501	44.7584	48.5419734817199	3
T4-J9-A3	4	2	DI	881	1	170	-1.97904	53.7292	-0.693908388127214	4
T4-J9-A3	4	2	FI	899	1	170	-21.8172	34.3274	27.0442354709236	1
T4-J9-A3	4	3	DS	883	2	170	-1.09841	51.7459	0.00723694303871825	3
T4-J9-A3	4	3	FS	902	2	170	-18.659	36.0586	23.5506161331738	3
T4-J9-A3	4	4	DS	884	3	170	-2.20396	52.0671	0.600293693478788	1
T4-J9-A3	4	4	FS	902	3	170	-20.7964	35.6598	25.3899904802245	2
T4-J9-A3	4	1	DS	885	4	170	-1.48955	52.0519	0.0863777516097036	2
T4-J9-A3	4	1	FS	902	4	170	-17.6297	36.77	22.312012194366	4
T4-J9-A3	4	1	DD	937	1	171	-12.2131	34.2901	-0.20897835233302	3
T4-J9-A3	4	1	FD	950	1	171	7.94939	32.8835	20.0020434445882	4
T4-J9-A3	4	2	DD	937	1	171	-11.7586	33.6594	0.284212501002649	2
T4-J9-A3	4	2	FD	950	1	171	8.50031	32.6693	20.5653218022621	3
T4-J9-A3	4	3	DD	937	1	171	-11.5412	32.5032	0.573754822395803	1
T4-J9-A3	4	3	FD	949	1	171	9.00662	31.5957	21.1380199180781	2
T4-J9-A3	4	4	DD	937	1	171	-12.7256	33.1513	-0.648988971065431	4
T4-J9-A3	4	4	FD	950	1	171	9.35546	31.2324	21.5089752645577	1
T4-J9-A3	4	3	DI	994	1	172	12.3441	32.3294	1.62587525383752	1
T4-J9-A3	4	3	FI	1008	1	172	28.8257	20.3638	21.9900699310844	1
T4-J9-A3	4	4	DS	999	2	172	10.4809	34.1066	-0.919809515260098	3
T4-J9-A3	4	4	FS	1008	2	172	27.2234	22.5178	19.4418827961856	3
T4-J9-A3	4	1	DS	1000	3	172	10.1907	34.3015	-1.26931606108452	4
T4-J9-A3	4	1	FS	1008	3	172	27.3158	22.4791	19.5397654116288	2
T4-J9-A3	4	2	DS	1000	4	172	10.9587	32.2038	0.563250322507104	2
T4-J9-A3	4	2	FS	1008	4	172	26.3327	21.5403	19.2732084442192	4
T4-J9-A3	4	3	DI	1055	1	173	32.2249	17.9703	-0.023802044689879	3
T4-J9-A3	4	3	FI	1068	1	173	40.1659	12.0798	9.85121467845257	1
T4-J9-A3	4	1	DS	1057	2	173	31.7589	18.2155	-0.539501271975267	4
T4-J9-A3	4	1	FS	1069	2	173	38.0928	12.6197	7.90682776271192	4
T4-J9-A3	4	2	DS	1057	3	173	32.6811	18.0352	0.287427466261629	1
T4-J9-A3	4	2	FS	1071	3	173	39.5538	12.0134	9.4204968437863	2
T4-J9-A3	4	4	DS	1058	4	173	31.8376	17.0271	0.275875850403513	2
T4-J9-A3	4	4	FS	1071	4	173	38.9557	11.3039	9.4089325623906	3
T4-J9-A3	4	4	DI	1085	1	174	40.4947	7.69105	-0.0168133049562499	3
T4-J9-A3	4	4	FI	1092	1	174	40.9473	1.23834	6.44578480180519	1
T4-J9-A3	4	2	DS	1089	2	174	42.161	7.41736	0.442984088283141	1
T4-J9-A3	4	2	FS	1094	2	174	41.9156	2.0099	5.78830589759591	2
T4-J9-A3	4	3	DS	1089	3	174	42.5314	7.68453	0.219274760928355	2
T4-J9-A3	4	3	FS	1095	3	174	43.2641	2.27081	5.68108384973068	3
T4-J9-A3	4	1	DS	1091	4	174	41.2759	8.41235	-0.645445544255247	4
T4-J9-A3	4	1	FS	1098	4	174	42.9438	2.70181	5.21672211467209	4
T4-J9-A3	4	3	DI	1203	1	175	47.8508	0.0261258	0.159279210503328	2
T4-J9-A3	4	3	FI	1210	1	175	44.2541	-3.60165	5.18533514926659	2
T4-J9-A3	4	2	DS	1219	2	175	48.6113	0.460786	-0.629318915803526	4
T4-J9-A3	4	2	FS	1226	2	175	46.1126	-4.23734	4.65838897436632	3
T4-J9-A3	4	4	DS	1220	3	175	47.6571	-0.773903	0.928600482401303	1
T4-J9-A3	4	4	FS	1226	3	175	45.0584	-4.73879	5.6681860913419	1
T4-J9-A3	4	1	DS	1223	4	175	48.4043	0.395697	-0.458560777101096	3
T4-J9-A3	4	1	FS	1230	4	175	46.0304	-3.45099	4.05639960461835	4
T4-J11-A1	4	1	DI	72	1	176	-49.643	2.49207	-0.823289736948672	4
T4-J11-A1	4	1	FI	83	1	176	-41.9684	12.9045	12.1098353025365	4
T4-J11-A1	4	2	DS	73	2	176	-48.5557	3.59758	0.715367075175158	1
T4-J11-A1	4	2	FS	81	2	176	-41.1535	13.1021	12.7618273708756	2
T4-J11-A1	4	3	DS	73	3	176	-48.8589	3.7372	0.642086642831202	2
T4-J11-A1	4	3	FS	80	3	176	-40.4539	14.0559	13.9444572548757	1
T4-J11-A1	4	4	DS	73	4	176	-49.552	2.78646	-0.534163981057687	3
T4-J11-A1	4	4	FS	88	4	176	-41.7846	13.4126	12.6250929524764	3
T4-J11-A1	4	3	DI	105	1	177	-39.2318	16.6212	2.26563005617755	1
T4-J11-A1	4	3	FI	118	1	177	-10.891	43.7284	41.4815314520467	4
T4-J11-A1	4	2	DS	106	2	177	-41.1482	15.3025	-0.033884406978096	2
T4-J11-A1	4	2	FS	120	2	177	-10.3591	43.3346	41.599336828627	2
T4-J11-A1	4	1	DS	107	3	177	-42.001	14.0926	-1.48394628563352	4
T4-J11-A1	4	1	FS	120	3	177	-10.4807	43.9406	41.9258186654417	1
T4-J11-A1	4	4	DS	108	4	177	-41.7099	14.8577	-0.747799363565934	3
T4-J11-A1	4	4	FS	122	4	177	-11.0489	43.9149	41.4942296450253	3
T4-J11-A1	4	1	DI	286	1	178	-11.8335	41.7633	0.530752609550819	2
T4-J11-A1	4	1	FI	326	1	178	-35.4403	15.2282	36.0363074308718	1
T4-J11-A1	4	3	DS	292	2	178	-11.4341	42.16	-0.0300939675766427	3
T4-J11-A1	4	3	FS	326	2	178	-32.5155	18.1371	31.9262819061457	2
T4-J11-A1	4	2	DS	293	3	178	-13.3697	41.7333	1.54647124056295	1
T4-J11-A1	4	2	FS	330	3	178	-31.691	18.9347	30.7847741836429	3
T4-J11-A1	4	4	DS	294	4	178	-11.1449	44.5583	-2.04712988253713	4
T4-J11-A1	4	4	FS	333	4	178	-31.3094	19.7083	29.9478211583322	4
T4-J11-A1	4	1	DI	494	1	179	-38.6594	14.251	1.20073140418824	1
T4-J11-A1	4	1	FI	499	1	179	-41.797	11.3964	5.44228460761844	1
T4-J11-A1	4	4	DS	496	2	179	-38.33	16.1927	-0.363820009117609	3
T4-J11-A1	4	4	FS	500	2	179	-38.6718	15.7108	0.214752476679948	4
T4-J11-A1	4	2	DS	496	3	179	-38.1969	15.9334	-0.284460011334234	2
T4-J11-A1	4	2	FS	499	3	179	-40.1026	14.126	2.34191326522504	2
T4-J11-A1	4	3	DS	498	4	179	-37.6405	15.7293	-0.552451383736392	4
T4-J11-A1	4	3	FS	500	4	179	-39.1724	14.4294	1.45448539839384	3
T4-J11-A1	4	1	DI	515	1	180	-42.5553	10.8498	3.00925667654368	1
T4-J11-A1	4	1	FI	542	1	180	-51.8451	1.4057	16.2507879293541	1
T4-J11-A1	4	2	DS	521	2	180	-41.05	13.7276	-0.124518934460244	2
T4-J11-A1	4	2	FS	544	2	180	-48.6514	5.59906	11.0043696822956	2
T4-J11-A1	4	3	DS	523	3	180	-40.4342	14.482	-1.09640778315641	3
T4-J11-A1	4	3	FS	546	3	180	-47.4907	6.63173	9.45795089547223	3
T4-J11-A1	4	4	DS	525	4	180	-39.6979	14.7429	-1.78832995892702	4
T4-J11-A1	4	4	FS	546	4	180	-44.4288	9.23329	5.46843830555912	4
T4-J11-A1	4	3	DI	805	1	181	-34.8721	19.7369	2.35772975682562	1
T4-J11-A1	4	3	FI	808	1	181	-32.2587	22.0271	5.83225000969467	1
T4-J11-A1	4	4	DS	806	2	181	-39.5196	16.9296	-2.97327956506733	4
T4-J11-A1	4	4	FS	815	2	181	-32.8919	21.5666	5.05365235291384	3
T4-J11-A1	4	1	DS	808	3	181	-37.6957	17.8642	-0.993107662077585	3
T4-J11-A1	4	1	FS	812	3	181	-33.9978	21.6589	4.29452005167161	4
T4-J11-A1	4	2	DS	810	4	181	-35.0889	18.8591	1.60865747031929	2
T4-J11-A1	4	2	FS	812	4	181	-32.7261	21.9476	5.43200663714417	2
T4-J11-A1	4	1	DD	1002	1	182	-19.359	36.8963	-1.31345958679261	3
T4-J11-A1	4	1	FD	1009	1	182	-14.2919	41.2758	5.38203635128045	4
T4-J11-A1	4	3	DD	1002	1	182	-19.2169	36.5738	-1.40871678321532	4
T4-J11-A1	4	3	FD	1010	1	182	-13.2187	41.7418	6.5067752274147	3
T4-J11-A1	4	2	DS	1004	3	182	-17.6718	37.3224	0.259963017274725	2
T4-J11-A1	4	2	FS	1010	3	182	-12.9186	41.4908	6.57894502297703	2
T4-J11-A1	4	4	DS	1006	4	182	-16.4776	39.3368	2.4622133527332	1
T4-J11-A1	4	4	FS	1014	4	182	-12.2845	42.0944	7.45212643838029	1
T4-J11-A1	4	1	DI	1104	1	183	-11.7701	41.6269	-0.142411148372359	3
T4-J11-A1	4	1	FI	1158	1	183	-47.196	4.9657	50.8209112520754	2
T4-J11-A1	4	3	DS	1108	2	183	-11.6907	43.2049	-1.35913170855889	4
T4-J11-A1	4	3	FS	1160	2	183	-46.0231	6.0863	49.2022817491512	4
T4-J11-A1	4	2	DS	1108	3	183	-13.4602	42.509	0.349681990416275	2
T4-J11-A1	4	2	FS	1159	3	183	-46.8177	5.4349	50.2194180178904	3
T4-J11-A1	4	4	DS	1111	4	183	-14.1795	42.0802	1.15186086651497	1
T4-J11-A1	4	4	FS	1163	4	183	-47.0619	4.62006	50.9850333649526	1
T4-J11-A1	4	1	DI	1183	1	184	-48.6787	3.46583	1.67801781321797	1
T4-J11-A1	4	1	FI	1192	1	184	-54.6257	0.673611	8.20508235479655	1
T4-J11-A1	4	2	DS	1185	2	184	-47.0293	5.31029	-0.694466178117278	3
T4-J11-A1	4	2	FS	1195	2	184	-53.7922	1.09825	7.27278950643388	3
T4-J11-A1	4	3	DS	1186	3	184	-46.7366	5.96773	-1.2889327567399	4
T4-J11-A1	4	3	FS	1195	3	184	-52.9285	1.28824	6.43808660077626	4
T4-J11-A1	4	4	DS	1187	4	184	-47.6669	4.43983	0.305381121639201	2
T4-J11-A1	4	4	FS	1200	4	184	-53.798	0.665666	7.50500611642904	2
T4-J14-A2	4	3	DI	272	1	185	-51.2873	3.67822	-1.34797460403109	4
T4-J14-A2	4	3	FI	285	1	185	-43.4706	10.7146	9.1670398601766	1
T4-J14-A2	4	4	DS	275	2	185	-51.2004	4.44442	-0.781310116592945	3
T4-J14-A2	4	4	FS	285	2	185	-44.8112	10.392	7.94169760618605	4
T4-J14-A2	4	2	DS	275	3	185	-50.4642	5.07948	0.190950700379622	2
T4-J14-A2	4	2	FS	285	3	185	-44.1135	10.919	8.81418050593492	2
T4-J14-A2	4	1	DS	278	4	185	-49.041	6.105	1.9383340202444	1
T4-J14-A2	4	1	FS	288	4	185	-43.5069	9.8225	8.55635704691361	3
T4-J14-A2	4	3	DI	717	1	186	-30.95	4.25199	-1.95732445766594	4
T4-J14-A2	4	3	FI	742	1	186	-53.022	2.23949	20.1828726518818	1
T4-J14-A2	4	2	DS	718	2	186	-32.2238	4.14586	-0.680954777251049	3
T4-J14-A2	4	2	FS	741	2	186	-52.565	2.83925	19.6483263588704	3
T4-J14-A2	4	4	DS	720	3	186	-34.7524	5.30294	1.66615816034131	1
T4-J14-A2	4	4	FS	740	3	186	-52.0665	1.7992	19.2963693482177	4
T4-J14-A2	4	1	DS	720	4	186	-34.12	5.7981	0.972121074575673	2
T4-J14-A2	4	1	FS	741	4	186	-52.4526	1.8716	19.6689830467389	2
T4-J14-A2	4	2	DI	1039	1	187	-32.2107	16.4747	-2.28323081794003	4
T4-J14-A2	4	2	FI	1046	1	187	-30.5061	21.8537	3.31390146307073	2
T4-J14-A2	4	3	DS	1041	2	187	-29.7374	19.7837	1.41474943546475	1
T4-J14-A2	4	3	FS	1048	2	187	-29.2317	23.3413	5.00543362096856	1
T4-J14-A2	4	4	DS	1042	3	187	-30.8255	19.6047	1.0440380769573	2
T4-J14-A2	4	4	FS	1045	3	187	-30.391	21.1228	2.61536971218411	4
T4-J14-A2	4	1	DS	1043	4	187	-31.271	18.4461	-0.175556694482021	3
T4-J14-A2	4	1	FS	1048	4	187	-31.4204	21.7196	3.01844884014139	3
T4-J14-A2	4	4	DI	1342	1	188	-29.2828	20.3349	2.91523779829098	1
T4-J14-A2	4	4	FI	1360	1	188	-51.9146	2.3391	31.8071285827107	1
T4-J14-A2	4	3	DS	1346	2	188	-24.9385	24.9759	-3.405370749294	4
T4-J14-A2	4	3	FS	1359	2	188	-51.2367	2.68415	31.0683567748942	2
T4-J14-A2	4	1	DS	1347	3	188	-28.0915	23.1725	0.160356503602533	3
T4-J14-A2	4	1	FS	1360	3	188	-48.7943	4.62291	27.9525468344804	4
T4-J14-A2	4	2	DS	1347	4	188	-28.6716	23.5861	0.329776447400491	2
T4-J14-A2	4	2	FS	1359	4	188	-50.54	3.56646	29.9646056357576	3
T4-J14-A2	4	1	DI	1370	1	189	-49.1122	4.23442	-2.2171331221486	4
T4-J14-A2	4	1	FI	1383	1	189	-54.5254	-1.53935	5.69597874453191	1
T4-J14-A2	4	2	DS	1375	2	189	-50.9262	2.22786	0.48600839820746	2
T4-J14-A2	4	2	FS	1383	2	189	-54.3899	-1.00092	5.21561953085431	3
T4-J14-A2	4	4	DS	1375	3	189	-52.0634	2.2072	1.29396053446454	1
T4-J14-A2	4	4	FS	1383	3	189	-54.6979	-0.845066	5.3187465542994	2
T4-J14-A2	4	3	DS	1376	4	189	-51.3074	2.66702	0.437164189476606	3
T4-J14-A2	4	3	FS	1382	4	189	-54.202	-0.0801679	4.42473094978357	4
T4-J14-A2	4	3	DI	1544	1	190	-53.2071	-1.89633	-0.437451241144872	4
T4-J14-A2	4	3	FI	1563	1	190	-42.6339	4.5417	11.8682220686557	2
T4-J14-A2	4	2	DS	1547	2	190	-52.2182	-2.15313	0.189660056953857	2
T4-J14-A2	4	2	FS	1559	2	190	-46.0298	3.11993	8.30984662231316	4
T4-J14-A2	4	4	DS	1555	3	190	-52.5336	-2.21554	-0.0983606510572475	3
T4-J14-A2	4	4	FS	1589	3	190	-42.5767	6.28452	12.9764113869534	1
T4-J14-A2	4	1	DS	1578	2	190	-51.7654	-2.48495	0.346151835248262	1
T4-J14-A2	4	1	FS	1591	2	190	-45.032	3.04543	9.05518682849743	3
T4-J14-A2	4	4	DI	2003	1	191	-38.1298	-4.18728	0.13392590660542	2
T4-J14-A2	4	4	FI	2021	1	191	-50.9527	-0.891242	13.347829858194	4
T4-J14-A2	4	2	DS	2004	2	191	-37.6221	-5.22084	-0.668243591281422	4
T4-J14-A2	4	2	FS	2022	2	191	-50.997	-0.485894	13.5151898013351	2
T4-J14-A2	4	3	DS	2004	3	191	-38.3303	-4.89767	0.105152206932753	3
T4-J14-A2	4	3	FS	2019	3	191	-50.8062	-0.135664	13.4419222577699	3
T4-J14-A2	4	1	DS	2007	4	191	-39.0016	-5.91551	0.429165477743262	1
T4-J14-A2	4	1	FS	2026	4	191	-52.5028	-1.7607	14.5534951261494	1
T4-J15-A3	4	4	DI	142	1	192	13.8832	23.5488	3.00501771444195	1
T4-J15-A3	4	4	FI	153	1	192	-1.24178	44.0339	28.2981991715064	1
T4-J15-A3	4	2	DS	145	2	192	17.9659	24.1737	0.673118803065485	2
T4-J15-A3	4	2	FS	155	2	192	1.06085	42.4161	25.5438568751789	4
T4-J15-A3	4	3	DS	146	3	192	20.0502	23.6513	-1.13197847643804	3
T4-J15-A3	4	3	FS	155	3	192	0.477164	42.7113	26.1581242429819	3
T4-J15-A3	4	1	DS	146	4	192	21.7972	23.3487	-2.54615804106939	4
T4-J15-A3	4	1	FS	156	4	192	0.5088	43.52	26.7272309647484	2
T4-J15-A3	4	1	DD	562	1	193	8.62291	40.4978	0.702991966049491	1
T4-J15-A3	4	1	FD	570	1	193	21.1704	28.5331	18.035171162911	1
T4-J15-A3	4	4	DD	562	1	193	8.01747	40.7261	0.113799755069216	3
T4-J15-A3	4	4	FD	570	1	193	20.1656	28.8226	17.1206283963615	3
T4-J15-A3	4	2	DD	562	1	193	9.57934	42.0441	0.283565386607374	2
T4-J15-A3	4	2	FD	571	1	193	19.954	29.4427	16.5321485629644	4
T4-J15-A3	4	3	DD	562	1	193	6.54889	40.9762	-1.10035710772607	4
T4-J15-A3	4	3	FD	570	1	193	20.4185	28.3771	17.6146503348348	2
T4-J15-A3	4	4	DI	618	1	194	17.5659	25.6674	0.177190074123217	2
T4-J15-A3	4	4	FI	640	1	194	-0.595082	49.8219	30.3473059050619	1
T4-J15-A3	4	3	DS	623	2	194	21.0561	26.7781	-1.22946921821261	3
T4-J15-A3	4	3	FS	640	2	194	0.37645	48.6915	28.8568202028242	2
T4-J15-A3	4	1	DS	625	3	194	20.6473	26.2533	-1.36601682130924	4
T4-J15-A3	4	1	FS	640	3	194	1.11835	48.3927	28.14948646704	3
T4-J15-A3	4	2	DS	627	4	194	18.1589	29.105	2.41829596539864	1
T4-J15-A3	4	2	FS	640	4	194	2.05774	48.9041	27.9330642571804	4
T4-J17-A1	4	2	DI	307	1	195	0.138847	15.1384	0.0536785460681041	3
T4-J17-A1	4	2	FI	357	1	195	-43.4425	5.46401	44.6941431113742	1
T4-J17-A1	4	3	DS	310	2	195	1.84168	15.0988	-1.60365521141117	4
T4-J17-A1	4	3	FS	360	2	195	-41.8898	6.25816	43.0101967824948	3
T4-J17-A1	4	4	DS	312	3	195	-0.936875	14.7663	1.18327699401204	1
T4-J17-A1	4	4	FS	360	3	195	-43.2999	4.95289	44.6610011616096	2
T4-J17-A1	4	1	DS	312	4	195	-0.0166086	14.3647	0.366699671331031	2
T4-J17-A1	4	1	FS	362	4	195	-40.933	6.4077	42.0432214184964	4
T4-J17-A1	4	2	DI	568	1	196	-40.1702	5.63995	-1.71928619276251	4
T4-J17-A1	4	2	FI	583	1	196	-29.6777	8.8324	9.14543340753143	4
T4-J17-A1	4	4	DS	571	2	196	-38.9089	6.02603	-0.412876368973061	3
T4-J17-A1	4	4	FS	584	2	196	-25.6626	7.70397	12.9322667760994	2
T4-J17-A1	4	1	DS	571	3	196	-37.524	5.9663	0.945263534554317	2
T4-J17-A1	4	1	FS	584	3	196	-25.1998	7.11625	13.2965652239715	1
T4-J17-A1	4	3	DS	572	4	196	-37.4254	6.8809	1.18689902718126	1
T4-J17-A1	4	3	FS	584	4	196	-26.8406	8.31212	11.8649449083376	3
T4-J17-A1	4	2	DI	927	1	197	-14.5623	4.99266	0.848414422659984	2
T4-J17-A1	4	2	FI	975	1	197	-50.672	2.00711	37.0555745748115	1
T4-J17-A1	4	4	DS	933	2	197	-14.6614	4.07164	0.988651483192519	1
T4-J17-A1	4	4	FS	978	2	197	-49.8757	1.9697	36.2617480421656	2
T4-J17-A1	4	3	DS	935	3	197	-12.1913	3.78821	-1.46628162290445	4
T4-J17-A1	4	3	FS	978	3	197	-47.373	3.4555	33.695034643446	3
T4-J17-A1	4	1	DS	940	4	197	-13.3031	4.12743	-0.370784282948047	3
T4-J17-A1	4	1	FS	982	4	197	-46.0579	3.30632	32.3879325913778	4
T4-J17-A1	4	4	DI	1064	1	198	-46.1407	3.67227	-0.343270029007233	4
T4-J17-A1	4	4	FI	1072	1	198	-40.2527	1.25178	6.02013674023478	3
T4-J17-A1	4	1	DS	1065	2	198	-45.9567	2.97556	0.108354623028377	2
T4-J17-A1	4	1	FS	1072	2	198	-40.5967	0.900603	5.84884066727475	4
T4-J17-A1	4	2	DS	1066	3	198	-45.2537	4.32687	0.20053067085905	1
T4-J17-A1	4	2	FS	1072	3	198	-40.0228	1.46203	6.14456573477808	2
T4-J17-A1	4	3	DS	1066	4	198	-45.3101	4.60852	0.0343847351198124	3
T4-J17-A1	4	3	FS	1075	4	198	-39.6558	2.10716	6.21723529738721	1
T4-J17-A1	4	1	DI	1096	1	199	-39.0426	-2.54896	0.174004729636819	2
T4-J17-A1	4	1	FI	1105	1	199	-35.4749	-4.93241	4.43434337312468	2
T4-J17-A1	4	4	DS	1098	2	199	-39.9228	-1.51372	-1.16784646314538	4
T4-J17-A1	4	4	FS	1106	2	199	-37.0517	-4.64101	3.04686064392168	4
T4-J17-A1	4	2	DS	1099	3	199	-38.5698	-1.776	0.0306643912044809	3
T4-J17-A1	4	2	FS	1105	3	199	-35.423	-4.19222	3.99251837300393	3
T4-J17-A1	4	3	DS	1100	4	199	-37.489	-1.94725	0.963177342304082	1
T4-J17-A1	4	3	FS	1105	4	199	-34.8102	-4.51555	4.66833416503587	1
T4-J17-A1	4	2	DI	1523	1	200	-37.926	-7.99156	0.404955119215386	1
T4-J17-A1	4	2	FI	1551	1	200	-51.7764	1.26223	17.0268158090946	1
T4-J17-A1	4	4	DS	1526	2	200	-37.4013	-8.28388	-0.18929054000441	3
T4-J17-A1	4	4	FS	1552	2	200	-50.4549	1.01824	15.8297278177521	2
T4-J17-A1	4	3	DS	1528	3	200	-36.7435	-7.98321	-0.528268369943886	4
T4-J17-A1	4	3	FS	1554	3	200	-48.3898	1.65396	14.5779723433698	3
T4-J17-A1	4	1	DS	1531	4	200	-37.817	-8.00119	0.312603790732909	2
T4-J17-A1	4	1	FS	1553	4	200	-45.5311	-0.711175	10.8702414526475	4
T4-J17-A1	4	1	DD	1666	1	201	-40.811	-7.02721	0.27647865717944	1
T4-J17-A1	4	1	FD	1674	1	201	-34.4953	-9.50439	6.98039021899402	1
T4-J17-A1	4	2	DD	1666	1	201	-41.1783	-6.50007	-0.306303423135911	4
T4-J17-A1	4	2	FD	1670	1	201	-36.4238	-9.88514	5.50598707689123	4
T4-J17-A1	4	4	DD	1666	1	201	-40.7777	-6.38377	-0.0187681669207451	3
T4-J17-A1	4	4	FD	1670	1	201	-36.1075	-9.5359	5.60338953818367	3
T4-J17-A1	4	3	DD	1666	1	201	-40.4861	-6.01725	0.048592932877228	2
T4-J17-A1	4	3	FD	1671	1	201	-35.2991	-9.20072	6.13302440440111	2
T8-J5-A2	8	1	DI	42	1	202	-46.7867	8.75007	0.255147823411103	4
T8-J5-A2	8	1	FI	53	1	202	-53.2387	2.54356	9.20762115473832	1
T8-J5-A2	8	2	DS	43	2	202	-46.66	8.42643	0.386486086547141	3
T8-J5-A2	8	2	FS	53	2	202	-51.9268	3.27959	7.74988670177342	3
T8-J5-A2	8	3	DS	43	3	202	-46.4765	9.33169	-0.370523886855786	6
T8-J5-A2	8	3	FS	54	3	202	-51.4506	4.00182	6.90703122984311	5
T8-J5-A2	8	4	DS	44	4	202	-45.3967	9.42181	-1.2148392795272	8
T8-J5-A2	8	4	FS	53	4	202	-51.0946	3.65401	6.88893170529076	6
T8-J5-A2	8	5	DS	45	5	202	-45.7038	8.22323	-0.166081061389378	5
T8-J5-A2	8	5	FS	56	5	202	-52.3754	2.64782	8.51038615180889	2
T8-J5-A2	8	6	DS	45	6	202	-46.7075	8.44736	0.406465050163949	2
T8-J5-A2	8	6	FS	59	6	202	-51.9031	4.39306	6.965092895584	4
T8-J5-A2	8	7	DS	46	7	202	-46.1497	9.14863	-0.481050098033847	7
T8-J5-A2	8	7	FS	54	7	202	-50.9026	5.0015	5.82089122737519	8
T8-J5-A2	8	8	DS	49	8	202	-47.3639	8.00865	1.18439536568403	1
T8-J5-A2	8	8	FS	58	8	202	-50.9669	3.68049	6.77817293584888	7
T8-J5-A2	8	1	DI	63	1	203	-53.4445	2.04353	1.34241624448859	1
T8-J5-A2	8	1	FI	68	1	203	-55.9174	0.167809	4.39685035226158	1
T8-J5-A2	8	2	DS	65	2	203	-52.5444	2.21766	0.605107424178301	3
T8-J5-A2	8	2	FS	69	2	203	-53.4684	0.803178	2.2717998803173	6
T8-J5-A2	8	3	DS	65	3	203	-53.3643	2.47771	0.96847878766202	2
T8-J5-A2	8	3	FS	72	3	203	-54.7742	0.592676	3.31042831473611	4
T8-J5-A2	8	4	DS	67	4	203	-51.856	2.98837	-0.428174749787666	5
T8-J5-A2	8	4	FS	72	4	203	-53.1658	1.49388	1.55849786358286	8
T8-J5-A2	8	5	DS	67	5	203	-52.449	3.64275	-0.508674401678212	6
T8-J5-A2	8	5	FS	74	5	203	-55.2748	0.75175	3.53207028186236	3
T8-J5-A2	8	6	DS	67	6	203	-52.727	2.77759	0.316425445230527	4
T8-J5-A2	8	6	FS	72	6	203	-54.1091	0.95772	2.59158541722629	5
T8-J5-A2	8	7	DS	67	7	203	-51.1094	3.6297	-1.40558522282642	8
T8-J5-A2	8	7	FS	76	7	203	-54.8726	0.0236447	3.79596626232151	2
T8-J5-A2	8	8	DS	71	8	203	-51.9905	3.73925	-0.889993527267139	7
T8-J5-A2	8	8	FS	76	8	203	-53.751	1.48325	1.96233410762626	7
T8-J5-A2	8	1	DI	130	1	204	-51.9543	1.65136	0.393069772036258	3
T8-J5-A2	8	1	FI	150	1	204	-38.8708	14.7189	18.8832632774327	1
T8-J5-A2	8	2	DS	134	2	204	-53.4614	2.28079	-0.246915057887536	4
T8-J5-A2	8	2	FS	151	2	204	-46.1005	9.70388	10.2055143724398	6
T8-J5-A2	8	3	DS	135	3	204	-52.7168	3.31561	1.00858154696044	2
T8-J5-A2	8	3	FS	151	3	204	-44.5729	11.115	12.284390628388	3
T8-J5-A2	8	4	DS	135	4	204	-53.6941	1.75318	-0.781809018979043	7
T8-J5-A2	8	4	FS	154	4	204	-44.0066	11.2231	12.7653909035206	2
T8-J5-A2	8	5	DS	137	5	204	-53.3157	1.05349	-0.999172343513419	8
T8-J5-A2	8	5	FS	154	5	204	-45.1417	10.3386	11.3351571842929	5
T8-J5-A2	8	6	DS	138	6	204	-53.2695	1.55834	-0.613724372264498	6
T8-J5-A2	8	6	FS	156	6	204	-44.3566	10.7732	12.2007314660726	4
T8-J5-A2	8	7	DS	141	7	204	-51.7698	3.11602	1.54746368382949	1
T8-J5-A2	8	7	FS	151	7	204	-46.5675	7.42915	8.28341845737072	7
T8-J5-A2	8	8	DS	141	8	204	-53.7402	2.48006	-0.307494210181678	5
T8-J5-A2	8	8	FS	152	8	204	-47.2148	7.2935	7.72518201139149	8
T8-J5-A2	8	1	DI	328	1	205	-48.3058	6.46702	4.21406643883548	1
T8-J5-A2	8	1	FI	339	1	205	-55.1929	0.554881	13.1576333825922	1
T8-J5-A2	8	2	DS	328	2	205	-41.2302	7.5728	-2.42883837262776	5
T8-J5-A2	8	2	FS	342	2	205	-52.6056	2.68041	9.84670514201555	6
T8-J5-A2	8	3	DS	328	3	205	-41.3737	8.01052	-2.52987012715886	6
T8-J5-A2	8	3	FS	343	3	205	-51.313	3.48187	8.3260222840395	8
T8-J5-A2	8	4	DS	328	4	205	-41.0439	9.05338	-3.34740461902658	7
T8-J5-A2	8	4	FS	344	4	205	-52.4337	2.26127	9.91382817315486	5
T8-J5-A2	8	5	DS	329	5	205	-40.3767	10.3462	-4.58275742143403	8
T8-J5-A2	8	5	FS	343	5	205	-52.5978	3.36129	9.49115733255857	7
T8-J5-A2	8	6	DS	330	6	205	-46.8007	6.96965	2.66399937950781	3
T8-J5-A2	8	6	FS	342	6	205	-53.2762	2.21446	10.6613303488448	3
T8-J5-A2	8	7	DS	330	7	205	-45.9535	6.04029	2.41260235182173	4
T8-J5-A2	8	7	FS	342	7	205	-52.7904	1.46978	10.6256741486646	4
T8-J5-A2	8	8	DS	331	8	205	-47.1585	5.74601	3.59820237008219	2
T8-J5-A2	8	8	FS	340	8	205	-53.4857	1.55307	11.1801076240315	2
T8-J5-A2	8	1	DI	792	1	206	-41.0685	9.91817	0.784534343333794	2
T8-J5-A2	8	1	FI	798	1	206	-41.1935	14.7216	5.27580302249327	1
T8-J5-A2	8	2	DS	792	2	206	-43.9391	10.4046	0.293341447515008	6
T8-J5-A2	8	2	FS	802	2	206	-40.9115	13.8822	4.57706792639914	2
T8-J5-A2	8	3	DS	793	3	206	-45.3089	7.32393	-3.0670805977274	7
T8-J5-A2	8	3	FS	804	3	206	-42.2117	12.2332	2.59064640062913	6
T8-J5-A2	8	4	DS	793	4	206	-45.0247	7.17984	-3.10897434431972	8
T8-J5-A2	8	4	FS	801	4	206	-42.9112	11.6404	1.7997219966143	8
T8-J5-A2	8	5	DS	797	5	206	-43.0935	10.3791	0.549182186411337	4
T8-J5-A2	8	5	FS	801	5	206	-42.5482	12.6892	2.90955487574239	5
T8-J5-A2	8	6	DS	798	6	206	-42.6059	10.3791	0.710583334388682	3
T8-J5-A2	8	6	FS	802	6	206	-42.0248	13.2959	3.65530458807158	4
T8-J5-A2	8	7	DS	799	7	206	-41.3869	12.8065	3.40464580844859	1
T8-J5-A2	8	7	FS	801	7	206	-41.4738	13.825	4.33696477764089	3
T8-J5-A2	8	8	DS	800	8	206	-42.0117	9.87731	0.433767821949719	5
T8-J5-A2	8	8	FS	803	8	206	-42.0674	11.9145	2.3376774931767	7
T8-J5-A2	8	1	DI	973	1	207	-47.0998	7.84123	1.37706240440858	2
T8-J5-A2	8	1	FI	984	1	207	-55.2226	0.36585	12.4159649914864	1
T8-J5-A2	8	2	DS	973	2	207	-45.5497	9.23595	-0.70810323170137	6
T8-J5-A2	8	2	FS	987	2	207	-53.5772	1.40429	10.5001084422497	4
T8-J5-A2	8	3	DS	974	3	207	-46.4115	8.86387	0.179711357431017	4
T8-J5-A2	8	3	FS	987	3	207	-54.2053	0.871383	11.3233225011922	2
T8-J5-A2	8	4	DS	974	4	207	-45.2642	9.85627	-1.33676326498504	8
T8-J5-A2	8	4	FS	989	4	207	-52.4055	2.83162	8.67285948395072	8
T8-J5-A2	8	5	DS	975	5	207	-46.0709	7.49274	0.850637696169041	3
T8-J5-A2	8	5	FS	986	5	207	-53.1391	1.27231	10.2649182567342	5
T8-J5-A2	8	6	DS	975	6	207	-45.2999	8.71071	-0.539344451029575	5
T8-J5-A2	8	6	FS	988	6	207	-53.9195	1.48214	10.7008769310021	3
T8-J5-A2	8	7	DS	975	7	207	-44.5034	8.91985	-1.26919695810181	7
T8-J5-A2	8	7	FS	990	7	207	-53.0275	1.90942	9.75357425149817	6
T8-J5-A2	8	8	DS	977	8	207	-46.5253	7.1075	1.44599644780916	1
T8-J5-A2	8	8	FS	986	8	207	-52.4319	2.19471	9.12105494134438	7
T8-J5-A2	8	1	DI	1136	1	208	-51.9766	-3.3327	0.440818757976767	2
T8-J5-A2	8	1	FI	1158	1	208	-54.047	1.61251	5.39746216255917	1
T8-J5-A2	8	2	DS	1142	2	208	-49.7684	-2.2513	-0.36067541794121	7
T8-J5-A2	8	2	FS	1153	2	208	-51.95	-1.3828	1.79795374261055	6
T8-J5-A2	8	3	DS	1146	3	208	-51.7442	-2.86599	0.605495826135387	1
T8-J5-A2	8	3	FS	1153	3	208	-53.8899	-0.210921	3.9994130501794	3
T8-J5-A2	8	4	DS	1149	4	208	-50.9332	-3.16283	-0.178602696646281	6
T8-J5-A2	8	4	FS	1154	4	208	-52.8872	-0.872474	2.82212059355264	4
T8-J5-A2	8	5	DS	1149	5	208	-50.0685	-1.4809	0.395604900049154	3
T8-J5-A2	8	5	FS	1154	5	208	-52.1337	-0.714253	2.39988529573467	5
T8-J5-A2	8	6	DS	1150	6	208	-49.9648	-1.80593	0.0927657373292502	4
T8-J5-A2	8	6	FS	1159	6	208	-53.1329	1.41168	4.60806409686177	2
T8-J5-A2	8	7	DS	1151	7	208	-50.0682	-2.24643	-0.14481775867499	5
T8-J5-A2	8	7	FS	1155	7	208	-51.3786	-1.26777	1.47426553199085	8
T8-J5-A2	8	8	DS	1151	8	208	-50.0101	-3.18824	-0.850589348228076	8
T8-J5-A2	8	8	FS	1159	8	208	-52.3098	-1.78495	1.7691029271097	7
T8-J5-A2	8	1	DI	1511	1	209	-49.52	0.586081	1.01414315796397	2
T8-J5-A2	8	1	FI	1525	1	209	-55.3022	0.509691	6.79211848327295	1
T8-J5-A2	8	2	DS	1514	2	209	-48.3013	1.65092	-0.175107004285461	5
T8-J5-A2	8	2	FS	1526	2	209	-55.0066	0.662505	6.50078956594071	2
T8-J5-A2	8	3	DS	1514	3	209	-47.5912	2.91032	-0.850647471748923	7
T8-J5-A2	8	3	FS	1523	3	209	-53.4624	1.55924	4.98158228495146	5
T8-J5-A2	8	4	DS	1515	4	209	-47.8335	0.475092	-0.674753850023796	6
T8-J5-A2	8	4	FS	1529	4	209	-53.8113	1.19698	5.32048776830011	4
T8-J5-A2	8	5	DS	1515	5	209	-48.4795	-0.28953	-0.0498157366398511	4
T8-J5-A2	8	5	FS	1525	5	209	-54.0284	-0.0292926	5.50411320238037	3
T8-J5-A2	8	6	DS	1516	6	209	-50.0653	0.202661	1.54879957111639	1
T8-J5-A2	8	6	FS	1521	6	209	-52.3031	0.237847	3.78672784235771	8
T8-J5-A2	8	7	DS	1516	7	209	-49.1473	-1.3591	0.588609899257225	3
T8-J5-A2	8	7	FS	1522	7	209	-52.8908	-0.550014	4.35275472895434	7
T8-J5-A2	8	8	DS	1516	8	209	-47.1338	-0.517639	-1.40122856563958	8
T8-J5-A2	8	8	FS	1526	8	209	-52.9689	1.2079	4.47869755934541	6
T8-J5-A2	8	1	DI	1771	1	210	-43.43	11.4187	0.371858739960297	2
T8-J5-A2	8	1	FI	1789	1	210	-54.231	0.883433	15.4595714562669	2
T8-J5-A2	8	2	DS	1775	2	210	-43.0492	11.2451	0.217379743721175	3
T8-J5-A2	8	2	FS	1791	2	210	-53.2225	1.82205	14.0820302930391	4
T8-J5-A2	8	3	DS	1776	3	210	-43.1812	11.7691	-0.0502859443608467	6
T8-J5-A2	8	3	FS	1792	3	210	-52.7822	2.58912	13.2331819354494	6
T8-J5-A2	8	4	DS	1777	4	210	-44.312	11.7352	0.788932214317874	1
T8-J5-A2	8	4	FS	1796	4	210	-55.0399	0.850142	16.0661542970345	1
T8-J5-A2	8	5	DS	1778	5	210	-43.4595	11.7172	0.186417842179691	5
T8-J5-A2	8	5	FS	1797	5	210	-54.0769	1.82993	14.6929237504265	3
T8-J5-A2	8	6	DS	1779	6	210	-42.4869	12.5218	-1.07241415134639	8
T8-J5-A2	8	6	FS	1794	6	210	-53.4879	2.97509	13.4749649666048	5
T8-J5-A2	8	7	DS	1780	7	210	-43.91	12.1606	0.204331341934081	4
T8-J5-A2	8	7	FS	1797	7	210	-52.8334	2.84676	13.0916920587919	7
T8-J5-A2	8	8	DS	1780	8	210	-43.4258	12.8844	-0.646219786405877	7
T8-J5-A2	8	8	FS	1797	8	210	-53.105	3.39163	12.910278392938	8
T8-J5-A2	8	1	DI	1863	1	211	-52.6155	3.91137	0.980046827379335	2
T8-J5-A2	8	1	FI	1871	1	211	-47.289	2.74866	6.11073248840605	2
T8-J5-A2	8	2	DS	1869	2	211	-54.232	1.02422	-0.997290331114793	7
T8-J5-A2	8	2	FS	1885	2	211	-48.7571	2.10353	4.57135502638019	8
T8-J5-A2	8	4	DS	1870	3	211	-52.3364	2.41208	1.06231540738784	1
T8-J5-A2	8	4	FS	1885	3	211	-47.5047	2.28086	5.83617619801944	4
T8-J5-A2	8	5	DS	1871	4	211	-52.9556	2.0964	0.407399470316813	4
T8-J5-A2	8	5	FS	1887	4	211	-48.5094	2.48651	4.86663893889355	7
T8-J5-A2	8	6	DS	1871	5	211	-53.8626	2.38731	-0.454204054797699	5
T8-J5-A2	8	6	FS	1886	5	211	-46.5209	2.9686	6.90087202865829	1
T8-J5-A2	8	7	DS	1873	6	211	-52.7818	2.89459	0.683264766413787	3
T8-J5-A2	8	7	FS	1886	6	211	-47.629	2.78891	5.77882568191412	5
T8-J5-A2	8	3	DS	1873	7	211	-53.5857	-1.17799	-0.642099947222918	6
T8-J5-A2	8	3	FS	1884	7	211	-47.3238	1.52729	5.91780204630143	3
T8-J5-A2	8	8	DS	1876	8	211	-54.0461	-0.721756	-1.03943213836235	8
T8-J5-A2	8	8	FS	1886	8	211	-47.5409	1.85316	5.74480486510173	6
T8-J6-A3	8	1	DI	87	1	212	46.0693	10.5422	1.06806719395532	3
T8-J6-A3	8	1	FI	110	1	212	24.097	31.9704	31.7342483629479	1
T8-J6-A3	8	2	DS	90	2	212	48.2448	10.1781	-0.792933667151581	5
T8-J6-A3	8	2	FS	110	2	212	23.84	30.2301	30.7615636764326	3
T8-J6-A3	8	3	DS	90	3	212	48.2863	10.2047	-0.806001739760198	6
T8-J6-A3	8	3	FS	110	3	212	25.5042	29.8231	29.252035019588	7
T8-J6-A3	8	4	DS	92	4	212	44.5476	9.8264	1.72080904069592	1
T8-J6-A3	8	4	FS	109	4	212	23.1055	30.3041	31.3571618834361	2
T8-J6-A3	8	5	DS	93	5	212	46.329	10.4628	0.821879720251154	4
T8-J6-A3	8	5	FS	109	5	212	24.0367	29.2669	29.9712055154068	4
T8-J6-A3	8	6	DS	95	6	212	44.1138	9.21037	1.63139680691792	2
T8-J6-A3	8	6	FS	109	6	212	25.2044	29.5672	29.3038166467504	6
T8-J6-A3	8	7	DS	97	7	212	48.0728	8.59164	-1.72594183493579	7
T8-J6-A3	8	7	FS	112	7	212	23.1762	28.0953	29.8275327192398	5
T8-J6-A3	8	8	DS	98	8	212	47.7152	7.90792	-1.91727551997275	8
T8-J6-A3	8	8	FS	111	8	212	25.5681	28.5213	28.3339882584175	8
T8-J8-A1	8	1	DI	1241	1	213	-0.390309	48.7969	1.23913321978267	2
T8-J8-A1	8	1	FI	1250	1	213	0.378159	54.7399	6.98875181245193	1
T8-J8-A1	8	2	DS	1242	2	213	3.0096	47.7669	-0.310045564576556	5
T8-J8-A1	8	2	FS	1252	2	213	0.989703	53.9256	6.08881110815787	4
T8-J8-A1	8	3	DS	1242	3	213	2.60771	47.1591	-0.847493575952286	6
T8-J8-A1	8	3	FS	1250	3	213	1.32875	53.288	5.40602261795629	5
T8-J8-A1	8	4	DS	1242	4	213	3.22446	46.9167	-1.18338962280631	7
T8-J8-A1	8	4	FS	1252	4	213	1.68365	53.0564	5.12175571652092	7
T8-J8-A1	8	5	DS	1242	5	213	3.36876	46.2577	-1.85684969368382	8
T8-J8-A1	8	5	FS	1252	5	213	1.28321	53.1284	5.25551151537076	6
T8-J8-A1	8	6	DS	1243	6	213	0.774536	49.4075	1.65999504465458	1
T8-J8-A1	8	6	FS	1255	6	213	0.535423	54.6269	6.85254165597342	2
T8-J8-A1	8	7	DS	1244	7	213	1.4452	48.9542	1.10736153899484	3
T8-J8-A1	8	7	FS	1251	7	213	1.27958	54.2637	6.37740211712838	3
T8-J8-A1	8	8	DS	1245	8	213	0.784725	47.9221	0.191288653586873	4
T8-J8-A1	8	8	FS	1251	8	213	0.062454	52.1403	4.47054363662647	8
T8-J9-A2	8	8	DI	611	1	214	-46.3023	0.655444	1.15426320573796	2
T8-J9-A2	8	8	FI	654	1	214	-21.6103	30.9349	40.1956948624854	2
T8-J9-A2	8	1	DS	612	2	214	-46.7624	0.261637	0.554559018341202	4
T8-J9-A2	8	1	FS	656	2	214	-20.2029	30.3142	40.6614485306598	1
T8-J9-A2	8	2	DS	612	3	214	-46.5844	1.11308	1.31076842242587	1
T8-J9-A2	8	2	FS	654	3	214	-21.6	29.9404	39.4568011461546	3
T8-J9-A2	8	3	DS	612	4	214	-47.8529	1.07694	0.444394814451837	5
T8-J9-A2	8	3	FS	656	4	214	-21.5459	28.9902	38.7801043027956	4
T8-J9-A2	8	4	DS	612	5	214	-48.7138	-0.27792	-1.14111856176601	7
T8-J9-A2	8	4	FS	656	5	214	-22.8921	27.648	36.8829959138951	7
T8-J9-A2	8	5	DS	613	6	214	-47.1849	1.19333	0.973635088541	3
T8-J9-A2	8	5	FS	655	6	214	-22.2217	29.5618	38.761580636141	5
T8-J9-A2	8	6	DS	616	7	214	-48.6421	-0.209856	-1.04264325672628	6
T8-J9-A2	8	6	FS	660	7	214	-22.6229	28.5724	37.7542512926839	6
T8-J9-A2	8	7	DS	617	8	214	-48.105	-2.29909	-2.25385873100556	8
T8-J9-A2	8	7	FS	661	8	214	-24.8077	25.2115	33.7886149772131	8
T8-J9-A2	8	1	DI	1421	1	215	-36.7621	13.9514	1.64390671850954	1
T8-J9-A2	8	1	FI	1445	1	215	-51.522	0.417717	21.6630658488668	1
T8-J9-A2	8	2	DS	1422	2	215	-34.8386	16.1432	-1.24635346613948	8
T8-J9-A2	8	2	FS	1449	2	215	-51.185	1.06166	20.9858396076238	2
T8-J9-A2	8	3	DS	1423	3	215	-34.7126	15.5789	-0.970416508708725	7
T8-J9-A2	8	3	FS	1448	3	215	-50.6332	0.992727	20.6152803072942	5
T8-J9-A2	8	4	DS	1425	4	215	-35.8614	14.0959	0.870114020895053	2
T8-J9-A2	8	4	FS	1447	4	215	-50.4616	0.54991	20.7770034504777	3
T8-J9-A2	8	5	DS	1425	5	215	-33.707	14.195	-0.818696046505759	6
T8-J9-A2	8	5	FS	1449	5	215	-49.4917	1.59422	19.3596396320433	7
T8-J9-A2	8	6	DS	1426	6	215	-34.9381	15.0385	-0.445278529357678	5
T8-J9-A2	8	6	FS	1450	6	215	-51.2302	1.61974	20.6530955358962	4
T8-J9-A2	8	7	DS	1427	7	215	-35.0396	14.0368	0.289604899958662	4
T8-J9-A2	8	7	FS	1451	7	215	-50.2381	2.3108	19.451181227636	6
T8-J9-A2	8	8	DS	1431	8	215	-36.6754	15.3229	0.677118911348375	3
T8-J9-A2	8	8	FS	1451	8	215	-50.3416	2.92254	19.1271061375209	8
T8-J10-A4	8	1	DI	126	1	216	-36.8639	-7.32297	0.978609241331798	3
T8-J10-A4	8	1	FI	144	1	216	-0.681791	-45.9623	53.9138704945917	3
T8-J10-A4	8	2	DS	130	2	216	-38.5836	-6.95455	-0.465171504311652	6
T8-J10-A4	8	2	FS	144	2	216	0.725209	-46.4509	55.2318202082193	1
T8-J10-A4	8	3	DS	130	3	216	-36.2721	-7.28874	1.35786308272185	2
T8-J10-A4	8	3	FS	143	3	216	-1.36453	-44.5121	52.3883682068205	7
T8-J10-A4	8	4	DS	131	4	216	-37.9874	-6.74485	-0.211063669710704	5
T8-J10-A4	8	4	FS	144	4	216	-1.42734	-45.7696	53.2638575562052	4
T8-J10-A4	8	5	DS	132	5	216	-36.5245	-8.29042	1.91701134387839	1
T8-J10-A4	8	5	FS	144	5	216	-2.56547	-45.568	52.3391761682531	8
T8-J10-A4	8	6	DS	132	6	216	-37.8924	-7.02852	0.0610036426276285	4
T8-J10-A4	8	6	FS	145	6	216	-0.799811	-45.1375	53.2308731038906	5
T8-J10-A4	8	7	DS	132	7	216	-39.3089	-6.3896	-1.37321915466776	7
T8-J10-A4	8	7	FS	144	7	216	-2.67081	-46.2536	52.7679359775839	6
T8-J10-A4	8	8	DS	132	8	216	-38.2123	-4.14283	-2.26503298186954	8
T8-J10-A4	8	8	FS	144	8	216	-0.735051	-46.8374	54.5166038589062	2
T8-J10-A4	8	7	DI	490	1	217	-38.4875	-4.8101	0.808074667521234	2
T8-J10-A4	8	7	FI	509	1	217	1.74568	-54.2177	64.4897187953505	1
T8-J10-A4	8	1	DS	491	2	217	-40.2322	-3.08954	-1.61758272044225	8
T8-J10-A4	8	1	FS	511	2	217	1.302	-52.7449	63.0488594551232	3
T8-J10-A4	8	2	DS	494	3	217	-37.4269	-3.16246	0.138693183452686	6
T8-J10-A4	8	2	FS	512	3	217	2.18276	-52.6415	63.4997414334453	2
T8-J10-A4	8	3	DS	494	4	217	-36.6561	-2.81293	0.32710268422342	3
T8-J10-A4	8	3	FS	511	4	217	-0.608747	-50.8421	60.3776294123928	8
T8-J10-A4	8	4	DS	494	5	217	-35.5176	-2.89488	1.08154060905093	1
T8-J10-A4	8	4	FS	511	5	217	0.200094	-52.091	61.8613326466338	6
T8-J10-A4	8	5	DS	496	6	217	-35.7327	-2.02343	0.257698518483635	4
T8-J10-A4	8	5	FS	512	6	217	0.440183	-52.179	62.0767178591714	5
T8-J10-A4	8	6	DS	498	7	217	-35.6057	-1.85759	0.202580312228764	5
T8-J10-A4	8	6	FS	513	7	217	1.35611	-50.4498	61.2548387371737	7
T8-J10-A4	8	8	DS	499	8	217	-35.2903	0.142067	-1.19810725451841	7
T8-J10-A4	8	8	FS	513	8	217	0.651631	-52.7052	62.6235485754637	4
T8-J16-A3	8	1	DI	155	1	218	49.917	5.616	0.122733554307158	4
T8-J16-A3	8	1	FI	172	1	218	15.1709	37.0754	46.9194095854106	1
T8-J16-A3	8	2	DS	158	2	218	50.3116	5.70274	-0.0925341428863297	5
T8-J16-A3	8	2	FS	172	2	218	16.1889	36.9665	46.1271554443986	2
T8-J16-A3	8	3	DS	159	3	218	49.4922	5.62956	0.430628317883244	2
T8-J16-A3	8	3	FS	172	3	218	17.0433	37.2064	45.6981435353902	3
T8-J16-A3	8	4	DS	159	4	218	48.2488	4.60054	0.570804696491693	1
T8-J16-A3	8	4	FS	171	4	218	17.0333	36.2638	45.0339295670943	4
T8-J16-A3	8	5	DS	159	5	218	46.956	2.89314	0.262582230425723	3
T8-J16-A3	8	5	FS	173	5	218	17.2429	36.1927	44.8361450770702	6
T8-J16-A3	8	6	DS	159	6	218	46.8557	2.23006	-0.139186065616351	6
T8-J16-A3	8	6	FS	171	6	218	18.3073	35.8657	43.8560038369492	8
T8-J16-A3	8	7	DS	160	7	218	48.5862	2.7961	-0.951032417955937	8
T8-J16-A3	8	7	FS	172	7	218	17.4188	36.4147	44.870739651709	5
T8-J16-A3	8	8	DS	160	8	218	47.4981	2.77239	-0.20399617264922	7
T8-J16-A3	8	8	FS	172	8	218	15.7649	33.5792	44.0127029906129	7
T8-J16-A3	8	1	DI	532	1	219	42.6987	12.2083	0.952748789656066	3
T8-J16-A3	8	1	FI	548	1	219	1.61677	51.0775	57.4935087160525	2
T8-J16-A3	8	2	DS	533	2	219	41.8294	11.7897	1.27574958517323	2
T8-J16-A3	8	2	FS	550	2	219	3.58408	52.6479	57.2010113625011	3
T8-J16-A3	8	3	DS	535	3	219	40.7715	11.2061	1.61662161590037	1
T8-J16-A3	8	3	FS	550	3	219	2.4781	52.0423	57.560559129411	1
T8-J16-A3	8	4	DS	536	4	219	42.18	11.3428	0.712160617996137	4
T8-J16-A3	8	4	FS	550	4	219	2.81542	51.7005	57.0803691506917	4
T8-J16-A3	8	5	DS	536	5	219	43.1833	11.7831	0.309231403545202	5
T8-J16-A3	8	5	FS	550	5	219	3.03365	51.2578	56.6137777329974	6
T8-J16-A3	8	6	DS	536	6	219	42.7776	10.854	-0.0563957964408239	6
T8-J16-A3	8	6	FS	550	6	219	1.9168	50.6298	56.9652840238731	5
T8-J16-A3	8	7	DS	536	7	219	44.4062	10.7931	-1.25628730738231	7
T8-J16-A3	8	7	FS	549	7	219	2.92786	50.9439	56.4680283331914	7
T8-J16-A3	8	8	DS	536	8	219	46.6595	9.80313	-3.55382890844785	8
T8-J16-A3	8	8	FS	552	8	219	2.61324	49.952	55.993498091677	8
T8-J16-A3	8	1	DI	1370	1	220	30.0336	23.813	0.507650368403069	2
T8-J16-A3	8	1	FI	1390	1	220	56.9215	-0.115676	36.4586018558918	1
T8-J16-A3	8	2	DS	1373	2	220	30.4606	23.7536	0.854033452862424	1
T8-J16-A3	8	2	FS	1390	2	220	54.5508	0.20931	34.5388496024454	2
T8-J16-A3	8	3	DS	1374	3	220	29.7783	23.6593	0.433072519493029	3
T8-J16-A3	8	3	FS	1390	3	220	53.2788	0.106966	33.7026111962662	4
T8-J16-A3	8	4	DS	1375	4	220	29.0622	23.7419	-0.135910807860196	6
T8-J16-A3	8	4	FS	1391	4	220	53.5103	1.70286	32.7501200455999	6
T8-J16-A3	8	5	DS	1375	5	220	28.9698	24.828	-0.962544090578642	8
T8-J16-A3	8	5	FS	1389	5	220	54.2431	0.539974	34.0876321207475	3
T8-J16-A3	8	6	DS	1375	6	220	30.7125	24.9931	0.165713835469819	4
T8-J16-A3	8	6	FS	1391	6	220	53.1215	2.058	32.2238732026506	7
T8-J16-A3	8	7	DS	1375	7	220	29.9851	25.6125	-0.787298128715054	7
T8-J16-A3	8	7	FS	1390	7	220	53.1038	0.998477	32.9533062431775	5
T8-J16-A3	8	8	DS	1377	8	220	31.2047	25.838	-0.0747171490744505	5
T8-J16-A3	8	8	FS	1392	8	220	53.3091	2.50707	32.0432579842014	8
T8-J16-A3	8	1	DI	1598	1	221	40.9072	13.7165	0.926048098619917	3
T8-J16-A3	8	1	FI	1617	1	221	-0.659174	53.1924	58.2421793505223	1
T8-J16-A3	8	2	DS	1601	2	221	40.3469	13.5483	1.20772269946852	2
T8-J16-A3	8	2	FS	1618	2	221	0.813861	51.9187	56.2988044898712	5
T8-J16-A3	8	3	DS	1601	3	221	40.3187	13.7915	1.39831748489844	1
T8-J16-A3	8	3	FS	1617	3	221	0.899699	52.9094	56.9320710356535	4
T8-J16-A3	8	4	DS	1601	4	221	42.2853	13.3194	-0.335124606123532	4
T8-J16-A3	8	4	FS	1618	4	221	0.724723	52.925	57.0677924248253	3
T8-J16-A3	8	5	DS	1601	5	221	42.5167	12.7755	-0.881424667060283	7
T8-J16-A3	8	5	FS	1620	5	221	2.3534	52.9449	55.9202362549191	6
T8-J16-A3	8	6	DS	1601	6	221	42.1237	12.6416	-0.695017243452779	6
T8-J16-A3	8	6	FS	1618	6	221	0.142998	53.3681	57.7932690044753	2
T8-J16-A3	8	7	DS	1601	7	221	41.5995	12.2638	-0.586017718086817	5
T8-J16-A3	8	7	FS	1620	7	221	2.03687	51.9667	55.4602523742407	7
T8-J16-A3	8	8	DS	1601	8	221	41.0851	11.1007	-1.03450404826349	8
T8-J16-A3	8	8	FS	1621	8	221	2.61553	50.6938	54.155270142773	8
T8-J16-A3	8	1	DI	1837	1	222	22.6978	29.1068	1.79111852897767	3
T8-J16-A3	8	1	FI	1869	1	222	43.2362	11.5081	28.6884612545455	2
T8-J16-A3	8	2	DS	1843	2	222	20.2682	28.5184	0.124113455497898	4
T8-J16-A3	8	2	FS	1870	2	222	44.1936	11.5827	29.4345708122101	1
T8-J16-A3	8	3	DS	1846	3	222	23.1813	28.5154	2.52478723974671	1
T8-J16-A3	8	3	FS	1869	3	222	43.4027	12.9581	28.0029919512029	4
T8-J16-A3	8	4	DS	1846	4	222	23.0249	29.2336	1.98855564833705	2
T8-J16-A3	8	4	FS	1870	4	222	43.5882	12.5224	28.4029256776926	3
T8-J16-A3	8	5	DS	1849	5	222	19.054	28.1304	-0.655682299004816	6
T8-J16-A3	8	5	FS	1870	5	222	41.7961	13.5973	26.3173203612726	5
T8-J16-A3	8	6	DS	1851	6	222	19.4373	28.3537	-0.466708206373561	5
T8-J16-A3	8	6	FS	1870	6	222	41.416	14.1535	25.6887716943099	6
T8-J16-A3	8	7	DS	1852	7	222	18.6676	27.8663	-0.824063466030355	7
T8-J16-A3	8	7	FS	1871	7	222	40.5947	15.0956	24.4779688688993	8
T8-J16-A3	8	8	DS	1853	8	222	14.6398	28.4676	-4.48212090115058	8
T8-J16-A3	8	8	FS	1872	8	222	40.9415	14.0177	25.3750546465312	7
