# Supplementary material for: Traveling pulse emerges from coupled intermittent walks: A case study in sheep
Source: PLoS One. 2018 Dec 5;13(12):e0206817. doi: 10.1371/journal.pone.0206817 (PMC6281248; doi:10.1371/journal.pone.0206817)
Supplement: S1 Data — All data and source codes for data treatment (using R), numerical solving equations and stochastic simulations. (ZIP) [file pone.0206817.s004.zip › S1_Data/data/OrderedCollMotEvents.txt]

Fichier	Censure	GrpeSize	EventId	Latence	Temps	Event	Behav	Marche	Arret
T2-J5-A4	2	2	1	740.938320536166	740.938320536166	D	DI	0	2
T2-J5-A4	1	2	1	7.4787321081385	748.417052644305	D	DS	1	1
T2-J5-A4	1	2	1	9.45471500838175	757.871767652687	A	FI	2	0
T2-J5-A4	1	2	1	0.872578549664468	758.744346202351	A	FS	1	1
T2-J5-A4	1	2	2	3.34865288576111	762.092999088112	D	DD	0	2
T2-J5-A4	1	2	2	0.892812598031014	762.985811686143	D	DD	1	1
T2-J5-A4	1	2	2	36.3162947818637	799.302106468007	A	FD	2	0
T2-J5-A4	1	2	2	1.37588949268684	800.677995960694	A	FD	1	1
T2-J5-A4	1	2	3	453.623359235935	1254.30135519663	D	DD	0	2
T2-J5-A4	1	2	3	1.14009300852194	1255.44144820515	D	DD	1	1
T2-J5-A4	1	2	3	11.7496287287213	1267.19107693387	A	FD	2	0
T2-J5-A4	1	2	3	0.624482670798898	1267.81555960467	A	FD	1	1
T2-J5-A4	1	2	4	10.714636977762	1278.53019658243	D	DI	0	2
T2-J5-A4	1	2	4	3.2620439841412	1281.79224056657	D	DS	1	1
T2-J5-A4	1	2	4	14.3506290432997	1296.14286960987	A	FS	2	0
T2-J5-A4	1	2	4	0.0884783593937755	1296.23134796927	A	FI	1	1
T2-J5-A4	1	2	5	42.7994263190776	1339.03077428835	D	DD	0	2
T2-J5-A4	1	2	5	0.67883079405874	1339.7096050824	D	DD	1	1
T2-J5-A4	1	2	5	7.42870572814718	1347.13831081055	A	FD	2	0
T2-J5-A4	1	2	5	0.310358999297023	1347.44866980985	A	FD	1	1
T2-J7-A3	2	2	6	98.4514725785702	98.4514725785702	D	DI	0	2
T2-J7-A3	1	2	6	1.03516869107261	99.4866412696429	D	DS	1	1
T2-J7-A3	1	2	6	29.596636286471	129.083277556114	A	FS	2	0
T2-J7-A3	1	2	6	1.55179758137092	130.635075137485	A	FI	1	1
T2-J7-A3	1	2	7	201.996074425057	332.631149562541	D	DI	0	2
T2-J7-A3	1	2	7	1.11272159172222	333.743871154264	D	DS	1	1
T2-J7-A3	1	2	7	30.5956446845084	364.339515838772	A	FI	2	0
T2-J7-A3	1	2	7	2.21762430481613	366.557140143588	A	FS	1	1
T2-J7-A3	1	2	8	22.5557218948379	389.112862038426	D	DI	0	2
T2-J7-A3	1	2	8	3.1497184978798	392.262580536306	D	DS	1	1
T2-J7-A3	1	2	8	4.10380536364391	396.36638589995	A	FS	2	0
T2-J7-A3	1	2	8	3.14615960838273	399.512545508333	A	FI	1	1
T2-J7-A3	1	2	9	0.484479488339275	399.997024996672	D	DD	0	2
T2-J7-A3	1	2	9	0.517300092615187	400.514325089287	D	DD	1	1
T2-J7-A3	1	2	9	5.43216565344483	405.946490742732	A	FD	2	0
T2-J7-A3	1	2	9	0.159207502380013	406.105698245112	A	FD	1	1
T2-J7-A3	1	2	10	1.96393016818911	408.069628413301	D	DD	0	2
T2-J7-A3	1	2	10	1.72202460793778	409.791653021239	D	DD	1	1
T2-J7-A3	1	2	10	6.15149051882327	415.943143540062	A	FD	2	0
T2-J7-A3	1	2	10	1.02506530005485	416.968208840117	A	FD	1	1
T2-J7-A3	1	2	11	2.17140004877001	419.139608888887	D	DI	0	2
T2-J7-A3	1	2	11	4.96081536915153	424.100424258038	D	DS	1	1
T2-J7-A3	1	2	11	2.50907210819423	426.609496366233	A	FI	2	0
T2-J7-A3	1	2	11	3.87329485686496	430.482791223098	A	FS	1	1
T2-J7-A3	1	2	12	33.6373104834929	464.120101706591	D	DI	0	2
T2-J7-A3	1	2	12	2.17605590960011	466.296157616191	D	DS	1	1
T2-J7-A3	1	2	12	18.490419014357	484.786576630548	A	FI	2	0
T2-J7-A3	1	2	12	1.21866606874391	486.005242699292	A	FS	1	1
T2-J7-A3	1	2	13	31.1654916321859	517.170734331477	D	DD	0	2
T2-J7-A3	1	2	13	1.27370265685022	518.444436988328	D	DD	1	1
T2-J7-A3	1	2	13	5.78288547415286	524.227322462481	A	FD	2	0
T2-J7-A3	1	2	13	1.05619042785838	525.283512890339	A	FD	1	1
T2-J7-A3	1	2	14	17.1353917261586	542.418904616497	D	DD	0	2
T2-J7-A3	1	2	14	0.502420860808343	542.921325477306	D	DD	1	1
T2-J7-A3	1	2	14	2.79980878718197	545.721134264488	A	FD	2	0
T2-J7-A3	1	2	14	0.318789517506957	546.039923781995	A	FD	1	1
T2-J7-A3	1	2	15	14.8288567676209	560.868780549616	D	DI	0	2
T2-J7-A3	1	2	15	0.256130473222584	561.124911022838	D	DS	1	1
T2-J7-A3	1	2	15	7.19137287838385	568.316283901222	A	FI	2	0
T2-J7-A3	1	2	15	2.61163581209257	570.927919713315	A	FS	1	1
T2-J7-A3	1	2	16	15.760920164641	586.688839877956	D	DI	0	2
T2-J7-A3	1	2	16	0.561290947720408	587.250130825676	D	DS	1	1
T2-J7-A3	1	2	16	15.1439494127408	602.394080238417	A	FI	2	0
T2-J7-A3	1	2	16	1.54380283830687	603.937883076724	A	FS	1	1
T2-J7-A3	1	2	17	4.6388590503484	608.576742127072	D	DI	0	2
T2-J7-A3	1	2	17	1.78385073831305	610.360592865385	D	DS	1	1
T2-J7-A3	1	2	17	17.6445320816711	628.005124947056	A	FS	2	0
T2-J7-A3	1	2	17	0.728272573556751	628.733397520613	A	FI	1	1
T2-J7-A3	1	2	18	54.0011859214865	682.734583442099	D	DI	0	2
T2-J7-A3	1	2	18	1.62116353819147	684.355746980291	D	DS	1	1
T2-J7-A3	1	2	18	3.52335197199136	687.879098952282	A	FS	2	0
T2-J7-A3	1	2	18	1.0290864915587	688.908185443841	A	FI	1	1
T2-J7-A3	1	2	19	30.2583074071445	719.166492850985	D	DI	0	2
T2-J7-A3	1	2	19	0.504274222999811	719.670767073985	D	DS	1	1
T2-J7-A3	1	2	19	19.786226533819	739.456993607804	A	FS	2	0
T2-J7-A3	1	2	19	1.47813263442367	740.935126242228	A	FI	1	1
T2-J7-A3	1	2	20	84.4792772042565	825.414403446484	D	DI	0	2
T2-J7-A3	1	2	20	1.59017257019877	827.004576016683	D	DS	1	1
T2-J7-A3	1	2	20	5.09047310985625	832.095049126539	A	FI	2	0
T2-J7-A3	1	2	20	0.942922429181635	833.037971555721	A	FS	1	1
T2-J7-A3	1	2	21	3.11344510316849	836.15141665889	D	DI	0	2
T2-J7-A3	1	2	21	4.8355597150512	840.986976373941	D	DS	1	1
T2-J7-A3	1	2	21	0.204814814496785	841.191791188437	A	FS	2	0
T2-J7-A3	1	2	21	1.55960635701194	842.751397545449	A	FI	1	1
T2-J7-A3	1	2	22	9.22399602551013	851.97539357096	D	DI	0	2
T2-J7-A3	1	2	22	5.89348391722888	857.868877488188	D	DS	1	1
T2-J7-A3	1	2	22	14.5827607917599	872.451638279948	A	FI	2	0
T2-J7-A3	1	2	22	3.29735946981236	875.748997749761	A	FS	1	1
T2-J7-A3	1	2	23	1.78701149718836	877.536009246949	D	DD	0	2
T2-J7-A3	1	2	23	0.216063658706844	877.752072905656	D	DD	1	1
T2-J7-A3	1	2	23	16.9100686265156	894.662141532172	A	FD	2	0
T2-J7-A3	1	2	23	0.146939390338957	894.80908092251	A	FD	1	1
T2-J7-A3	1	2	24	97.0841043004766	991.893185222987	D	DD	0	2
T2-J7-A3	1	2	24	0.1202701209113	992.013455343898	D	DD	1	1
T2-J7-A3	1	2	24	7.63534335466102	999.648798698559	A	FD	2	0
T2-J7-A3	1	2	24	3.23423565924168	1002.8830343578	A	FD	1	1
T2-J7-A3	1	2	25	33.4866981082596	1036.36973246606	D	DD	0	2
T2-J7-A3	1	2	25	0.234521546866745	1036.60425401293	D	DD	1	1
T2-J7-A3	1	2	25	12.7192414244637	1049.32349543739	A	FD	2	0
T2-J7-A3	1	2	25	1.64711325569078	1050.97060869308	A	FD	1	1
T2-J7-A3	1	2	26	46.4484933475032	1097.41910204059	D	DI	0	2
T2-J7-A3	1	2	26	2.46113629778847	1099.88023833837	D	DS	1	1
T2-J7-A3	1	2	26	11.0156037560664	1110.89584209444	A	FI	2	0
T2-J7-A3	1	2	26	1.43615823891014	1112.33200033335	A	FS	1	1
T2-J7-A3	1	2	27	13.7513478291221	1126.08334816247	D	DD	0	2
T2-J7-A3	1	2	27	1.46954105049372	1127.55288921297	D	DD	1	1
T2-J7-A3	1	2	27	5.78937470633537	1133.3422639193	A	FD	2	0
T2-J7-A3	1	2	27	0.0742328050546348	1133.41649672436	A	FD	1	1
T2-J7-A3	1	2	28	2.62776047969237	1136.04425720405	D	DD	0	2
T2-J7-A3	1	2	28	1.13654971309006	1137.18080691714	D	DD	1	1
T2-J7-A3	1	2	28	17.879843479488	1155.06065039663	A	FD	2	0
T2-J7-A3	1	2	28	13.838945069816	1168.89959546644	A	FS	1	1
T2-J7-A3	1	2	29	554.413732812274	1723.31332827872	D	DI	0	2
T2-J7-A3	1	2	29	1.58102982956916	1724.89435810829	D	DS	1	1
T2-J7-A3	1	2	29	14.3872030042112	1739.2815611125	A	FI	2	0
T2-J7-A3	1	2	29	1.03738728258759	1740.31894839508	A	FS	1	1
T2-J7-A3	1	2	30	24.3038845141418	1764.62283290923	D	DI	0	2
T2-J7-A3	1	2	30	1.7847639285028	1766.40759683773	D	DS	1	1
T2-J7-A3	1	2	30	11.0666426951066	1777.47423953284	A	FI	2	0
T2-J7-A3	1	2	30	2.1265360545367	1782.45216103876	A	FS	2	0
T2-J7-A3	1	2	31	2.85138545138761	1780.32562498422	D	DI	1	1
T2-J7-A3	1	2	31	2.14590646605939	1784.59806750482	D	DS	1	1
T2-J7-A3	1	2	31	6.38427620427683	1790.9823437091	A	FS	2	0
T2-J7-A3	1	2	31	0.489626100286841	1791.89310172945	A	FI	2	0
T2-J7-A3	1	2	32	0.421131920069456	1791.40347562917	D	DI	1	1
T2-J7-A3	1	2	32	1.65435461513698	1793.54745634459	D	DS	1	1
T2-J7-A3	1	2	32	22.1860414333642	1815.73349777795	A	FI	2	0
T2-J7-A3	1	2	32	0.809413299430162	1816.54291107738	A	FS	1	1
T2-J7-A3	1	2	33	44.2349320077337	1860.77784308512	D	DI	0	2
T2-J7-A3	1	2	33	8.05890108598396	1868.8367441711	D	DS	1	1
T2-J7-A3	1	2	33	0.0465369997546077	1868.88328117086	A	FI	2	0
T2-J7-A3	1	2	33	3.79538738401607	1872.67866855487	A	FS	1	1
T2-J8-A4	2	2	34	276.720206037629	276.720206037629	D	DI	0	2
T2-J8-A4	1	2	34	0.335633267648518	277.055839305278	D	DS	1	1
T2-J8-A4	1	2	34	21.0683646169491	298.124203922227	A	FS	2	0
T2-J8-A4	1	2	34	0.630963701754808	298.755167623982	A	FI	1	1
T2-J8-A4	1	2	35	16.5613699126989	315.316537536681	D	DI	0	2
T2-J8-A4	1	2	35	9.55904231360182	324.875579850283	D	DS	1	1
T2-J8-A4	1	2	35	24.5335072427988	349.409087093081	A	FS	2	0
T2-J8-A4	1	2	35	0.640404219739139	350.04949131282	A	FI	1	1
T2-J8-A4	1	2	36	273.295549225993	623.345040538814	D	DI	0	2
T2-J8-A4	1	2	36	3.82342146662995	627.168462005444	D	DS	1	1
T2-J8-A4	1	2	36	6.64412762131542	633.812589626759	A	FI	2	0
T2-J8-A4	1	2	36	4.31437999522313	638.126969621982	A	FS	1	1
T2-J8-A4	1	2	37	6.07809830503538	644.205067927018	D	DI	0	2
T2-J8-A4	1	2	37	1.38240970484912	645.587477631867	D	DS	1	1
T2-J8-A4	1	2	37	4.1445989087224	649.732076540589	A	FS	2	0
T2-J8-A4	1	2	37	0.293318754993379	650.025395295583	A	FI	1	1
T2-J8-A4	1	2	38	2.34656826918945	652.371963564772	D	DS	0	2
T2-J8-A4	1	2	38	0.456500748638064	652.82846431341	D	DI	1	1
T2-J8-A4	1	2	38	6.73349234787747	659.561956661288	A	FS	2	0
T2-J8-A4	1	2	38	2.54918240616098	662.111139067449	A	FI	1	1
T2-J8-A4	1	2	39	21.340864805039	683.452003872488	D	DI	0	2
T2-J8-A4	1	2	39	1.33502232795581	684.787026200444	D	DS	1	1
T2-J8-A4	1	2	39	2.30729849403724	687.094324694481	A	FI	2	0
T2-J8-A4	1	2	39	1.82600827794522	688.920332972426	A	FS	1	1
T2-J8-A4	1	2	40	239.625169801991	928.545502774417	D	DI	0	2
T2-J8-A4	1	2	40	18.2234743000008	946.768977074418	D	DS	1	1
T2-J8-A4	1	2	40	22.6376835969277	969.406660671346	A	FS	2	0
T2-J8-A4	1	2	40	0.560883069876581	969.967543741222	A	FI	1	1
T2-J8-A4	1	2	41	39.2830552258529	1009.25059896708	D	DI	0	2
T2-J8-A4	1	2	41	1.17487817956135	1010.42547714664	D	DS	1	1
T2-J8-A4	1	2	41	38.3252246421762	1048.75070178881	A	FS	2	0
T2-J8-A4	1	2	41	0.0212015765719116	1048.77190336538	A	FI	1	1
T2-J8-A4	1	2	42	377.035718597937	1425.80762196332	D	DI	0	2
T2-J8-A4	1	2	42	3.00122832600027	1428.80885028932	D	DS	1	1
T2-J8-A4	1	2	42	4.65026061050594	1433.45911089983	A	FI	2	0
T2-J8-A4	1	2	42	0.363270928617567	1433.82238182845	A	FS	1	1
T2-J11-A3	2	2	43	112.033319451846	112.033319451846	D	DI	0	2
T2-J11-A3	1	2	43	1.77722829394042	113.810547745787	D	DS	1	1
T2-J11-A3	1	2	43	7.75672714039683	121.567274886183	A	FS	2	0
T2-J11-A3	1	2	43	0.251168908551335	121.818443794735	A	FI	1	1
T2-J11-A3	1	2	44	47.9703838494606	169.788827644195	D	DI	0	2
T2-J11-A3	1	2	44	0.523832043167204	170.312659687363	D	DS	1	1
T2-J11-A3	1	2	44	12.1885751937516	182.501234881114	A	FI	2	0
T2-J11-A3	1	2	44	1.22359732491896	183.724832206033	A	FS	1	1
T2-J11-A3	1	2	45	37.9841488129459	221.708981018979	D	DI	0	2
T2-J11-A3	1	2	45	5.38131726486608	227.090298283845	A	FI	1	1
T2-J11-A3	1	2	45	0.137790829408914	227.228089113254	D	DS	0	2
T2-J11-A3	1	2	45	4.19857446523383	231.426663578488	A	FS	1	1
T2-J11-A3	1	2	46	22.5980932377279	254.024756816216	D	DI	0	2
T2-J11-A3	1	2	46	3.57873332407326	257.603490140289	D	DS	1	1
T2-J11-A3	1	2	46	2.7715609325096	260.375051072799	A	FS	2	0
T2-J11-A3	1	2	46	1.0814103060402	261.456461378839	A	FI	1	1
T2-J11-A3	1	2	47	496.885647777468	758.342109156307	D	DI	0	2
T2-J11-A3	1	2	47	0.207972018048167	758.550081174355	D	DS	1	1
T2-J11-A3	1	2	47	5.06877484871075	763.618856023066	A	FS	2	0
T2-J11-A3	1	2	47	1.80667947791517	765.425535500981	A	FI	1	1
T2-J11-A3	1	2	48	226.86113718478	992.286672685761	D	DI	0	2
T2-J11-A3	1	2	48	3.19391540903598	995.480588094797	D	DS	1	1
T2-J11-A3	1	2	48	3.68187326937914	999.162461364176	A	FS	2	0
T2-J11-A3	1	2	48	2.168901222758	1001.33136258693	A	FI	1	1
T2-J11-A3	1	2	49	127.833300787956	1129.16466337489	D	DI	0	2
T2-J11-A3	1	2	49	1.133033498656	1130.29769687355	D	DS	1	1
T2-J11-A3	1	2	49	7.17189721064642	1137.46959408419	A	FI	2	0
T2-J11-A3	1	2	49	0.0744163608178496	1137.54401044501	A	FS	1	1
T2-J11-A3	1	2	50	3.7274331743829	1141.27144361939	D	DI	0	2
T2-J11-A3	1	2	50	3.02518588397652	1144.29662950337	D	DS	1	1
T2-J11-A3	1	2	50	20.8042714199983	1165.10090092337	A	FI	2	0
T2-J11-A3	1	2	50	0.461563527584076	1165.56246445095	A	FS	1	1
T2-J11-A3	1	2	51	195.594166576862	1361.15663102781	D	DI	0	2
T2-J11-A3	1	2	51	1.85570237599313	1363.01233340381	D	DS	1	1
T2-J11-A3	1	2	51	9.85026478441432	1372.86259818822	A	FS	2	0
T2-J11-A3	1	2	51	0.112868316005915	1372.97546650423	A	FI	1	1
T2-J11-A3	1	2	52	88.009921066463	1460.98538757069	D	DI	0	2
T2-J11-A3	1	2	52	1.83178194146603	1462.81716951216	D	DS	1	1
T2-J11-A3	1	2	52	0.487578934058547	1463.30474844621	A	FI	2	0
T2-J11-A3	1	2	52	0.938517332077026	1464.24326577829	A	FS	1	1
T2-J11-A3	1	2	53	15.9945438774303	1480.23780965572	D	DI	0	2
T2-J11-A3	1	2	53	3.58454880537465	1483.8223584611	D	DS	1	1
T2-J11-A3	1	2	53	3.74206638149917	1487.5644248426	A	FS	2	0
T2-J11-A3	1	2	53	0.535781261511147	1488.10020610411	A	FI	1	1
T2-J11-A3	1	2	54	9.49147092923522	1497.59167703334	D	DI	0	2
T2-J11-A3	1	2	54	3.31898495135829	1500.9106619847	D	DS	1	1
T2-J11-A3	1	2	54	12.6729730358347	1513.58363502054	A	FI	2	0
T2-J11-A3	1	2	54	0.333992276340723	1513.91762729688	A	FS	1	1
T2-J11-A3	1	2	55	15.323682480026	1529.2413097769	D	DI	0	2
T2-J11-A3	1	2	55	1.23679883917794	1530.47810861608	D	DS	1	1
T2-J11-A3	1	2	55	7.97871499322355	1538.4568236093	A	FS	2	0
T2-J11-A3	1	2	55	0.20093526924029	1538.65775887854	A	FI	1	1
T2-J11-A3	1	2	56	30.3303261348046	1568.98808501335	D	DI	0	2
T2-J11-A3	1	2	56	5.77786249713972	1574.76594751049	D	DS	1	1
T2-J11-A3	1	2	56	10.0101318294182	1584.77607933991	A	FI	2	0
T2-J11-A3	1	2	56	0.177878195885569	1584.95395753579	A	FS	1	1
T2-J13-A2	2	2	57	820.554114116356	820.554114116356	D	DI	0	2
T2-J13-A2	1	2	57	3.92007244192064	824.474186558276	D	DS	1	1
T2-J13-A2	1	2	57	5.23677805904299	829.710964617319	A	FI	2	0
T2-J13-A2	1	2	57	2.47502237604931	832.185986993369	A	FS	1	1
T2-J13-A2	1	2	58	51.4039908759296	883.589977869298	D	DI	0	2
T2-J13-A2	1	2	58	3.39460570784286	886.984583577141	A	FI	1	1
T2-J13-A2	1	2	58	0.102915556635708	887.087499133777	D	DS	0	2
T2-J13-A2	1	2	58	5.21725335763767	892.304752491415	A	FS	1	1
T2-J13-A2	1	2	59	457.465340497438	1349.77009298885	D	DI	0	2
T2-J13-A2	1	2	59	4.92260362580419	1354.69269661466	A	FI	1	1
T2-J13-A2	1	2	59	0.364695232827216	1355.05739184748	D	DS	0	2
T2-J13-A2	1	2	59	10.317817450501	1365.37520929798	A	FS	1	1
T2-J13-A2	1	2	60	60.0548875648528	1425.43009686284	D	DI	0	2
T2-J13-A2	1	2	60	2.39595029642805	1427.82604715927	D	DS	1	1
T2-J13-A2	1	2	60	7.716875994578	1435.54292315384	A	FI	2	0
T2-J13-A2	1	2	60	1.23087904695421	1436.7738022008	A	FS	1	1
T2-J14-A4	2	2	61	148.071637578774	148.071637578774	D	DI	0	2
T2-J14-A4	1	2	61	2.35259129712358	150.424228875898	D	DS	1	1
T2-J14-A4	1	2	61	6.91586957545951	157.340098451357	A	FI	2	0
T2-J14-A4	1	2	61	10.9944886644371	168.334587115794	A	FS	1	1
T2-J14-A4	1	2	62	67.0693716946989	235.403958810493	D	DD	0	2
T2-J14-A4	1	2	62	1.09090297250077	236.494861782994	D	DD	1	1
T2-J14-A4	1	2	62	21.9071184117347	258.401980194729	A	FD	2	0
T2-J14-A4	1	2	62	0.753497025929391	259.155477220658	A	FD	1	1
T2-J14-A4	1	2	63	14.8341628317721	273.98964005243	D	DI	0	2
T2-J14-A4	1	2	63	1.59431830001995	275.58395835245	D	DS	1	1
T2-J14-A4	1	2	63	7.99973825505003	283.5836966075	A	FI	2	0
T2-J14-A4	1	2	63	1.40207134746015	284.98576795496	A	FS	1	1
T2-J14-A4	1	2	64	145.446360539179	430.43212849414	D	DI	0	2
T2-J14-A4	1	2	64	1.41160285612568	431.843731350265	D	DS	1	1
T2-J14-A4	1	2	64	5.30741835851222	437.151149708778	A	FI	2	0
T2-J14-A4	1	2	64	1.66353360237554	438.814683311153	A	FS	1	1
T2-J14-A4	1	2	65	93.1977385478094	532.012421858963	D	DS	0	2
T2-J14-A4	1	2	65	0.579883839935064	532.592305698898	D	DI	1	1
T2-J14-A4	1	2	65	6.20691037364304	538.799216072541	A	FS	2	0
T2-J14-A4	1	2	65	0.758187981322408	539.557404053863	A	FI	1	1
T2-J14-A4	1	2	66	5.39469898678362	544.952103040647	D	DI	0	2
T2-J14-A4	1	2	66	0.336126673966646	545.288229714613	D	DS	1	1
T2-J14-A4	1	2	66	38.8285889234394	584.116818638053	A	FI	2	0
T2-J14-A4	1	2	66	3.53381869057193	587.650637328625	A	FS	1	1
T2-J14-A4	1	2	67	24.1011399482377	611.751777276862	D	DI	0	2
T2-J14-A4	1	2	67	0.626147497911006	612.377924774773	D	DS	1	1
T2-J14-A4	1	2	67	5.14971907250583	617.527643847279	A	FI	2	0
T2-J14-A4	1	2	67	2.90348409069702	620.431127937976	A	FS	1	1
T2-J14-A4	1	2	68	395.752972324844	1016.18410026282	D	DS	0	2
T2-J14-A4	1	2	68	0.0376678477041423	1016.22176811052	D	DI	1	1
T2-J14-A4	1	2	68	52.1290498147719	1068.3508179253	A	FI	2	0
T2-J14-A4	1	2	68	5.92565836478025	1074.27647629008	A	FS	1	1
T2-J14-A4	1	2	69	194.390923333354	1268.66739962343	D	DI	0	2
T2-J14-A4	1	2	69	8.0282740839757	1276.69567370741	D	DS	1	1
T2-J14-A4	1	2	69	0.911713344044983	1277.60738705145	A	FI	2	0
T2-J14-A4	1	2	69	26.1312511251308	1303.73863817658	A	FS	1	1
T2-J14-A4	1	2	70	10.4634849247523	1314.20212310134	D	DI	0	2
T2-J14-A4	1	2	70	4.78689025482163	1318.98901335616	D	DS	1	1
T2-J14-A4	1	2	70	14.2070735692978	1333.19608692545	A	FI	2	0
T2-J14-A4	1	2	70	7.6346211405471	1340.830708066	A	FS	1	1
T2-J14-A4	1	2	71	12.1549846800044	1352.98569274601	D	DI	0	2
T2-J14-A4	1	2	71	0.671297139953822	1353.65698988596	D	DS	1	1
T2-J14-A4	1	2	71	28.4641661411151	1382.12115602707	A	FS	2	0
T2-J14-A4	1	2	71	9.40140639198944	1391.52256241906	A	FI	1	1
T2-J14-A4	1	2	72	34.6906874217093	1426.21324984077	D	DI	0	2
T2-J14-A4	1	2	72	4.81746844435111	1431.03071828512	D	DS	1	1
T2-J14-A4	1	2	72	2.04901449289173	1433.07973277802	A	FI	2	0
T2-J14-A4	1	2	72	1.80432196101174	1434.88405473903	A	FS	1	1
T2-J14-A4	1	2	73	141.776879972313	1576.66093471134	D	DI	0	2
T2-J14-A4	1	2	73	0.822958134580404	1577.48389284592	D	DS	1	1
T2-J14-A4	1	2	73	13.0828091572039	1590.56670200313	A	FI	2	0
T2-J14-A4	1	2	73	0.734703436493874	1591.30140543962	A	FS	1	1
T2-J14-A4	1	2	74	4.15227299928665	1595.45367843891	D	DI	0	2
T2-J14-A4	1	2	74	2.84692815877497	1598.30060659768	D	DS	1	1
T2-J14-A4	1	2	74	17.6546027599834	1615.95520935766	A	FS	2	0
T2-J14-A4	1	2	74	7.45750817423686	1623.4127175319	A	FI	1	1
T2-J18-A1	2	2	76	305.6644370961	305.6644370961	D	DI	0	2
T2-J18-A1	1	2	76	1.60194926010445	307.266386356205	D	DS	1	1
T2-J18-A1	1	2	76	5.55249851103872	312.818884867243	A	FI	2	0
T2-J18-A1	1	2	76	3.42995637655258	316.248841243796	A	FS	1	1
T2-J18-A2	2	2	77	621.779337718152	621.779337718152	D	DI	0	2
T2-J18-A2	1	2	77	2.08031905256212	623.859656770714	D	DS	1	1
T2-J18-A2	1	2	77	0.620031776838005	624.479688547552	A	FI	2	0
T2-J18-A2	1	2	77	0.60558052174747	625.085269069299	A	FS	1	1
T3-J8-A3	2	3	78	959.135397078469	959.135397078469	D	DI	0	3
T3-J8-A3	1	3	78	1.51079025305808	960.646187331527	D	DS	1	2
T3-J8-A3	1	3	78	0.182859588880092	960.829046920408	D	DS	2	1
T3-J8-A3	1	3	78	49.6099312528968	1010.4389781733	A	FI	3	0
T3-J8-A3	1	3	78	0.575009860564023	1011.01398803387	A	FS	2	1
T3-J8-A3	1	3	78	0.0632974440231919	1011.07728547789	A	FS	1	2
T3-J8-A3	1	3	79	498.286605215166	1509.36389069306	D	DD	0	3
T3-J8-A3	1	3	79	0.557169462554157	1509.92106015561	D	DD	1	2
T3-J8-A3	1	3	79	0.630470458418131	1510.55153061403	D	DD	2	1
T3-J8-A3	1	3	79	2.2051390488632	1512.75666966289	A	FD	3	0
T3-J8-A3	1	3	79	0.548079856671393	1513.30474951956	A	FD	2	1
T3-J8-A3	1	3	79	0.0905757960863411	1513.39532531565	A	FD	1	2
T3-J9-A4	2	3	80	185.118749698158	185.118749698158	D	DI	0	3
T3-J9-A4	1	3	80	16.4981216178276	201.616871315986	D	DS	1	2
T3-J9-A4	1	3	80	13.9091609544121	215.526032270398	D	DS	2	1
T3-J9-A4	1	3	80	50.6395207326859	266.165553003084	A	FS	3	0
T3-J9-A4	1	3	80	0.24696682440117	266.412519827485	A	FI	2	1
T3-J9-A4	1	3	80	9.80435960739851	276.216879434884	A	FS	1	2
T3-J9-A4	1	3	81	60.9859020928852	337.202781527769	D	DI	0	3
T3-J9-A4	1	3	81	5.14071154175326	342.343493069522	D	DS	1	2
T3-J9-A4	1	3	81	4.04864489054307	346.392137960065	D	DS	2	1
T3-J9-A4	1	3	81	11.1075647980906	357.499702758156	A	FI	3	0
T3-J9-A4	1	3	81	0.537382697686553	358.037085455842	A	FS	2	1
T3-J9-A4	1	3	81	1.33853367576376	359.375619131606	A	FS	1	2
T3-J9-A4	1	3	82	566.07627149066	925.451890622266	D	DI	0	3
T3-J9-A4	1	3	82	1.7440723022446	927.19596292451	D	DS	1	2
T3-J9-A4	1	3	82	16.9285196131095	944.12448253762	D	DS	2	1
T3-J9-A4	1	3	82	64.0151655785739	1008.13964811619	A	FI	3	0
T3-J9-A4	1	3	82	3.67120359325781	1011.81085170945	A	FS	2	1
T3-J9-A4	1	3	82	5.39173665968701	1017.20258836914	A	FS	1	2
T3-J9-A4	1	3	83	297.340987671632	1314.54357604077	D	DS	0	3
T3-J9-A4	1	3	83	0.296154180075973	1314.83973022085	D	DI	1	2
T3-J9-A4	1	3	83	2.23707443010062	1317.07680465095	D	DS	2	1
T3-J9-A4	1	3	83	13.2342390744016	1330.31104372535	A	FI	3	0
T3-J9-A4	1	3	83	0.934728638734668	1331.24577236408	A	FS	2	1
T3-J9-A4	1	3	83	0.362044617999345	1331.60781698208	A	FS	1	2
T3-J9-A4	1	3	84	229.501373476349	1561.10919045843	D	DS	0	3
T3-J9-A4	1	3	84	0.0332464333623648	1561.14243689179	D	DI	1	2
T3-J9-A4	1	3	84	11.6253613741137	1572.76779826591	A	FI	2	1
T3-J9-A4	1	3	84	2.95130725530908	1575.71910552122	D	DS	1	2
T3-J9-A4	1	3	84	9.37475998420268	1585.09386550542	A	FS	2	1
T3-J9-A4	1	3	84	4.83776783989742	1589.93163334532	A	FS	1	2
T3-J9-A4	1	3	85	2.53695184364915	1592.46858518897	D	DI	0	3
T3-J9-A4	1	3	85	2.74892815575004	1595.21751334472	D	DS	1	2
T3-J9-A4	1	3	85	1.11992451362312	1596.33743785834	D	DS	2	1
T3-J9-A4	1	3	85	110.715733722784	1707.05317158112	A	FS	3	0
T3-J9-A4	1	3	85	22.2982181385159	1729.35138971964	A	FI	2	1
T3-J9-A4	1	3	85	0.0368566876277328	1729.38824640727	A	FS	1	2
T3-J10-A1	2	3	86	223.369738050271	223.369738050271	D	DI	0	3
T3-J10-A1	1	3	86	0.733508688397706	224.103246738669	D	DS	1	2
T3-J10-A1	1	3	86	4.69787996588275	228.801126704551	D	DS	2	1
T3-J10-A1	1	3	86	36.8995392862707	265.700665990822	A	FS	3	0
T3-J10-A1	1	3	86	1.13811695110053	266.838782941923	A	FI	2	1
T3-J10-A1	1	3	86	1.78735143179074	268.626134373713	A	FS	1	2
T3-J10-A1	1	3	87	354.484007801395	623.110142175108	D	DI	0	3
T3-J10-A1	1	3	87	2.59395146509632	625.704093640205	D	DS	1	2
T3-J10-A1	1	3	87	4.80356539227068	630.507659032475	D	DS	2	1
T3-J10-A1	1	3	87	8.84534162422642	639.353000656702	A	FI	3	0
T3-J10-A1	1	3	87	4.62701807823032	643.980018734932	A	FS	2	1
T3-J10-A1	1	3	87	0.170946840662509	644.150965575594	A	FS	1	2
T3-J10-A1	1	3	88	641.929511231836	1286.08047680743	D	DD	0	3
T3-J10-A1	1	3	88	1.05415302747861	1287.13462983491	D	DD	1	2
T3-J10-A1	1	3	88	0.54154226789251	1287.6761721028	D	DD	2	1
T3-J10-A1	1	3	88	1.36633464740589	1289.04250675021	A	FD	3	0
T3-J10-A1	1	3	88	1.05000789370388	1290.09251464391	A	FD	2	1
T3-J10-A1	1	3	88	0.875683586578816	1290.96819823049	A	FD	1	2
T3-J10-A1	1	3	89	956.451159701217	2247.41935793171	D	DD	0	3
T3-J10-A1	1	3	89	0.859716437291354	2248.279074369	D	DD	1	2
T3-J10-A1	1	3	89	0.557657524943352	2248.83673189394	D	DD	2	1
T3-J10-A1	1	3	89	1.84504723688588	2250.68177913083	A	FD	3	0
T3-J10-A1	1	3	89	0.553932932205498	2251.23571206303	A	FD	2	1
T3-J10-A1	1	3	89	0.0172442030161619	2251.25295626605	A	FD	1	2
T3-J13-A1	2	3	90	1242.59813499032	1242.59813499032	D	DI	0	3
T3-J13-A1	1	3	90	0.754192296881229	1243.3523272872	D	DS	1	2
T3-J13-A1	1	3	90	1.57521762931719	1244.92754491651	D	DS	2	1
T3-J13-A1	1	3	90	4.58647153479978	1249.51401645131	A	FS	3	0
T3-J13-A1	1	3	90	1.2562774932012	1250.77029394452	A	FI	2	1
T3-J13-A1	1	3	90	8.51120645971969	1259.28150040423	A	FS	1	2
T3-J13-A1	1	3	91	410.955238176975	1670.23673858121	D	DI	0	3
T3-J13-A1	1	3	91	1.15408491296694	1671.39082349418	D	DS	1	2
T3-J13-A1	1	3	91	2.37998300371692	1673.77080649789	D	DS	2	1
T3-J13-A1	1	3	91	1.70982552785426	1675.48063202575	A	FS	3	0
T3-J13-A1	1	3	91	0.0097923967987299	1675.49042442255	A	FI	2	1
T3-J13-A1	1	3	91	2.48475121799856	1677.97517564055	A	FS	1	2
T3-J13-A1	1	3	92	27.0337918051518	1705.0089674457	D	DD	0	3
T3-J13-A1	1	3	92	0.158921794500202	1705.1678892402	D	DD	1	2
T3-J13-A1	1	3	92	1.15968529647216	1706.32757453667	D	DS	2	1
T3-J13-A1	1	3	92	7.859280211851	1714.18685474852	A	FD	3	0
T3-J13-A1	1	3	92	0.197065624874085	1714.3839203734	A	FS	2	1
T3-J13-A1	1	3	92	0.456379836425185	1714.84030020982	A	FD	1	2
T3-J13-A1	1	3	93	1.35059114126489	1716.19089135109	D	DI	0	3
T3-J13-A1	1	3	93	3.12313999328762	1719.31403134437	D	DS	1	2
T3-J13-A1	1	3	93	0.33138559339568	1719.64541693777	D	DS	2	1
T3-J13-A1	1	3	93	9.46072518499568	1729.10614212276	A	FS	3	0
T3-J13-A1	1	3	93	0.130582663230598	1729.23672478599	A	FI	2	1
T3-J13-A1	1	3	93	0.845162949990481	1730.08188773599	A	FS	1	2
T3-J13-A1	1	3	94	116.977521636058	1847.05940937204	D	DI	0	3
T3-J13-A1	1	3	94	5.77377995103598	1852.83318932308	D	DS	1	2
T3-J13-A1	1	3	94	0.929803013335913	1853.76299233641	D	DS	2	1
T3-J13-A1	1	3	94	19.5487529532984	1873.31174528971	A	FI	3	0
T3-J13-A1	1	3	94	3.1588163911365	1876.47056168085	A	FS	2	1
T3-J13-A1	1	3	94	6.13582886848599	1882.60639054934	A	FS	1	2
T3-J14-A3	2	3	95	320.501570534892	320.501570534892	D	DI	0	3
T3-J14-A3	1	3	95	0.0298555651679635	320.53142610006	D	DS	1	2
T3-J14-A3	1	3	95	1.61967188958079	322.151097989641	D	DS	2	1
T3-J14-A3	1	3	95	21.1159054585733	343.267003448214	A	FS	3	0
T3-J14-A3	1	3	95	0.23209620360285	343.499099651817	A	FI	2	1
T3-J14-A3	1	3	95	1.19222968909889	344.691329340916	A	FS	1	2
T3-J14-A3	1	3	96	7.96690056286752	352.658229903784	D	DI	0	3
T3-J14-A3	1	3	96	2.38718851562589	355.04541841941	D	DS	1	2
T3-J14-A3	1	3	96	1.12788906740025	356.17330748681	D	DS	2	1
T3-J14-A3	1	3	96	11.2667336207815	367.440041107591	A	FS	3	0
T3-J14-A3	1	3	96	0.156675620935857	367.596716728527	A	FS	2	1
T3-J14-A3	1	3	96	0.355535684619099	367.952252413146	A	FI	1	2
T3-J14-A3	1	3	97	197.651871802751	565.604124215897	D	DI	0	3
T3-J14-A3	1	3	97	4.27993548382074	569.884059699718	D	DS	1	2
T3-J14-A3	1	3	97	2.05259774718434	571.936657446902	D	DS	2	1
T3-J14-A3	1	3	97	0.544853026978672	572.481510473881	A	FI	3	0
T3-J14-A3	1	3	97	3.2207982763648	575.702308750246	A	FS	2	1
T3-J14-A3	1	3	97	0.137189059983939	575.83949781023	A	FS	1	2
T3-J14-A3	1	3	98	179.927089560311	755.766587370541	D	DI	0	3
T3-J14-A3	1	3	98	1.4505426757969	757.217130046338	D	DS	1	2
T3-J14-A3	1	3	98	0.703198346309364	757.920328392647	D	DS	2	1
T3-J14-A3	1	3	98	28.7193813230842	786.639709715731	A	FS	3	0
T3-J14-A3	1	3	98	0.169264528900385	786.808974244632	A	FI	2	1
T3-J14-A3	1	3	98	0.499607088975608	787.308581333607	A	FS	1	2
T3-J14-A3	1	3	99	199.979792328551	987.288373662159	D	DI	0	3
T3-J14-A3	1	3	99	6.50541459955275	993.793788261712	D	DS	1	2
T3-J14-A3	1	3	99	3.65651574265212	997.450304004364	D	DS	2	1
T3-J14-A3	1	3	99	3.9963327604346	1001.4466367648	A	FI	3	0
T3-J14-A3	1	3	99	3.75557509949431	1005.20221186429	A	FS	2	1
T3-J14-A3	1	3	99	0.00266905361786485	1005.20488091791	A	FS	1	2
T3-J14-A3	1	3	100	19.9194075036794	1025.12428842159	D	DI	0	3
T3-J14-A3	1	3	100	4.62493151379749	1029.74921993539	D	DS	1	2
T3-J14-A3	1	3	100	2.22163575235754	1031.97085568774	D	DS	2	1
T3-J14-A3	1	3	100	5.03285218821838	1037.00370787596	A	FI	3	0
T3-J14-A3	1	3	100	0.906137596815825	1037.90984547278	A	FD	2	1
T3-J14-A3	1	3	100	0.0257739014923573	1037.93561937427	A	FS	1	2
T3-J14-A3	1	3	101	4.75805325480178	1042.69367262907	D	DI	0	3
T3-J14-A3	1	3	101	1.6200648965314	1044.3137375256	D	DS	1	2
T3-J14-A3	1	3	101	1.52088268520311	1045.83462021081	D	DS	2	1
T3-J14-A3	1	3	101	11.5171556598507	1057.35177587066	A	FS	3	0
T3-J14-A3	1	3	101	0.105337917804718	1057.45711378846	A	FI	2	1
T3-J14-A3	1	3	101	0.135252257343382	1057.59236604581	A	FS	1	2
T3-J14-A3	1	3	102	297.725715893786	1355.31808193959	D	DI	0	3
T3-J14-A3	1	3	102	0.740843117237091	1356.05892505683	D	DS	1	2
T3-J14-A3	1	3	102	2.73758393898606	1358.79650899582	D	DS	2	1
T3-J14-A3	1	3	102	5.35892068594694	1364.15542968176	A	FS	3	0
T3-J14-A3	1	3	102	2.30647199088708	1366.46190167265	A	FS	2	1
T3-J14-A3	1	3	102	0.728986214380711	1367.19088788703	A	FI	1	2
T3-J15-A4	2	3	103	942.685013831127	942.685013831127	D	DI	0	3
T3-J15-A4	1	3	103	0.158205594401807	942.843219425529	D	DS	1	2
T3-J15-A4	1	3	103	0.725624655839056	943.568844081368	D	DS	2	1
T3-J15-A4	1	3	103	16.3070610491559	959.875905130524	A	FI	3	0
T3-J15-A4	1	3	103	0.63678267551586	960.51268780604	A	FS	2	1
T3-J15-A4	1	3	103	0.5784348892048	961.091122695245	A	FS	1	2
T3-J15-A4	1	3	104	76.5239033675753	1037.61502606282	D	DI	0	3
T3-J15-A4	1	3	104	0.76032254146412	1038.37534860428	D	DS	1	2
T3-J15-A4	1	3	104	0.272876722738147	1038.64822532702	D	DS	2	1
T3-J15-A4	1	3	104	10.6978339301422	1049.34605925716	A	FI	3	0
T3-J15-A4	1	3	104	0.467371058184654	1049.81343031535	A	FS	2	1
T3-J15-A4	1	3	104	0.661514812149107	1050.4749451275	A	FS	1	2
T3-J15-A4	1	3	105	348.981237174943	1399.45618230244	D	DI	0	3
T3-J15-A4	1	3	105	2.28474045963958	1401.74092276208	D	DS	1	2
T3-J15-A4	1	3	105	0.0569623219780624	1401.79788508406	D	DS	2	1
T3-J15-A4	1	3	105	5.2131325667724	1407.01101765083	A	FI	3	0
T3-J15-A4	1	3	105	0.065406670793891	1407.07642432163	A	FS	2	1
T3-J15-A4	1	3	105	1.02547265496105	1408.10189697659	A	FS	1	2
T3-J15-A4	1	3	106	21.5174200790934	1429.61931705568	D	DI	0	3
T3-J15-A4	1	3	106	5.82747761299834	1435.44679466868	D	DS	1	2
T3-J15-A4	1	3	106	1.62984489183873	1437.07663956052	D	DS	2	1
T3-J15-A4	1	3	106	6.08938350435346	1443.16602306487	A	FI	3	0
T3-J15-A4	1	3	106	0.843747806269675	1444.00977087114	A	FS	2	1
T3-J15-A4	1	3	106	0.278332931455225	1444.2881038026	A	FS	1	2
T3-J15-A4	1	3	107	221.89577906765	1666.18388287025	D	DI	0	3
T3-J15-A4	1	3	107	2.14567770250142	1668.32956057275	D	DS	1	2
T3-J15-A4	1	3	107	0.153984592296183	1668.48354516504	D	DS	2	1
T3-J15-A4	1	3	107	2.57240579044446	1671.05595095549	A	FS	3	0
T3-J15-A4	1	3	107	0.74077851139009	1671.79672946688	A	FS	2	1
T3-J15-A4	1	3	107	0.217866505030543	1672.01459597191	A	FI	1	2
T3-J15-A4	1	3	108	20.9280787096359	1692.94267468154	D	DD	0	3
T3-J15-A4	1	3	108	0.518859124276787	1693.46153380582	D	DD	1	2
T3-J15-A4	1	3	108	0.232091136742383	1693.69362494256	D	DD	2	1
T3-J15-A4	1	3	108	4.40639307722449	1698.10001801979	A	FD	3	0
T3-J15-A4	1	3	108	0.236005849670619	1698.33602386946	A	FD	2	1
T3-J15-A4	1	3	108	1.41501696920022	1699.75104083866	A	FD	1	2
T3-J17-A3	2	3	109	23.4277189332061	23.4277189332061	D	DI	0	3
T3-J17-A3	1	3	109	1.47546845907345	24.9031873922795	D	DS	1	2
T3-J17-A3	1	3	109	0.872554243542254	25.7757416358218	D	DS	2	1
T3-J17-A3	1	3	109	22.3519106297754	48.1276522655971	A	FS	3	0
T3-J17-A3	1	3	109	0.640866429079324	48.7685186946765	A	FI	2	1
T3-J17-A3	1	3	109	0.704971220809966	49.4734899154864	A	FS	1	2
T3-J17-A3	1	3	110	14.6270466665737	64.1005365820602	D	DI	0	3
T3-J17-A3	1	3	110	2.01308931363747	66.1136258956976	D	DS	1	2
T3-J17-A3	1	3	110	2.29463321249932	68.4082591081969	D	DS	2	1
T3-J17-A3	1	3	110	21.1687620631419	89.5770211713389	A	FI	3	0
T3-J17-A3	1	3	110	0.872155529912561	90.4491767012514	A	FS	2	1
T3-J17-A3	1	3	110	1.03751955600455	91.486696257256	A	FS	1	2
T3-J17-A3	1	3	111	5.38096743170172	96.8676636889577	D	DI	0	3
T3-J17-A3	1	3	111	0.774222034495324	97.641885723453	D	DS	1	2
T3-J17-A3	1	3	111	1.31796007882804	98.9598458022811	D	DS	2	1
T3-J17-A3	1	3	111	36.7385998289101	135.698445631191	A	FI	3	0
T3-J17-A3	1	3	111	0.509099355898798	136.20754498709	A	FS	2	1
T3-J17-A3	1	3	111	1.29048835253343	137.498033339623	A	FS	1	2
T3-J17-A3	1	3	112	165.989808472805	303.487841812428	D	DD	0	3
T3-J17-A3	1	3	112	0.265123921446502	303.752965733875	D	DD	1	2
T3-J17-A3	1	3	112	0.169242619071156	303.922208352946	D	DD	2	1
T3-J17-A3	1	3	112	12.1498193377629	316.072027690709	A	FD	3	0
T3-J17-A3	1	3	112	0.0252962517552078	316.097323942464	A	FD	2	1
T3-J17-A3	1	3	112	1.01883576298133	317.116159705445	A	FD	1	2
T3-J17-A3	1	3	113	8.37545230705291	325.491612012498	D	DI	0	3
T3-J17-A3	1	3	113	3.92054195841774	329.412153970916	D	DS	1	2
T3-J17-A3	1	3	113	4.57665645657107	333.988810427487	D	DS	2	1
T3-J17-A3	1	3	113	2.14564209338278	336.13445252087	A	FI	3	0
T3-J17-A3	1	3	113	2.44425043929368	338.578702960163	A	FS	2	1
T3-J17-A3	1	3	113	2.09322634804994	340.671929308213	A	FS	1	2
T3-J17-A3	1	3	114	579.029822983313	919.701752291527	D	DI	0	3
T3-J17-A3	1	3	114	1.27592661930248	920.977678910829	D	DS	1	2
T3-J17-A3	1	3	114	6.4149948945269	927.392673805356	D	DS	2	1
T3-J17-A3	1	3	114	0.949945693369955	928.342619498726	A	FS	3	0
T3-J17-A3	1	3	114	0.245161345228553	928.587780843955	A	FI	2	1
T3-J17-A3	1	3	114	6.52048525260761	935.108266096562	A	FS	1	2
T3-J17-A3	1	3	115	133.530275831465	1068.63854192803	D	DI	0	3
T3-J17-A3	1	3	115	0.777545453049242	1069.41608738108	D	DS	1	2
T3-J17-A3	1	3	115	1.94352074479684	1071.35960812587	D	DS	2	1
T3-J17-A3	1	3	115	3.65416207676753	1075.01377020264	A	FI	3	0
T3-J17-A3	1	3	115	2.44228452956304	1077.4560547322	A	FS	2	1
T3-J17-A3	1	3	115	2.44980285549536	1079.9058575877	A	FS	1	2
T3-J17-A3	1	3	116	7.44154882524163	1087.34740641294	D	DI	0	3
T3-J17-A3	1	3	116	0.42465390637517	1087.77206031932	D	DS	1	2
T3-J17-A3	1	3	116	1.56200338155031	1089.33406370087	D	DS	2	1
T3-J17-A3	1	3	116	56.6418116916902	1145.97587539256	A	FI	3	0
T3-J17-A3	1	3	116	0.523084436077625	1146.49895982863	A	FS	2	1
T3-J17-A3	1	3	116	0.569782770238817	1147.06874259887	A	FS	1	2
T3-J17-A3	1	3	117	3.82568295346573	1150.89442555234	D	DI	0	3
T3-J17-A3	1	3	117	1.94933517230675	1152.84376072465	D	DS	1	2
T3-J17-A3	1	3	117	3.71378028951585	1156.55754101416	D	DS	2	1
T3-J17-A3	1	3	117	8.87428974313661	1165.4318307573	A	FS	3	0
T3-J17-A3	1	3	117	2.22589779179543	1167.65772854909	A	FI	2	1
T3-J17-A3	1	3	117	0.710408831946552	1168.36813738104	A	FS	1	2
T3-J17-A3	1	3	118	119.939032064285	1288.30716944532	D	DI	0	3
T3-J17-A3	1	3	118	2.2707678754814	1290.57793732081	D	DS	1	2
T3-J17-A3	1	3	118	0.978425898123533	1291.55636321893	D	DS	2	1
T3-J17-A3	1	3	118	4.61935703409836	1296.17572025303	A	FI	3	0
T3-J17-A3	1	3	118	1.48053698055446	1297.65625723358	A	FS	2	1
T3-J17-A3	1	3	118	3.29675858095288	1300.95301581454	A	FS	1	2
T3-J17-A3	1	3	119	271.60702487547	1572.56004069	D	DI	0	3
T3-J17-A3	1	3	119	8.13161991117522	1580.69166060118	D	DS	1	2
T3-J17-A3	1	3	119	0.71285430341959	1581.4045149046	D	DS	2	1
T3-J17-A3	1	3	119	12.0914217676036	1593.4959366722	A	FI	3	0
T3-J17-A3	1	3	119	3.33007688075304	1596.82601355296	A	FS	2	1
T3-J17-A3	1	3	119	2.14653447177261	1598.97254802473	A	FS	1	2
T3-J17-A3	1	3	120	60.8947869203985	1659.86733494513	D	DI	0	3
T3-J17-A3	1	3	120	2.83418821357191	1662.7015231587	D	DS	1	2
T3-J17-A3	1	3	120	1.22977071488276	1663.93129387358	D	DS	2	1
T3-J17-A3	1	3	120	1.42536354158074	1665.35665741516	A	FS	3	0
T3-J17-A3	1	3	120	0.180519300512969	1665.53717671568	A	FI	2	1
T3-J17-A3	1	3	120	1.5545778661035	1667.09175458178	A	FS	1	2
T3-J17-A3	1	3	121	88.0383707219735	1755.13012530375	D	DI	0	3
T3-J17-A3	1	3	121	2.0503943040967	1757.18051960785	D	DS	1	2
T3-J17-A3	1	3	121	4.208612984512	1761.38913259236	D	DS	2	1
T3-J17-A3	1	3	121	6.77209069533274	1768.16122328769	A	FS	3	0
T3-J17-A3	1	3	121	0.557756274472922	1768.71897956217	A	FI	2	1
T3-J17-A3	1	3	121	0.820385582279414	1769.53936514445	A	FS	1	2
T3-J17-A3	1	3	122	65.9806792819872	1835.52004442643	D	DI	0	3
T3-J17-A3	1	3	122	7.59700768301263	1843.11705210945	D	DS	1	2
T3-J17-A3	1	3	122	1.40176060516387	1844.51881271461	D	DS	2	1
T3-J17-A3	1	3	122	3.09301138715819	1847.61182410177	A	FI	3	0
T3-J17-A3	1	3	122	1.91202203044668	1849.52384613222	A	FS	2	1
T3-J17-A3	1	3	122	1.78937900951132	1851.31322514173	A	FS	1	2
T3-J17-A3	1	3	123	64.9207659992389	1916.23399114097	D	DI	0	3
T3-J17-A3	1	3	123	1.47990929381922	1917.71390043478	D	DS	1	2
T3-J17-A3	1	3	123	0.67188203940168	1918.38578247419	D	DS	2	1
T3-J17-A3	1	3	123	14.3005040129647	1932.68628648715	A	FI	3	0
T3-J17-A3	1	3	123	0.37218091962859	1933.05846740678	A	FS	2	1
T3-J17-A3	1	3	123	1.81958643486723	1934.87805384165	A	FS	1	2
T3-J17-A4	2	3	124	233.475080324337	233.475080324337	D	DI	0	3
T3-J17-A4	1	3	124	0.59179384354502	234.066874167882	D	DS	1	2
T3-J17-A4	1	3	124	2.53412744402885	236.601001611911	D	DS	2	1
T3-J17-A4	1	3	124	4.73450557375327	241.335507185664	A	FI	3	0
T3-J17-A4	1	3	124	4.70513033540919	246.040637521073	A	FS	2	1
T3-J17-A4	1	3	124	1.88660797011107	247.927245491184	A	FS	1	2
T3-J17-A4	1	3	125	140.045674049295	387.97291954048	D	DI	0	3
T3-J17-A4	1	3	125	1.37837873166427	389.351298272144	D	DS	1	2
T3-J17-A4	1	3	125	1.24284799443558	390.59414626658	D	DS	2	1
T3-J17-A4	1	3	125	6.90350449830294	397.497650764883	A	FI	3	0
T3-J17-A4	1	3	125	2.47296237619594	399.970613141079	A	FS	2	1
T3-J17-A4	1	3	125	1.08190435403958	401.052517495118	A	FS	1	2
T3-J17-A4	1	3	126	36.21607232932	437.268589824438	D	DI	0	3
T3-J17-A4	1	3	126	3.27456828020513	440.543158104643	D	DS	1	2
T3-J17-A4	1	3	126	1.76032588863745	442.303483993281	D	DS	2	1
T3-J17-A4	1	3	126	3.50800084508955	445.81148483837	A	FI	3	0
T3-J17-A4	1	3	126	0.194118672516197	446.005603510886	A	FS	2	1
T3-J17-A4	1	3	126	0.289079058915377	446.294682569802	A	FS	1	2
T3-J17-A4	1	3	127	56.4261186397634	502.720801209565	D	DI	0	3
T3-J17-A4	1	3	127	5.37213505478576	508.092936264351	A	FI	1	2
T3-J17-A4	1	3	127	1.5461134579964	509.639049722347	D	DS	0	3
T3-J17-A4	1	3	127	2.03342741494998	511.672477137297	D	DS	1	2
T3-J17-A4	1	3	127	5.91468905517831	517.587166192476	A	FS	2	1
T3-J17-A4	1	3	127	0.361584416590631	517.948750609066	A	FS	1	2
T3-J17-A4	1	3	128	7.78409745637327	525.73284806544	D	DI	0	3
T3-J17-A4	1	3	128	1.5785002973862	527.311348362826	D	DS	1	2
T3-J17-A4	1	3	128	2.64415827114135	529.955506633967	D	DS	2	1
T3-J17-A4	1	3	128	1.19779746793211	531.153304101899	A	FI	3	0
T3-J17-A4	1	3	128	2.48048364371061	533.63378774561	A	FS	2	1
T3-J17-A4	1	3	128	2.64448439050466	536.278272136115	A	FS	1	2
T3-J17-A4	1	3	129	47.2851296868175	583.563401822932	D	DI	0	3
T3-J17-A4	1	3	129	1.52322688465938	585.086628707591	D	DS	1	2
T3-J17-A4	1	3	129	3.09578825253993	588.182416960131	D	DS	2	1
T3-J17-A4	1	3	129	3.06589982751757	591.248316787649	A	FI	3	0
T3-J17-A4	1	3	129	1.1816327306442	592.429949518293	A	FS	2	1
T3-J17-A4	1	3	129	1.53033393295482	593.960283451248	A	FS	1	2
T3-J17-A4	1	3	130	21.526567326393	615.486850777641	D	DI	0	3
T3-J17-A4	1	3	130	9.13024003244936	624.61709081009	D	DS	1	2
T3-J17-A4	1	3	130	0.976622416172177	625.593713226262	D	DS	2	1
T3-J17-A4	1	3	130	0.624810880515724	626.218524106778	A	FI	3	0
T3-J17-A4	1	3	130	4.53776567615569	630.756289782934	A	FS	2	1
T3-J17-A4	1	3	130	0.682109295390546	631.438399078324	A	FS	1	2
T3-J17-A4	1	3	131	23.0879050688818	654.526304147206	D	DI	0	3
T3-J17-A4	1	3	131	2.75949761457741	657.285801761784	D	DS	1	2
T3-J17-A4	1	3	131	2.64893429353833	659.934736055322	D	DS	2	1
T3-J17-A4	1	3	131	4.72307066619396	664.657806721516	A	FI	3	0
T3-J17-A4	1	3	131	0.946673970203847	665.60448069172	A	FS	2	1
T3-J17-A4	1	3	131	0.310318246018142	665.914798937738	A	FS	1	2
T3-J17-A4	1	3	132	404.897002072539	1070.81180101028	D	DI	0	3
T3-J17-A4	1	3	132	2.99324989598244	1073.80505090626	D	DS	1	2
T3-J17-A4	1	3	132	2.29211804969236	1076.09716895595	D	DS	2	1
T3-J17-A4	1	3	132	17.9926339946687	1094.08980295062	A	FI	3	0
T3-J17-A4	1	3	132	1.02112818649039	1095.11093113711	A	FS	2	1
T3-J17-A4	1	3	132	1.866191200912	1096.97712233802	A	FS	1	2
T3-J17-A4	1	3	133	90.1768477917649	1187.15397012979	D	DI	0	3
T3-J17-A4	1	3	133	3.15748324431479	1190.3114533741	D	DS	1	2
T3-J17-A4	1	3	133	2.03037223825231	1192.34182561236	D	DS	2	1
T3-J17-A4	1	3	133	14.5462397732772	1206.88806538563	A	FI	3	0
T3-J17-A4	1	3	133	6.84670601272956	1213.73477139836	A	FS	2	1
T3-J17-A4	1	3	133	0.814369845669717	1214.54914124403	A	FS	1	2
T3-J17-A4	1	3	134	6.04647570289671	1220.59561694693	D	DS	0	3
T3-J17-A4	1	3	134	0.0113060814328492	1220.60692302836	D	DI	1	2
T3-J17-A4	1	3	134	2.72750679543242	1223.33442982379	D	DS	2	1
T3-J17-A4	1	3	134	0.408221505116671	1223.74265132891	A	FS	3	0
T3-J17-A4	1	3	134	7.24213398760185	1230.98478531651	A	FI	2	1
T3-J17-A4	1	3	134	0.763904081191868	1231.7486893977	A	FS	1	2
T3-J17-A4	1	3	135	148.139857230242	1379.88854662795	D	DI	0	3
T3-J17-A4	1	3	135	1.9608990973793	1381.84944572533	D	DS	1	2
T3-J17-A4	1	3	135	5.79387439740822	1387.64332012273	D	DS	2	1
T3-J17-A4	1	3	135	3.89224511617795	1391.53556523891	A	FI	3	0
T3-J17-A4	1	3	135	5.29418319789693	1396.82974843681	A	FS	2	1
T3-J17-A4	1	3	135	3.71980919549242	1400.5495576323	A	FS	1	2
T4-J4-A2	2	4	136	424.734341937117	424.734341937117	D	DI	0	4
T4-J4-A2	1	4	136	0.946762408595532	425.681104345713	D	DS	1	3
T4-J4-A2	1	4	136	0.1513960827142	425.832500428427	D	DS	2	2
T4-J4-A2	1	4	136	1.02744099823758	426.859941426665	D	DS	3	1
T4-J4-A2	1	4	136	4.34057407220826	431.200515498873	A	FS	4	0
T4-J4-A2	1	4	136	0.581264869775623	431.781780368648	A	FI	3	1
T4-J4-A2	1	4	136	0.795943192671984	432.57772356132	A	FS	2	2
T4-J4-A2	1	4	136	0.0585254826582968	432.636249043979	A	FS	1	3
T4-J4-A2	1	4	137	1052.72130146483	1485.35755050881	D	DI	0	4
T4-J4-A2	1	4	137	3.73052764683962	1489.08807815565	D	DS	1	3
T4-J4-A2	1	4	137	0.958529924508184	1490.04660808016	D	DS	2	2
T4-J4-A2	1	4	137	2.62037166906521	1492.66697974922	D	DS	3	1
T4-J4-A2	1	4	137	28.3376936414279	1521.00467339065	A	FS	4	0
T4-J4-A2	1	4	137	1.22348592523485	1522.22815931588	A	FI	3	1
T4-J4-A2	1	4	137	0.510673411656171	1522.73883272754	A	FS	2	2
T4-J4-A2	1	4	137	1.34461084473878	1524.08344357228	A	FS	1	3
T4-J7-A1	2	4	138	20.3137481650338	20.3137481650338	D	DI	0	4
T4-J7-A1	1	4	138	6.41747621865943	26.7312243836932	D	DS	1	3
T4-J7-A1	1	4	138	6.32856660522521	33.0597909889184	D	DS	2	2
T4-J7-A1	1	4	138	2.73412844957784	35.7939194384962	A	FI	3	1
T4-J7-A1	1	4	138	1.58628539880738	37.3802048373036	A	FS	2	2
T4-J7-A1	1	4	138	3.35358086973429	40.7337857070379	A	FS	1	3
T4-J7-A1	1	4	138	0.314383257646114	41.048168964684	D	DS	0	4
T4-J7-A1	1	4	138	5.99923944473267	47.0474084094167	A	FS	1	3
T4-J7-A1	1	4	139	264.700985825621	311.748394235037	D	DI	0	4
T4-J7-A1	1	4	139	0.844459371641278	312.592853606679	D	DS	1	3
T4-J7-A1	1	4	139	0.591194279491901	313.18404788617	D	DS	2	2
T4-J7-A1	1	4	139	1.59187532030046	314.775923206471	D	DS	3	1
T4-J7-A1	1	4	139	4.1685333061032	318.944456512574	A	FI	4	0
T4-J7-A1	1	4	139	1.01877083536237	319.963227347936	A	FS	3	1
T4-J7-A1	1	4	139	1.32583575230092	321.289063100237	A	FS	2	2
T4-J7-A1	1	4	139	2.17935976339504	323.468422863632	A	FS	1	3
T4-J7-A1	1	4	140	103.695415222552	427.163838086184	D	DI	0	4
T4-J7-A1	1	4	140	1.55067842407152	428.714516510256	D	DS	1	3
T4-J7-A1	1	4	140	0.795525688678026	429.510042198934	D	DS	2	2
T4-J7-A1	1	4	140	2.87529942207038	432.385341621004	D	DS	3	1
T4-J7-A1	1	4	140	9.47465657768771	441.859998198692	A	FS	4	0
T4-J7-A1	1	4	140	2.1995357144624	444.059533913154	A	FS	3	1
T4-J7-A1	1	4	140	0.657962433993816	444.717496347148	A	FS	2	2
T4-J7-A1	1	4	140	2.6583874290809	447.375883776229	A	FI	1	3
T4-J7-A1	1	4	141	98.7004804485478	546.076364224777	D	DI	0	4
T4-J7-A1	1	4	141	4.6079570306465	550.684321255423	D	DS	1	3
T4-J7-A1	1	4	141	3.83972555818036	554.524046813603	D	DS	2	2
T4-J7-A1	1	4	141	0.831947975791991	555.355994789395	D	DS	3	1
T4-J7-A1	1	4	141	4.23732004780322	559.593314837199	A	FS	4	0
T4-J7-A1	1	4	141	1.60828959569335	561.201604432892	A	FS	3	1
T4-J7-A1	1	4	141	0.164808601606637	561.366413034499	A	FI	2	2
T4-J7-A1	1	4	141	0.916468483395875	562.282881517895	A	FS	1	3
T4-J7-A1	1	4	142	11.9854240636341	574.268305581529	D	DI	0	4
T4-J7-A1	1	4	142	4.48847449757159	578.7567800791	D	DS	1	3
T4-J7-A1	1	4	142	4.27845076285303	583.035230841953	D	DS	2	2
T4-J7-A1	1	4	142	1.11905345506966	584.154284297023	D	DS	3	1
T4-J7-A1	1	4	142	26.528438760899	610.682723057922	A	FI	4	0
T4-J7-A1	1	4	142	13.599327525124	624.282050583046	A	FS	3	1
T4-J7-A1	1	4	142	0.769268278963864	625.05131886201	A	FS	2	2
T4-J7-A1	1	4	142	0.645737207960337	625.69705606997	A	FS	1	3
T4-J7-A1	1	4	143	159.537618879694	785.234674949665	D	DI	0	4
T4-J7-A1	1	4	143	13.4850228838623	798.719697833527	A	FI	1	3
T4-J7-A1	1	4	143	1.06263729510829	799.782335128635	D	DS	0	4
T4-J7-A1	1	4	143	2.43322417140007	802.215559300035	D	DS	1	3
T4-J7-A1	1	4	143	4.8132625115104	807.028821811546	D	DS	2	2
T4-J7-A1	1	4	143	0.925529348198324	807.954351159744	A	FS	3	1
T4-J7-A1	1	4	143	0.973172291647643	808.927523451392	A	FS	2	2
T4-J7-A1	1	4	143	8.92264826642349	817.850171717815	A	FS	1	3
T4-J7-A1	1	4	144	11.7774619348347	829.62763365265	D	DI	0	4
T4-J7-A1	1	4	144	2.81547908950597	832.443112742156	D	DS	1	3
T4-J7-A1	1	4	144	0.228098779916763	832.671211522073	D	DS	2	2
T4-J7-A1	1	4	144	3.67948778392747	836.350699306	D	DS	3	1
T4-J7-A1	1	4	144	0.646082057617605	836.996781363618	A	FI	4	0
T4-J7-A1	1	4	144	1.56117786280811	838.557959226426	A	FS	3	1
T4-J7-A1	1	4	144	0.620800769887865	839.178759996314	A	FS	2	2
T4-J7-A1	1	4	144	7.71384380711243	846.892603803426	A	FS	1	3
T4-J7-A1	1	4	145	82.1309897028841	929.02359350631	D	DI	0	4
T4-J7-A1	1	4	145	7.22027958650142	936.243873092812	D	DS	1	3
T4-J7-A1	1	4	145	0.559987378306687	936.803860471118	D	DS	2	2
T4-J7-A1	1	4	145	0.364884427282959	937.168744898401	D	DS	3	1
T4-J7-A1	1	4	145	20.1606424069032	957.329387305304	A	FS	4	0
T4-J7-A1	1	4	145	0.965248243417591	958.294635548722	A	FS	3	1
T4-J7-A1	1	4	145	0.0979823064990342	958.392617855221	A	FS	2	2
T4-J7-A1	1	4	145	0.484255800489336	958.87687365571	A	FI	1	3
T4-J7-A1	1	4	146	649.822528736666	1608.69940239238	D	DI	0	4
T4-J7-A1	1	4	146	4.45464687934145	1613.15404927172	D	DS	1	3
T4-J7-A1	1	4	146	0.338223810307682	1613.49227308203	D	DS	2	2
T4-J7-A1	1	4	146	2.42768945917487	1615.9199625412	D	DS	3	1
T4-J7-A1	1	4	146	13.918083908502	1629.8380464497	A	FS	4	0
T4-J7-A1	1	4	146	0.411182522308081	1630.24922897201	A	FS	3	1
T4-J7-A1	1	4	146	3.38698532013223	1633.63621429214	A	FI	2	2
T4-J7-A1	1	4	146	0.25803818134591	1633.89425247349	A	FS	1	3
T4-J7-A1	1	4	147	14.4486482092179	1648.34290068271	D	DI	0	4
T4-J7-A1	1	4	147	6.64990802295506	1654.99280870566	D	DS	1	3
T4-J7-A1	1	4	147	2.57127562351525	1657.56408432918	D	DS	2	2
T4-J7-A1	1	4	147	2.36408775206655	1659.92817208124	D	DS	3	1
T4-J7-A1	1	4	147	2.28643647488207	1662.21460855613	A	FI	4	0
T4-J7-A1	1	4	147	6.61234010243788	1668.82694865856	A	FS	3	1
T4-J7-A1	1	4	147	2.63591090263799	1671.4628595612	A	FS	2	2
T4-J7-A1	1	4	147	0.0975226326845586	1671.56038219389	A	FS	1	3
T4-J8-A2	2	4	148	136.254155089613	136.254155089613	D	DI	0	4
T4-J8-A2	1	4	148	5.11226308951154	141.366418179125	D	DS	1	3
T4-J8-A2	1	4	148	1.14028875110671	142.506706930231	D	DS	2	2
T4-J8-A2	1	4	148	0.853900043759495	143.360606973991	D	DS	3	1
T4-J8-A2	1	4	148	3.40208084089682	146.762687814888	A	FI	4	0
T4-J8-A2	1	4	148	3.89341523172334	150.656103046611	A	FS	3	1
T4-J8-A2	1	4	148	1.23981380928308	151.895916855894	A	FS	2	2
T4-J8-A2	1	4	148	1.02963681006804	152.925553665962	A	FS	1	3
T4-J8-A2	1	4	149	418.023929884657	570.949483550619	D	DI	0	4
T4-J8-A2	1	4	149	0.321835543494672	571.271319094114	D	DS	1	3
T4-J8-A2	1	4	149	0.382907058112323	571.654226152226	D	DS	2	2
T4-J8-A2	1	4	149	0.136392602231354	571.790618754458	D	DS	3	1
T4-J8-A2	1	4	149	5.52358212182298	577.314200876281	A	FS	4	0
T4-J8-A2	1	4	149	1.24548574909568	578.559686625376	A	FS	3	1
T4-J8-A2	1	4	149	0.236372418235987	578.796059043612	A	FS	2	2
T4-J8-A2	1	4	149	0.478099165018648	579.274158208631	A	FI	1	3
T4-J8-A2	1	4	150	37.7048220317811	616.978980240412	D	DI	0	4
T4-J8-A2	1	4	150	2.76375840324908	619.742738643661	D	DS	1	3
T4-J8-A2	1	4	150	1.65973306028172	621.402471703943	D	DS	2	2
T4-J8-A2	1	4	150	0.909669790416956	622.31214149436	D	DS	3	1
T4-J8-A2	1	4	150	3.69754942972213	626.009690924082	A	FI	4	0
T4-J8-A2	1	4	150	7.90717963315547	633.916870557237	A	FS	3	1
T4-J8-A2	1	4	150	0.65303992619738	634.569910483435	A	FS	2	2
T4-J8-A2	1	4	150	1.03359856596217	635.603509049397	A	FS	1	3
T4-J8-A2	1	4	151	84.901965431869	720.505474481266	D	DI	0	4
T4-J8-A2	1	4	151	3.06599227245897	723.571466753725	D	DS	1	3
T4-J8-A2	1	4	151	0.0537009546533227	723.625167708378	D	DS	2	2
T4-J8-A2	1	4	151	1.11594674643129	724.74111445481	D	DS	3	1
T4-J8-A2	1	4	151	3.12062766496092	727.86174211977	A	FI	4	0
T4-J8-A2	1	4	151	27.9111784561537	755.772920575924	A	FS	3	1
T4-J8-A2	1	4	151	0.37685737432912	756.149777950253	A	FS	2	2
T4-J8-A2	1	4	151	1.67951242160052	757.829290371854	A	FS	1	3
T4-J8-A2	1	4	152	129.384463961236	887.21375433309	D	DS	0	4
T4-J8-A2	1	4	152	0.0548656275495887	887.26861996064	D	DI	1	3
T4-J8-A2	1	4	152	1.66884939093143	888.937469351571	D	DS	2	2
T4-J8-A2	1	4	152	0.0600249259732664	888.997494277544	D	DS	3	1
T4-J8-A2	1	4	152	9.83847458194941	898.835968859494	A	FS	4	0
T4-J8-A2	1	4	152	0.387180514633656	899.223149374127	A	FS	3	1
T4-J8-A2	1	4	152	0.60571669228375	899.828866066411	A	FI	2	2
T4-J8-A2	1	4	152	2.81211934285238	902.640985409264	A	FS	1	3
T4-J8-A2	1	4	153	326.065060963389	1228.70604637265	D	DI	0	4
T4-J8-A2	1	4	153	2.77761276764795	1231.4836591403	D	DS	1	3
T4-J8-A2	1	4	153	0.792549215722829	1232.27620835602	D	DS	2	2
T4-J8-A2	1	4	153	1.33824545517564	1233.6144538112	D	DS	3	1
T4-J8-A2	1	4	153	3.86502145277336	1237.47947526397	A	FI	4	0
T4-J8-A2	1	4	153	1.52851862553507	1239.00799388951	A	FS	3	1
T4-J8-A2	1	4	153	0.105682815890759	1239.1136767054	A	FS	2	2
T4-J8-A2	1	4	153	0.826749064493924	1239.94042576989	A	FS	1	3
T4-J8-A2	1	4	154	1.30356621416286	1241.24399198405	D	DD	0	4
T4-J8-A2	1	4	154	0.0776247731409967	1241.3216167572	D	DD	1	3
T4-J8-A2	1	4	154	0.231077130883932	1241.55269388808	D	DD	2	2
T4-J8-A2	1	4	154	0.435767418239266	1241.98846130632	D	DD	3	1
T4-J8-A2	1	4	154	2.8868833812885	1244.87534468761	A	FD	4	0
T4-J8-A2	1	4	154	1.58176752366126	1246.45711221127	A	FD	3	1
T4-J8-A2	1	4	154	0.244264981709421	1246.70137719298	A	FD	2	2
T4-J8-A2	1	4	154	0.931626965291798	1247.63300415827	A	FD	1	3
T4-J8-A2	1	4	155	180.295223714318	1427.92822787259	D	DI	0	4
T4-J8-A2	1	4	155	4.77388969622552	1432.70211756881	D	DS	1	3
T4-J8-A2	1	4	155	0.446660734713078	1433.14877830353	D	DS	2	2
T4-J8-A2	1	4	155	0.398533300962299	1433.54731160449	D	DS	3	1
T4-J8-A2	1	4	155	8.37648621713743	1441.92379782163	A	FS	4	0
T4-J8-A2	1	4	155	0.0490332879126072	1441.97283110954	A	FS	3	1
T4-J8-A2	1	4	155	0.166664336342365	1442.13949544588	A	FI	2	2
T4-J8-A2	1	4	155	0.957044947426766	1443.09654039331	A	FS	1	3
T4-J9-A3	2	4	156	43.273111147806	43.273111147806	D	DD	0	4
T4-J9-A3	1	4	156	1.01553845964372	44.2886496074498	D	DD	1	3
T4-J9-A3	1	4	156	0.00610982207581401	44.2947594295256	D	DD	2	2
T4-J9-A3	1	4	156	1.91954855481163	46.2143079843372	A	FD	3	1
T4-J9-A3	1	4	156	0.562442866619676	46.7767508509569	D	DD	2	2
T4-J9-A3	1	4	156	0.501737081445754	47.2784879324026	A	FD	3	1
T4-J9-A3	1	4	156	0.0515836230479181	47.3300715554506	A	FD	2	2
T4-J9-A3	1	4	156	2.21103439992294	49.5411059553735	A	FD	1	3
T4-J9-A3	1	4	157	146.299313930795	195.840419886168	D	DI	0	4
T4-J9-A3	1	4	157	1.56394126964733	197.404361155815	D	DS	1	3
T4-J9-A3	1	4	157	3.7238918794319	201.128253035247	D	DS	2	2
T4-J9-A3	1	4	157	1.63034245744348	202.758595492691	D	DS	3	1
T4-J9-A3	1	4	157	14.1293534934521	216.887948986143	A	FI	4	0
T4-J9-A3	1	4	157	0.737300608307123	217.62524959445	A	FS	3	1
T4-J9-A3	1	4	157	0.654256105888635	218.279505700339	A	FS	2	2
T4-J9-A3	1	4	157	0.0428804708644748	218.322386171203	A	FS	1	3
T4-J9-A3	1	4	158	7.26366758858785	225.586053759791	D	DI	0	4
T4-J9-A3	1	4	158	0.450910735409707	226.036964495201	D	DS	1	3
T4-J9-A3	1	4	158	0.787968740798533	226.824933235999	D	DS	2	2
T4-J9-A3	1	4	158	2.719500629697	229.544433865696	D	DS	3	1
T4-J9-A3	1	4	158	20.8033013176173	250.347735183313	A	FI	4	0
T4-J9-A3	1	4	158	0.142425072845072	250.490160256159	A	FS	3	1
T4-J9-A3	1	4	158	1.20322854071856	251.693388796877	A	FS	2	2
T4-J9-A3	1	4	158	0.364874263294041	252.058263060171	A	FS	1	3
T4-J9-A3	1	4	159	42.5249332617968	294.583196321968	D	DI	0	4
T4-J9-A3	1	4	159	0.555875119753182	295.139071441721	D	DS	1	3
T4-J9-A3	1	4	159	0.843279954511672	295.982351396233	D	DS	2	2
T4-J9-A3	1	4	159	1.40506346290931	297.387414859142	D	DS	3	1
T4-J9-A3	1	4	159	13.7794096404687	311.166824499611	A	FS	4	0
T4-J9-A3	1	4	159	2.42999624321237	313.596820742823	A	FS	3	1
T4-J9-A3	1	4	159	1.18949285103008	314.786313593853	A	FI	2	2
T4-J9-A3	1	4	159	0.178872249554843	314.965185843408	A	FS	1	3
T4-J9-A3	1	4	160	15.6720940116793	330.637279855087	D	DD	0	4
T4-J9-A3	1	4	160	1.30449892301112	331.941778778099	D	DD	1	3
T4-J9-A3	1	4	160	0.576180365402251	332.517959143501	D	DS	2	2
T4-J9-A3	1	4	160	0.531831625383347	333.049790768884	D	DS	3	1
T4-J9-A3	1	4	160	19.2854135874659	352.33520435635	A	FD	4	0
T4-J9-A3	1	4	160	0.26100302208215	352.596207378432	A	FD	3	1
T4-J9-A3	1	4	160	1.62271882686764	354.2189262053	A	FS	2	2
T4-J9-A3	1	4	160	1.00542053254321	355.224346737843	A	FS	1	3
T4-J9-A3	1	4	161	26.7242885874584	381.948635325301	D	DI	0	4
T4-J9-A3	1	4	161	1.64429246587679	383.592927791178	D	DS	1	3
T4-J9-A3	1	4	161	0.746539794374257	384.339467585552	D	DS	2	2
T4-J9-A3	1	4	161	1.16342940321192	385.502896988764	D	DS	3	1
T4-J9-A3	1	4	161	11.6721259281039	397.175022916868	A	FS	4	0
T4-J9-A3	1	4	161	0.661883301101625	397.83690621797	A	FS	3	1
T4-J9-A3	1	4	161	0.272498796693981	398.109405014664	A	FI	2	2
T4-J9-A3	1	4	161	2.1074833557941	400.216888370458	A	FS	1	3
T4-J9-A3	1	4	162	53.3109628572129	453.527851227671	D	DI	0	4
T4-J9-A3	1	4	162	1.51102949120104	455.038880718872	D	DS	1	3
T4-J9-A3	1	4	162	0.644082174170762	455.682962893043	D	DS	2	2
T4-J9-A3	1	4	162	2.79672660492361	458.479689497966	D	DS	3	1
T4-J9-A3	1	4	162	10.4040015214123	468.883691019379	A	FI	4	0
T4-J9-A3	1	4	162	1.00833209371194	469.892023113091	A	FS	3	1
T4-J9-A3	1	4	162	0.668362647294998	470.560385760386	A	FS	2	2
T4-J9-A3	1	4	162	1.30189062282443	471.86227638321	A	FS	1	3
T4-J9-A3	1	4	163	83.8121144049801	555.67439078819	D	DI	0	4
T4-J9-A3	1	4	163	1.13050342909992	556.80489421729	D	DS	1	3
T4-J9-A3	1	4	163	0.458349381573498	557.263243598863	D	DS	2	2
T4-J9-A3	1	4	163	2.49118459783494	559.754428196698	D	DS	3	1
T4-J9-A3	1	4	163	12.3614289299585	572.115857126657	A	FS	4	0
T4-J9-A3	1	4	163	0.808598753530532	572.924455880187	A	FI	3	1
T4-J9-A3	1	4	163	0.614690038841218	573.539145919029	A	FS	2	2
T4-J9-A3	1	4	163	1.04193098703399	574.581076906063	A	FS	1	3
T4-J9-A3	1	4	164	17.9917604960501	592.572837402113	D	DI	0	4
T4-J9-A3	1	4	164	2.46391246467829	595.036749866791	D	DS	1	3
T4-J9-A3	1	4	164	2.42634735209867	597.46309721889	D	DS	2	2
T4-J9-A3	1	4	164	0.235316323582083	597.698413542472	D	DS	3	1
T4-J9-A3	1	4	164	14.4488801974803	612.147293739952	A	FS	4	0
T4-J9-A3	1	4	164	0.0712079703807831	612.218501710333	A	FI	3	1
T4-J9-A3	1	4	164	1.43638608464971	613.654887794983	A	FS	2	2
T4-J9-A3	1	4	164	0.0225770063698292	613.677464801352	A	FS	1	3
T4-J9-A3	1	4	165	11.2487468142062	624.926211615559	D	DI	0	4
T4-J9-A3	1	4	165	4.19436637265608	629.120577988215	D	DS	1	3
T4-J9-A3	1	4	165	1.19247013423592	630.313048122451	D	DS	2	2
T4-J9-A3	1	4	165	2.47835152596235	632.791399648413	D	DS	3	1
T4-J9-A3	1	4	165	19.3329174220562	652.124317070469	A	FS	4	0
T4-J9-A3	1	4	165	0.035750521812588	652.160067592282	A	FI	3	1
T4-J9-A3	1	4	165	0.246890201233327	652.406957793515	A	FS	2	2
T4-J9-A3	1	4	165	0.588139655068517	652.995097448584	A	FS	1	3
T4-J9-A3	1	4	166	51.3345847334713	704.329682182055	D	DI	0	4
T4-J9-A3	1	4	166	0.686152763664722	705.01583494572	D	DS	1	3
T4-J9-A3	1	4	166	0.54583358950913	705.561668535229	D	DS	2	2
T4-J9-A3	1	4	166	4.53186970762908	710.093538242858	D	DS	3	1
T4-J9-A3	1	4	166	19.3160900049843	729.409628247842	A	FS	4	0
T4-J9-A3	1	4	166	0.00345369661226869	729.413081944454	A	FI	3	1
T4-J9-A3	1	4	166	0.691569300368428	730.104651244823	A	FS	2	2
T4-J9-A3	1	4	166	0.550716901663691	730.655368146487	A	FS	1	3
T4-J9-A3	1	4	167	53.4377008369192	784.093068983406	D	DS	0	4
T4-J9-A3	1	4	167	0.0888252966105938	784.181894280016	D	DD	1	3
T4-J9-A3	1	4	167	0.289654820226133	784.471549100243	D	DD	2	2
T4-J9-A3	1	4	167	0.458013066556305	784.929562166799	D	DD	3	1
T4-J9-A3	1	4	167	14.4614450056106	799.391007172409	A	FD	4	0
T4-J9-A3	1	4	167	0.780399837065488	800.171407009475	A	FD	3	1
T4-J9-A3	1	4	167	1.71476698387414	801.886173993349	A	FD	2	2
T4-J9-A3	1	4	167	1.00126795656979	802.887441949919	A	FS	1	3
T4-J9-A3	1	4	168	0.563309693709016	803.450751643628	D	DI	0	4
T4-J9-A3	1	4	168	1.28014590544626	804.730897549074	D	DS	1	3
T4-J9-A3	1	4	168	4.60593515681103	809.336832705885	D	DS	2	2
T4-J9-A3	1	4	168	2.35757845826447	811.69441116415	D	DS	3	1
T4-J9-A3	1	4	168	2.42969117127359	814.124102335423	A	FI	4	0
T4-J9-A3	1	4	168	0.821974514983594	814.946076850407	A	FS	3	1
T4-J9-A3	1	4	168	0.525707860011607	815.471784710418	A	FS	2	2
T4-J9-A3	1	4	168	0.307359215337783	815.779143925756	A	FS	1	3
T4-J9-A3	1	4	169	1.87629817798734	817.655442103744	D	DI	0	4
T4-J9-A3	1	4	169	7.26581620518118	824.921258308925	D	DS	1	3
T4-J9-A3	1	4	169	0.181417149957269	825.102675458882	D	DS	2	2
T4-J9-A3	1	4	169	1.7889750241302	826.891650483012	D	DS	3	1
T4-J9-A3	1	4	169	18.1340857991017	845.025736282114	A	FI	4	0
T4-J9-A3	1	4	169	1.06566738989204	846.091403672006	A	FS	3	1
T4-J9-A3	1	4	169	1.00011373730376	847.09151740931	A	FS	2	2
T4-J9-A3	1	4	169	1.55470399418846	848.646221403498	A	FS	1	3
T4-J9-A3	1	4	170	32.060290495865	880.706511899363	D	DI	0	4
T4-J9-A3	1	4	170	2.72519719321281	883.431709092576	D	DS	1	3
T4-J9-A3	1	4	170	1.11201067594811	884.543719768524	D	DS	2	2
T4-J9-A3	1	4	170	0.103881131857634	884.647600900382	D	DS	3	1
T4-J9-A3	1	4	170	14.9513011081144	899.598902008496	A	FI	4	0
T4-J9-A3	1	4	170	1.96249128319323	901.561393291689	A	FS	3	1
T4-J9-A3	1	4	170	0.67485849512741	902.236251786817	A	FS	2	2
T4-J9-A3	1	4	170	0.341691975947469	902.577943762764	A	FS	1	3
T4-J9-A3	1	4	171	33.6797667522915	936.257710515056	D	DD	0	4
T4-J9-A3	1	4	171	0.594944634474814	936.852655149531	D	DD	1	3
T4-J9-A3	1	4	171	0.648895198944956	937.501550348476	D	DD	2	2
T4-J9-A3	1	4	171	0.278403425123543	937.779953773599	D	DD	3	1
T4-J9-A3	1	4	171	10.6596453036182	948.439599077217	A	FD	4	0
T4-J9-A3	1	4	171	0.614264977630228	949.053864054848	A	FD	3	1
T4-J9-A3	1	4	171	0.221207073889673	949.275071128737	A	FD	2	2
T4-J9-A3	1	4	171	0.946047494653612	950.221118623391	A	FD	1	3
T4-J9-A3	1	4	172	43.5241832681932	993.745301891584	D	DI	0	4
T4-J9-A3	1	4	172	5.52316743740812	999.268469328992	D	DS	1	3
T4-J9-A3	1	4	172	1.12163564283401	1000.39010497183	D	DS	2	2
T4-J9-A3	1	4	172	0.168681801296771	1000.55878677312	D	DS	3	1
T4-J9-A3	1	4	172	6.61467965599149	1007.17346642911	A	FS	4	0
T4-J9-A3	1	4	172	0.955352946650237	1008.12881937576	A	FS	3	1
T4-J9-A3	1	4	172	0.479923340957612	1008.60874271672	A	FS	2	2
T4-J9-A3	1	4	172	0.0317540694959462	1008.64049678622	A	FI	1	3
T4-J9-A3	1	4	173	45.6079852608964	1054.24848204711	D	DI	0	4
T4-J9-A3	1	4	173	2.57868623174727	1056.82716827886	D	DS	1	3
T4-J9-A3	1	4	173	0.245623015798628	1057.07279129466	D	DS	2	2
T4-J9-A3	1	4	173	0.358356815762818	1057.43114811042	D	DS	3	1
T4-J9-A3	1	4	173	10.340175462421	1067.77132357284	A	FI	4	0
T4-J9-A3	1	4	173	0.740046085324138	1068.51136965817	A	FS	3	1
T4-J9-A3	1	4	173	1.57916268100962	1070.09053233918	A	FS	2	2
T4-J9-A3	1	4	173	1.76871425984427	1071.85924659902	A	FS	1	3
T4-J9-A3	1	4	174	12.2728682709858	1084.13211487001	D	DI	0	4
T4-J9-A3	1	4	174	4.01868394482881	1088.15079881484	D	DS	1	3
T4-J9-A3	1	4	174	1.35971426777542	1089.51051308261	D	DS	2	2
T4-J9-A3	1	4	174	1.49607917573303	1091.00659225835	D	DS	3	1
T4-J9-A3	1	4	174	1.05582441715524	1092.0624166755	A	FI	4	0
T4-J9-A3	1	4	174	1.14634160511196	1093.20875828061	A	FS	3	1
T4-J9-A3	1	4	174	1.41451644245535	1094.62327472307	A	FS	2	2
T4-J9-A3	1	4	174	2.70158457150683	1097.32485929457	A	FS	1	3
T4-J9-A3	1	4	175	105.161272930447	1202.48613222502	D	DI	0	4
T4-J9-A3	1	4	175	6.53398953657597	1209.0201217616	A	FI	1	3
T4-J9-A3	1	4	175	10.0947135696188	1219.11483533122	D	DS	0	4
T4-J9-A3	1	4	175	1.63190537551418	1220.74674070673	D	DS	1	3
T4-J9-A3	1	4	175	1.82248061522841	1222.56922132196	D	DS	2	2
T4-J9-A3	1	4	175	2.981886935886	1225.55110825785	A	FS	3	1
T4-J9-A3	1	4	175	0.897484492976218	1226.44859275082	A	FS	2	2
T4-J9-A3	1	4	175	2.71741881361231	1229.16601156443	A	FS	1	3
T4-J11-A1	2	4	176	71.6729872394353	71.6729872394353	D	DI	0	4
T4-J11-A1	1	4	176	0.936387514229864	72.6093747536652	D	DS	1	3
T4-J11-A1	1	4	176	0.115745838265866	72.725120591931	D	DS	2	2
T4-J11-A1	1	4	176	0.216657652053982	72.941778243985	D	DS	3	1
T4-J11-A1	1	4	176	7.57543390756473	80.5172121515498	A	FS	4	0
T4-J11-A1	1	4	176	1.08211057260633	81.5993227241561	A	FS	3	1
T4-J11-A1	1	4	176	1.28125407127663	82.8805767954327	A	FI	2	2
T4-J11-A1	1	4	176	5.72085331985727	88.60143011529	A	FS	1	3
T4-J11-A1	1	4	177	16.0379157294519	104.639345844742	D	DI	0	4
T4-J11-A1	1	4	177	1.34404993662611	105.983395781368	D	DS	1	3
T4-J11-A1	1	4	177	0.493258077651262	106.476653859019	D	DS	2	2
T4-J11-A1	1	4	177	2.06913105677813	108.545784915797	D	DS	3	1
T4-J11-A1	1	4	177	9.56335924752057	118.109144163318	A	FI	4	0
T4-J11-A1	1	4	177	2.21436413889751	120.323508302215	A	FS	3	1
T4-J11-A1	1	4	177	0.551410345826298	120.874918648042	A	FS	2	2
T4-J11-A1	1	4	177	0.950059695634991	121.824978343677	A	FS	1	3
T4-J11-A1	1	4	178	165.126373358537	286.951351702213	D	DI	0	4
T4-J11-A1	1	4	178	4.47260863147676	291.42396033369	D	DS	1	3
T4-J11-A1	1	4	178	1.14219919638708	292.566159530077	D	DS	2	2
T4-J11-A1	1	4	178	1.88945760810748	294.455617138185	D	DS	3	1
T4-J11-A1	1	4	178	30.9344906294718	325.390107767656	A	FI	4	0
T4-J11-A1	1	4	178	0.932266799733043	326.322374567389	A	FS	3	1
T4-J11-A1	1	4	178	4.04373527271673	330.366109840106	A	FS	2	2
T4-J11-A1	1	4	178	2.60527832200751	332.971388162114	A	FS	1	3
T4-J11-A1	1	4	179	160.977835762314	493.949223924428	D	DI	0	4
T4-J11-A1	1	4	179	1.47439308417961	495.423617008608	D	DS	1	3
T4-J11-A1	1	4	179	1.2159981969744	496.639615205582	D	DS	2	2
T4-J11-A1	1	4	179	2.01155557483435	498.651170780417	D	DS	3	1
T4-J11-A1	1	4	179	0.22207851242274	498.873249292839	A	FI	4	0
T4-J11-A1	1	4	179	0.661675646901131	499.53492493974	A	FS	3	1
T4-J11-A1	1	4	179	0.037722073495388	499.572647013236	A	FS	2	2
T4-J11-A1	1	4	179	0.738769464660436	500.311416477896	A	FS	1	3
T4-J11-A1	1	4	180	13.7366070924327	514.048023570329	D	DI	0	4
T4-J11-A1	1	4	180	6.26471850788221	520.312742078211	D	DS	1	3
T4-J11-A1	1	4	180	2.96057768492028	523.273319763131	D	DS	2	2
T4-J11-A1	1	4	180	1.03909761132672	524.312417374458	D	DS	3	1
T4-J11-A1	1	4	180	17.5497186598368	541.862136034295	A	FI	4	0
T4-J11-A1	1	4	180	1.31942556984723	543.181561604142	A	FS	3	1
T4-J11-A1	1	4	180	2.07251766417176	545.254079268314	A	FS	2	2
T4-J11-A1	1	4	180	1.56060206657276	546.814681334887	A	FS	1	3
T4-J11-A1	1	4	181	258.616101400927	805.430782735813	D	DI	0	4
T4-J11-A1	1	4	181	0.415064292028546	805.845847027842	D	DS	1	3
T4-J11-A1	1	4	181	1.23445464577526	807.080301673617	A	FI	2	2
T4-J11-A1	1	4	181	0.391200809273869	807.471502482891	D	DS	1	3
T4-J11-A1	1	4	181	2.19198298081756	809.663485463709	D	DS	2	2
T4-J11-A1	1	4	181	2.60479600774124	812.26828147145	A	FS	3	1
T4-J11-A1	1	4	181	0.599576188251376	812.867857659701	A	FS	2	2
T4-J11-A1	1	4	181	3.01927950046957	815.887137160171	A	FS	1	3
T4-J11-A1	1	4	182	186.033946492709	1001.92108365288	D	DD	0	4
T4-J11-A1	1	4	182	1.02994520636275	1002.95102885924	D	DD	1	3
T4-J11-A1	1	4	182	0.392982635181397	1003.34401149442	D	DS	2	2
T4-J11-A1	1	4	182	3.59693589340895	1006.94094738783	D	DS	3	1
T4-J11-A1	1	4	182	2.45253108255565	1009.39347847039	A	FS	4	0
T4-J11-A1	1	4	182	0.596495884470642	1009.98997435486	A	FD	3	1
T4-J11-A1	1	4	182	0.492673617321998	1010.48264797218	A	FD	2	2
T4-J11-A1	1	4	182	2.68853172007948	1013.17117969226	A	FS	1	3
T4-J11-A1	1	4	183	90.9104246147908	1104.08160430705	D	DI	0	4
T4-J11-A1	1	4	183	3.6083940169774	1107.68999832403	D	DS	1	3
T4-J11-A1	1	4	183	0.355915351770818	1108.0459136758	D	DS	2	2
T4-J11-A1	1	4	183	3.26448109280318	1111.3103947686	D	DS	3	1
T4-J11-A1	1	4	183	46.4209535717964	1157.7313483404	A	FI	4	0
T4-J11-A1	1	4	183	0.782684208825231	1158.51403254922	A	FS	3	1
T4-J11-A1	1	4	183	0.792572823818773	1159.30660537304	A	FS	2	2
T4-J11-A1	1	4	183	3.28124456014484	1162.58784993319	A	FS	1	3
T4-J11-A1	1	4	184	20.4944142163731	1183.08226414956	D	DI	0	4
T4-J11-A1	1	4	184	1.06095074955374	1184.14321489912	D	DS	1	3
T4-J11-A1	1	4	184	1.43935375660658	1185.58256865572	D	DS	2	2
T4-J11-A1	1	4	184	1.87014172226191	1187.45271037798	D	DS	3	1
T4-J11-A1	1	4	184	4.93609520141035	1192.38880557939	A	FI	4	0
T4-J11-A1	1	4	184	2.29226616211236	1194.68107174151	A	FS	3	1
T4-J11-A1	1	4	184	0.932203392498195	1195.613275134	A	FS	2	2
T4-J11-A1	1	4	184	4.596620650962	1200.20989578497	A	FS	1	3
T4-J14-A2	2	4	185	271.464183665812	271.464183665812	D	DI	0	4
T4-J14-A2	1	4	185	3.07956504356116	274.543748709373	D	DS	1	3
T4-J14-A2	1	4	185	0.204153095372021	274.747901804745	D	DS	2	2
T4-J14-A2	1	4	185	2.34836896322668	277.096270767972	D	DS	3	1
T4-J14-A2	1	4	185	7.32057299278677	284.416843760759	A	FS	4	0
T4-J14-A2	1	4	185	0.0536680975928903	284.470511858352	A	FS	3	1
T4-J14-A2	1	4	185	1.03958941763267	285.510101275984	A	FI	2	2
T4-J14-A2	1	4	185	2.84693774441257	288.357039020397	A	FS	1	3
T4-J14-A2	1	4	186	429.112904022448	717.469943042845	D	DI	0	4
T4-J14-A2	1	4	186	0.981496340129524	718.451439382974	D	DS	1	3
T4-J14-A2	1	4	186	0.92972697224468	719.381166355219	D	DS	2	2
T4-J14-A2	1	4	186	0.122023296542466	719.503189651761	D	DS	3	1
T4-J14-A2	1	4	186	21.1532539869659	740.656443638727	A	FS	4	0
T4-J14-A2	1	4	186	0.387128498405218	741.043572137132	A	FS	3	1
T4-J14-A2	1	4	186	0.645187766756862	741.688759903889	A	FS	2	2
T4-J14-A2	1	4	186	0.992714012507349	742.681473916396	A	FI	1	3
T4-J14-A2	1	4	187	297.285304549616	1039.96677846601	D	DI	0	4
T4-J14-A2	1	4	187	0.325573401059955	1040.29235186707	D	DS	1	3
T4-J14-A2	1	4	187	2.16980163799599	1042.46215350507	D	DS	2	2
T4-J14-A2	1	4	187	0.815247863996774	1043.27740136907	D	DS	3	1
T4-J14-A2	1	4	187	1.68874574638903	1044.96614711545	A	FS	4	0
T4-J14-A2	1	4	187	1.70627255644649	1046.6724196719	A	FI	3	1
T4-J14-A2	1	4	187	0.789321342948824	1047.46174101485	A	FS	2	2
T4-J14-A2	1	4	187	0.581359679810703	1048.04310069466	A	FS	1	3
T4-J14-A2	1	4	188	293.537241276819	1341.58034197148	D	DI	0	4
T4-J14-A2	1	4	188	5.28605511737987	1346.86639708886	D	DS	1	3
T4-J14-A2	1	4	188	0.0569052398204803	1346.92330232868	D	DS	2	2
T4-J14-A2	1	4	188	1.05071851005778	1347.97402083874	D	DS	3	1
T4-J14-A2	1	4	188	10.775590010453	1358.74961084919	A	FS	4	0
T4-J14-A2	1	4	188	0.631301418412477	1359.3809122676	A	FI	3	1
T4-J14-A2	1	4	188	0.469508415553719	1359.85042068316	A	FS	2	2
T4-J14-A2	1	4	188	0.915933144744486	1360.7663538279	A	FS	1	3
T4-J14-A2	1	4	189	8.58005668641999	1369.34641051432	D	DI	0	4
T4-J14-A2	1	4	189	5.65987112373114	1375.00628163805	D	DS	1	3
T4-J14-A2	1	4	189	0.210573856718838	1375.21685549477	D	DS	2	2
T4-J14-A2	1	4	189	0.118878387380391	1375.33573388215	D	DS	3	1
T4-J14-A2	1	4	189	6.70059763360769	1382.03633151576	A	FS	4	0
T4-J14-A2	1	4	189	0.34749265294522	1382.3838241687	A	FS	3	1
T4-J14-A2	1	4	189	0.927374668419361	1383.31119883712	A	FS	2	2
T4-J14-A2	1	4	189	0.215348284691572	1383.52654712182	A	FI	1	3
T4-J14-A2	1	4	190	160.670202338602	1544.19674946042	D	DI	0	4
T4-J14-A2	1	4	190	2.38338299002498	1546.58013245044	D	DS	1	3
T4-J14-A2	1	4	190	7.4975872929208	1554.07771974336	D	DS	2	2
T4-J14-A2	1	4	190	4.75249570468441	1558.83021544805	A	FS	3	1
T4-J14-A2	1	4	190	3.18107374478132	1562.01128919283	A	FI	2	2
T4-J14-A2	1	4	190	15.9993863785639	1578.01067557139	D	DS	1	3
T4-J14-A2	1	4	190	11.6181736560538	1589.62884922745	A	FS	2	2
T4-J14-A2	1	4	190	1.38845462771133	1591.01730385516	A	FS	1	3
T4-J14-A2	1	4	191	412.084171764087	2003.10147561925	D	DI	0	4
T4-J14-A2	1	4	191	0.457962312269956	2003.55943793152	D	DS	1	3
T4-J14-A2	1	4	191	0.725466961972415	2004.28490489349	D	DS	2	2
T4-J14-A2	1	4	191	3.42663901345804	2007.71154390695	D	DS	3	1
T4-J14-A2	1	4	191	10.5504299802706	2018.26197388722	A	FS	4	0
T4-J14-A2	1	4	191	1.75813058530912	2020.02010447253	A	FI	3	1
T4-J14-A2	1	4	191	1.47591248620301	2021.49601695873	A	FS	2	2
T4-J14-A2	1	4	191	3.99465855909511	2025.49067551782	A	FS	1	3
T4-J15-A3	2	4	192	141.900918216445	141.900918216445	D	DI	0	4
T4-J15-A3	1	4	192	3.37318844813854	145.274106664583	D	DS	1	3
T4-J15-A3	1	4	192	0.632708080578595	145.906814745162	D	DS	2	2
T4-J15-A3	1	4	192	1.05455869622529	146.961373441387	D	DS	3	1
T4-J15-A3	1	4	192	6.76821732101962	153.729590762407	A	FI	4	0
T4-J15-A3	1	4	192	1.89406160265207	155.623652365059	A	FS	3	1
T4-J15-A3	1	4	192	0.172127799130976	155.79578016419	A	FS	2	2
T4-J15-A3	1	4	192	0.990202183835208	156.785982348025	A	FS	1	3
T4-J15-A3	1	4	193	404.264625072479	561.050607420504	D	DD	0	4
T4-J15-A3	1	4	193	1.26844140980393	562.319048830308	D	DD	1	3
T4-J15-A3	1	4	193	0.524877785239369	562.843926615547	D	DD	2	2
T4-J15-A3	1	4	193	0.0340762664563954	562.878002882004	D	DD	3	1
T4-J15-A3	1	4	193	6.19307534815744	569.071078230161	A	FD	4	0
T4-J15-A3	1	4	193	1.06613924354315	570.137217473704	A	FD	3	1
T4-J15-A3	1	4	193	0.518298988696188	570.655516462401	A	FD	2	2
T4-J15-A3	1	4	193	0.341831987258047	570.997348449659	A	FD	1	3
T4-J15-A3	1	4	194	46.8849923815578	617.882340831216	D	DI	0	4
T4-J15-A3	1	4	194	5.45869369385764	623.341034525074	D	DS	1	3
T4-J15-A3	1	4	194	2.04650494037196	625.387539465446	D	DS	2	2
T4-J15-A3	1	4	194	1.66746860882267	627.055008074269	D	DS	3	1
T4-J15-A3	1	4	194	12.6923548914492	639.747362965718	A	FS	4	0
T4-J15-A3	1	4	194	0.687739540357143	640.435102506075	A	FI	3	1
T4-J15-A3	1	4	194	0.103003222029656	640.538105728105	A	FS	2	2
T4-J15-A3	1	4	194	0.220013991929591	640.758119720034	A	FS	1	3
T4-J17-A1	2	4	195	307.55804544827	307.55804544827	D	DI	0	4
T4-J17-A1	1	4	195	1.99871835066006	309.55676379893	D	DS	1	3
T4-J17-A1	1	4	195	1.88362953718752	311.440393336117	D	DS	2	2
T4-J17-A1	1	4	195	1.31952754734084	312.759920883458	D	DS	3	1
T4-J17-A1	1	4	195	44.1530398107134	356.912960694171	A	FI	4	0
T4-J17-A1	1	4	195	3.62160202022642	360.534562714398	A	FS	3	1
T4-J17-A1	1	4	195	0.460094643756747	360.994657358155	A	FS	2	2
T4-J17-A1	1	4	195	0.336777916643769	361.331435274798	A	FS	1	3
T4-J17-A1	1	4	196	206.237949684728	567.569384959526	D	DI	0	4
T4-J17-A1	1	4	196	2.98787525622174	570.557260215748	D	DS	1	3
T4-J17-A1	1	4	196	0.338865674100816	570.896125889849	D	DS	2	2
T4-J17-A1	1	4	196	0.704800397157669	571.600926287007	D	DS	3	1
T4-J17-A1	1	4	196	10.8365238527767	582.437450139783	A	FI	4	0
T4-J17-A1	1	4	196	1.52082780515775	583.958277944941	A	FS	3	1
T4-J17-A1	1	4	196	0.0338902873918414	583.992168232333	A	FS	2	2
T4-J17-A1	1	4	196	0.114544101525098	584.106712333858	A	FS	1	3
T4-J17-A1	1	4	197	343.507730314042	927.6144426479	D	DI	0	4
T4-J17-A1	1	4	197	4.97262809611857	932.587070744019	D	DS	1	3
T4-J17-A1	1	4	197	2.55760416388512	935.144674907904	D	DS	2	2
T4-J17-A1	1	4	197	5.23392201121897	940.378596919123	D	DS	3	1
T4-J17-A1	1	4	197	34.870809993241	975.249406912364	A	FI	4	0
T4-J17-A1	1	4	197	3.30101643595845	978.550423348323	A	FS	3	1
T4-J17-A1	1	4	197	0.315957289654762	978.866380637977	A	FS	2	2
T4-J17-A1	1	4	197	2.70998559566215	981.576366233639	A	FS	1	3
T4-J17-A1	1	4	198	81.6080379136838	1063.18440414732	D	DI	0	4
T4-J17-A1	1	4	198	2.25867942441255	1065.44308357174	D	DS	1	3
T4-J17-A1	1	4	198	1.08819736121222	1066.53128093295	D	DS	2	2
T4-J17-A1	1	4	198	0.094648549798876	1066.62592948275	D	DS	3	1
T4-J17-A1	1	4	198	5.28619826538488	1071.91212774813	A	FS	4	0
T4-J17-A1	1	4	198	0.0199625394307077	1071.93209028756	A	FS	3	1
T4-J17-A1	1	4	198	0.276706737931818	1072.20879702549	A	FI	2	2
T4-J17-A1	1	4	198	2.43525990983471	1074.64405693533	A	FS	1	3
T4-J17-A1	1	4	199	22.0833018515259	1096.72735878685	D	DI	0	4
T4-J17-A1	1	4	199	1.05741853220388	1097.78477731906	D	DS	1	3
T4-J17-A1	1	4	199	0.921973809599876	1098.70675112866	D	DS	2	2
T4-J17-A1	1	4	199	1.20529446611181	1099.91204559477	D	DS	3	1
T4-J17-A1	1	4	199	4.08980791363865	1104.00185350841	A	FS	4	0
T4-J17-A1	1	4	199	1.29231051495299	1105.29416402336	A	FS	3	1
T4-J17-A1	1	4	199	0.546368658076972	1105.84053268144	A	FI	2	2
T4-J17-A1	1	4	199	0.259317189920694	1106.09984987136	A	FS	1	3
T4-J17-A1	1	4	200	417.121955554001	1523.22180542536	D	DI	0	4
T4-J17-A1	1	4	200	2.68929608166218	1525.91110150702	D	DS	1	3
T4-J17-A1	1	4	200	1.94939680583775	1527.86049831286	D	DS	2	2
T4-J17-A1	1	4	200	2.8795161084272	1530.74001442129	D	DS	3	1
T4-J17-A1	1	4	200	19.2650025356561	1550.00501695694	A	FI	4	0
T4-J17-A1	1	4	200	1.58418832859024	1551.58920528553	A	FS	3	1
T4-J17-A1	1	4	200	0.92027623206377	1552.5094815176	A	FS	2	2
T4-J17-A1	1	4	200	2.01074251858518	1554.52022403618	A	FS	1	3
T4-J17-A1	1	4	201	110.833662190475	1665.35388622666	D	DD	0	4
T4-J17-A1	1	4	201	0.363389108330011	1665.71727533499	D	DD	1	3
T4-J17-A1	1	4	201	0.158228240441531	1665.87550357543	D	DD	2	2
T4-J17-A1	1	4	201	1.10814234893769	1666.98364592437	D	DD	3	1
T4-J17-A1	1	4	201	3.08136049844325	1670.06500642281	A	FD	4	0
T4-J17-A1	1	4	201	0.627626781817526	1670.69263320463	A	FD	3	1
T4-J17-A1	1	4	201	0.365387194789946	1671.05802039942	A	FD	2	2
T4-J17-A1	1	4	201	2.3806297602132	1673.43865015963	A	FD	1	3
T8-J5-A2	2	8	202	42.0878090062179	42.0878090062179	D	DI	0	8
T8-J5-A2	1	8	202	0.949589286465198	43.0373982926831	D	DS	1	7
T8-J5-A2	1	8	202	0.700228080153465	43.7376263728365	D	DS	2	6
T8-J5-A2	1	8	202	0.419237389229238	44.1568637620658	D	DS	3	5
T8-J5-A2	1	8	202	0.689584085717797	44.8464478477836	D	DS	4	4
T8-J5-A2	1	8	202	0.0830415296368301	44.9294893774204	D	DS	5	3
T8-J5-A2	1	8	202	0.950418976601213	45.8799083540216	D	DS	6	2
T8-J5-A2	1	8	202	3.55951465805992	49.4394230120815	D	DS	7	1
T8-J5-A2	1	8	202	2.85301239928231	52.2924354113638	A	FI	8	0
T8-J5-A2	1	8	202	0.466152132488787	52.7585875438526	A	FS	7	1
T8-J5-A2	1	8	202	0.777886390220374	53.536473934073	A	FS	6	2
T8-J5-A2	1	8	202	1.11331511754543	54.6497890516184	A	FS	5	3
T8-J5-A2	1	8	202	0.343887405935675	54.9936764575541	A	FS	4	4
T8-J5-A2	1	8	202	1.10615059919655	56.0998270567507	A	FS	3	5
T8-J5-A2	1	8	202	2.36149349715561	58.4613205539063	A	FS	2	6
T8-J5-A2	1	8	202	0.218807546887547	58.6801281007938	A	FS	1	7
T8-J5-A2	1	8	203	4.19315249938518	62.873280600179	D	DI	0	8
T8-J5-A2	1	8	203	1.32845892896876	64.2017395291477	D	DS	1	7
T8-J5-A2	1	8	203	1.78345342632383	65.9851929554716	D	DS	2	6
T8-J5-A2	1	8	203	0.343583303503692	66.3287762589753	D	DS	3	5
T8-J5-A2	1	8	203	0.367344645783305	66.6961209047586	D	DS	4	4
T8-J5-A2	1	8	203	0.38126170868054	67.0773826134391	D	DS	5	3
T8-J5-A2	1	8	203	0.483445616904646	67.5608282303438	A	FI	6	2
T8-J5-A2	1	8	203	0.136680832598358	67.6975090629421	D	DS	5	3
T8-J5-A2	1	8	203	1.4277223283425	69.1252313912846	A	FS	6	2
T8-J5-A2	1	8	203	1.70644334098324	70.8316747322679	D	DS	5	3
T8-J5-A2	1	8	203	0.244746365584433	71.0764210978523	A	FS	6	2
T8-J5-A2	1	8	203	0.160837308503687	71.237258406356	A	FS	5	3
T8-J5-A2	1	8	203	1.49552961625159	72.7327880226076	A	FS	4	4
T8-J5-A2	1	8	203	0.433336985297501	73.1661250079051	A	FS	3	5
T8-J5-A2	1	8	203	3.62706180056557	76.7931868084706	A	FS	2	6
T8-J5-A2	1	8	203	0.193437530193478	76.9866243386641	A	FS	1	7
T8-J5-A2	1	8	204	53.9244429636747	130.911067302339	D	DI	0	8
T8-J5-A2	1	8	204	3.71492967335507	134.625996975694	D	DS	1	7
T8-J5-A2	1	8	204	0.839551514480263	135.465548490174	D	DS	2	6
T8-J5-A2	1	8	204	0.47614266956225	135.941691159736	D	DS	3	5
T8-J5-A2	1	8	204	0.649681839626282	136.591372999363	D	DS	4	4
T8-J5-A2	1	8	204	1.38273247331381	137.974105472676	D	DS	5	3
T8-J5-A2	1	8	204	2.13020711159334	140.10431258427	D	DS	6	2
T8-J5-A2	1	8	204	0.750547693111002	140.854860277381	D	DS	7	1
T8-J5-A2	1	8	204	9.13601035578176	149.990870633163	A	FI	8	0
T8-J5-A2	1	8	204	1.16992884408683	151.160799477249	A	FS	7	1
T8-J5-A2	1	8	204	0.126417756080627	151.28721723333	A	FS	6	2
T8-J5-A2	1	8	204	0.382175017613918	151.669392250944	A	FS	5	3
T8-J5-A2	1	8	204	0.417559158056974	152.086951409001	A	FS	4	4
T8-J5-A2	1	8	204	2.11553106363863	154.20248247264	A	FS	3	5
T8-J5-A2	1	8	204	0.365011234302074	154.567493706942	A	FS	2	6
T8-J5-A2	1	8	204	0.558215887285769	155.125709594227	A	FS	1	7
T8-J5-A2	1	8	205	172.020481050014	327.146190644242	D	DI	0	8
T8-J5-A2	1	8	205	0.382034029345959	327.528224673588	D	DS	1	7
T8-J5-A2	1	8	205	0.0118109318427742	327.540035605431	D	DS	2	6
T8-J5-A2	1	8	205	1.3677757862024	328.907811391633	D	DS	3	5
T8-J5-A2	1	8	205	0.860837614163756	329.768649005797	D	DS	4	4
T8-J5-A2	1	8	205	1.08656992483884	330.855218930636	D	DS	5	3
T8-J5-A2	1	8	205	0.143354696687311	330.998573627323	D	DS	6	2
T8-J5-A2	1	8	205	0.13564655277878	331.134220180102	D	DS	7	1
T8-J5-A2	1	8	205	7.57044385559857	338.7046640357	A	FI	8	0
T8-J5-A2	1	8	205	0.787710602395236	339.492374638095	A	FS	7	1
T8-J5-A2	1	8	205	1.58402299135923	341.076397629455	A	FS	6	2
T8-J5-A2	1	8	205	0.0301959812641144	341.106593610719	A	FS	5	3
T8-J5-A2	1	8	205	1.44208243628964	342.548676047008	A	FS	4	4
T8-J5-A2	1	8	205	0.246518784202635	342.795194831211	A	FS	3	5
T8-J5-A2	1	8	205	0.0999240670353174	342.895118898246	A	FS	2	6
T8-J5-A2	1	8	205	1.21350865671411	344.108627554961	A	FS	1	7
T8-J5-A2	1	8	206	447.102631916292	792.211259471253	D	DS	0	8
T8-J5-A2	1	8	206	0.338300699833781	792.549560171086	D	DI	1	7
T8-J5-A2	1	8	206	0.0846168734133244	792.6341770445	D	DS	2	6
T8-J5-A2	1	8	206	0.8268091250211	793.460986169521	D	DS	3	5
T8-J5-A2	1	8	206	2.90381735004485	796.364803519566	D	DS	4	4
T8-J5-A2	1	8	206	2.23889269819483	798.60369621776	D	DS	5	3
T8-J5-A2	1	8	206	0.046360572334379	798.650056790095	A	FI	6	2
T8-J5-A2	1	8	206	0.357116949744523	799.007173739839	D	DS	5	3
T8-J5-A2	1	8	206	1.41434958204627	800.421523321886	A	FS	6	2
T8-J5-A2	1	8	206	0.129784707911313	800.551308029797	D	DS	5	3
T8-J5-A2	1	8	206	0.698799866251647	801.250107896049	A	FS	6	2
T8-J5-A2	1	8	206	0.595465093385428	801.845572989434	A	FS	5	3
T8-J5-A2	1	8	206	0.519523521419615	802.365096510854	A	FS	4	4
T8-J5-A2	1	8	206	0.530402321368456	802.895498832222	A	FS	3	5
T8-J5-A2	1	8	206	0.476588495075703	803.372087327298	A	FS	2	6
T8-J5-A2	1	8	206	0.399815486744046	803.771902814042	A	FS	1	7
T8-J5-A2	1	8	207	169.444677184802	973.216579998843	D	DS	0	8
T8-J5-A2	1	8	207	0.149493236560374	973.366073235404	D	DS	1	7
T8-J5-A2	1	8	207	0.215845433063805	973.581918668468	D	DI	2	6
T8-J5-A2	1	8	207	0.145603958517313	973.727522626985	D	DS	3	5
T8-J5-A2	1	8	207	1.16494800616056	974.892470633145	D	DS	4	4
T8-J5-A2	1	8	207	0.308577999938279	975.201048633084	D	DS	5	3
T8-J5-A2	1	8	207	0.77567577874288	975.976724411827	D	DS	6	2
T8-J5-A2	1	8	207	0.290511653758585	976.267236065585	D	DS	7	1
T8-J5-A2	1	8	207	7.18033682415262	983.447572889738	A	FI	8	0
T8-J5-A2	1	8	207	1.56813124939799	985.015704139136	A	FS	7	1
T8-J5-A2	1	8	207	1.12129724118859	986.137001380324	A	FS	6	2
T8-J5-A2	1	8	207	0.588160086423159	986.725161466748	A	FS	5	3
T8-J5-A2	1	8	207	0.0271100024692714	986.752271469217	A	FS	4	4
T8-J5-A2	1	8	207	0.59194782981649	987.344219299033	A	FS	3	5
T8-J5-A2	1	8	207	2.42628507781774	989.770504376851	A	FS	2	6
T8-J5-A2	1	8	207	0.913408050779253	990.68391242763	A	FS	1	7
T8-J5-A2	1	8	208	144.787556578405	1135.47146900604	D	DI	0	8
T8-J5-A2	1	8	208	7.33697454631329	1142.80844355235	D	DS	1	7
T8-J5-A2	1	8	208	2.77136196289212	1145.57980551524	D	DS	2	6
T8-J5-A2	1	8	208	3.19273991324008	1148.77254542848	D	DS	3	5
T8-J5-A2	1	8	208	0.565665061585605	1149.33821049007	D	DS	4	4
T8-J5-A2	1	8	208	0.649168881587684	1149.98737937165	D	DS	5	3
T8-J5-A2	1	8	208	1.41733710607514	1151.40471647773	D	DS	6	2
T8-J5-A2	1	8	208	0.193857721053064	1151.59857419878	D	DS	7	1
T8-J5-A2	1	8	208	1.48694664612412	1153.08552084491	A	FS	8	0
T8-J5-A2	1	8	208	0.257743051741272	1153.34326389665	A	FS	7	1
T8-J5-A2	1	8	208	0.229250555858016	1153.57251445251	A	FS	6	2
T8-J5-A2	1	8	208	0.63186428276822	1154.20437873527	A	FS	5	3
T8-J5-A2	1	8	208	0.745573870837688	1154.94995260611	A	FS	4	4
T8-J5-A2	1	8	208	3.97529261838645	1158.9252452245	A	FI	3	5
T8-J5-A2	1	8	208	0.201422522775829	1159.12666774727	A	FS	2	6
T8-J5-A2	1	8	208	0.849620278459042	1159.97628802573	A	FS	1	7
T8-J5-A2	1	8	209	351.4539703466	1511.43025837233	D	DI	0	8
T8-J5-A2	1	8	209	2.51866845367476	1513.94892682601	D	DS	1	7
T8-J5-A2	1	8	209	0.187035150360316	1514.13596197637	D	DS	2	6
T8-J5-A2	1	8	209	1.14181554317474	1515.27777751954	D	DS	3	5
T8-J5-A2	1	8	209	0.00974637782201171	1515.28752389736	D	DS	4	4
T8-J5-A2	1	8	209	0.0196583424694836	1515.30718223983	D	DS	5	3
T8-J5-A2	1	8	209	0.387646699789912	1515.69482893962	D	DS	6	2
T8-J5-A2	1	8	209	0.262735383119434	1515.95756432274	D	DS	7	1
T8-J5-A2	1	8	209	4.38227726751938	1520.33984159026	A	FS	8	0
T8-J5-A2	1	8	209	1.9114267914556	1522.25126838172	A	FS	7	1
T8-J5-A2	1	8	209	1.68812760245055	1523.93939598417	A	FS	6	2
T8-J5-A2	1	8	209	0.555065775755793	1524.49446175992	A	FI	5	3
T8-J5-A2	1	8	209	0.877397188451141	1525.37185894838	A	FS	4	4
T8-J5-A2	1	8	209	1.49338882649317	1526.86524777487	A	FS	3	5
T8-J5-A2	1	8	209	0.0287427622824907	1526.89399053715	A	FS	2	6
T8-J5-A2	1	8	209	2.17568928934634	1529.0696798265	A	FS	1	7
T8-J5-A2	1	8	210	242.616587800905	1771.6862676274	D	DI	0	8
T8-J5-A2	1	8	210	3.15779173187912	1774.84405935928	D	DS	1	7
T8-J5-A2	1	8	210	1.86103801429272	1776.70509737357	D	DS	2	6
T8-J5-A2	1	8	210	0.860476755071431	1777.56557412865	D	DS	3	5
T8-J5-A2	1	8	210	0.890670605469495	1778.45624473412	D	DS	4	4
T8-J5-A2	1	8	210	0.732125730253756	1779.18837046437	D	DS	5	3
T8-J5-A2	1	8	210	1.49638407072052	1780.68475453509	D	DS	6	2
T8-J5-A2	1	8	210	0.0610331841744483	1780.74578771926	D	DS	7	1
T8-J5-A2	1	8	210	7.74981258809566	1788.49560030736	A	FI	8	0
T8-J5-A2	1	8	210	2.04444726230577	1790.54004756967	A	FS	7	1
T8-J5-A2	1	8	210	0.46835259674117	1791.00840016641	A	FS	6	2
T8-J5-A2	1	8	210	2.20566248055547	1793.21406264696	A	FS	5	3
T8-J5-A2	1	8	210	2.31669811019674	1795.53076075716	A	FS	4	4
T8-J5-A2	1	8	210	1.28666395833716	1796.8174247155	A	FS	3	5
T8-J5-A2	1	8	210	0.190656798891723	1797.00808151439	A	FS	2	6
T8-J5-A2	1	8	210	0.61628765007481	1797.62436916446	A	FS	1	7
T8-J5-A2	1	8	211	66.0631398065016	1863.68750897096	D	DI	0	8
T8-J5-A2	1	8	211	6.1846681619063	1869.87217713287	D	DS	1	7
T8-J5-A2	1	8	211	0.0134892328642309	1869.88566636574	D	DS	2	6
T8-J5-A2	1	8	211	1.05669132806361	1870.9423576938	A	FI	3	5
T8-J5-A2	1	8	211	0.0272689233534038	1870.96962661715	D	DS	2	6
T8-J5-A2	1	8	211	0.0895434967242181	1871.05917011388	D	DS	3	5
T8-J5-A2	1	8	211	1.79951865086332	1872.85868876474	D	DS	4	4
T8-J5-A2	1	8	211	0.917759223375469	1873.77644798812	D	DS	5	3
T8-J5-A2	1	8	211	1.61659529665485	1875.39304328477	D	DS	6	2
T8-J5-A2	1	8	211	8.8939530509524	1884.28699633572	A	FS	7	1
T8-J5-A2	1	8	211	0.0625051893293858	1884.34950152505	A	FS	6	2
T8-J5-A2	1	8	211	0.946646254044026	1885.2961477791	A	FS	5	3
T8-J5-A2	1	8	211	0.400184928439558	1885.69633270754	A	FS	4	4
T8-J5-A2	1	8	211	0.664408355019987	1886.36074106256	A	FS	3	5
T8-J5-A2	1	8	211	0.320548199117184	1886.68128926167	A	FS	2	6
T8-J5-A2	1	8	211	0.743499000091106	1887.42478826176	A	FS	1	7
T8-J6-A3	2	8	212	86.5935813104734	86.5935813104734	D	DI	0	8
T8-J6-A3	1	8	212	2.86561460420489	89.4591959146783	D	DS	1	7
T8-J6-A3	1	8	212	1.29175291303545	90.7509488277137	D	DS	2	6
T8-J6-A3	1	8	212	1.98323975829408	92.7341885860078	D	DS	3	5
T8-J6-A3	1	8	212	0.128059940412641	92.8622485264204	D	DS	4	4
T8-J6-A3	1	8	212	1.19889778690413	94.0611463133246	D	DS	5	3
T8-J6-A3	1	8	212	2.00384195055813	96.0649882638827	D	DS	6	2
T8-J6-A3	1	8	212	1.58862694492564	97.6536152088083	D	DS	7	1
T8-J6-A3	1	8	212	10.7141939294524	108.367809138261	A	FS	8	0
T8-J6-A3	1	8	212	0.152755442075431	108.520564580336	A	FS	7	1
T8-J6-A3	1	8	212	0.699446783401072	109.220011363737	A	FI	6	2
T8-J6-A3	1	8	212	0.627516770735383	109.847528134473	A	FS	5	3
T8-J6-A3	1	8	212	0.005160842090845	109.852688976564	A	FS	4	4
T8-J6-A3	1	8	212	0.369747076649219	110.222436053213	A	FS	3	5
T8-J6-A3	1	8	212	0.510266693774611	110.732702746987	A	FS	2	6
T8-J6-A3	1	8	212	1.31739683495834	112.050099581946	A	FS	1	7
T8-J8-A1	2	8	213	1240.66294213617	1240.66294213617	D	DI	0	8
T8-J8-A1	1	8	213	0.588642241433263	1241.25158437761	D	DS	1	7
T8-J8-A1	1	8	213	1.042073730845	1242.29365810845	D	DS	2	6
T8-J8-A1	1	8	213	0.543948421254754	1242.83760652971	D	DS	3	5
T8-J8-A1	1	8	213	0.11124202189967	1242.9488485516	D	DS	4	4
T8-J8-A1	1	8	213	0.218759623356164	1243.16760817496	D	DS	5	3
T8-J8-A1	1	8	213	0.686233215499669	1243.85384139046	D	DS	6	2
T8-J8-A1	1	8	213	1.81385603873059	1245.66769742919	D	DS	7	1
T8-J8-A1	1	8	213	3.95278888987377	1249.62048631907	A	FI	8	0
T8-J8-A1	1	8	213	0.526241417042911	1250.14672773611	A	FS	7	1
T8-J8-A1	1	8	213	0.0576037466526031	1250.20433148276	A	FS	6	2
T8-J8-A1	1	8	213	0.576646419242024	1250.780977902	A	FS	5	3
T8-J8-A1	1	8	213	1.99611583771184	1252.77709373971	A	FS	4	4
T8-J8-A1	1	8	213	0.0928213107399642	1252.86991505045	A	FS	3	5
T8-J8-A1	1	8	213	0.00702811870723963	1252.87694316916	A	FS	2	6
T8-J8-A1	1	8	213	1.15392562607303	1254.03086879523	A	FS	1	7
T8-J9-A2	2	8	214	610.086942133959	610.086942133959	D	DI	0	8
T8-J9-A2	1	8	214	1.60476604755968	611.691708181519	D	DS	1	7
T8-J9-A2	1	8	214	0.223270915914327	611.914979097433	D	DS	2	6
T8-J9-A2	1	8	214	0.617954407818615	612.532933505252	D	DS	3	5
T8-J9-A2	1	8	214	0.286083507817239	612.819017013069	D	DS	4	4
T8-J9-A2	1	8	214	0.1423932290636	612.961410242133	D	DS	5	3
T8-J9-A2	1	8	214	2.73154003964737	615.69295028178	D	DS	6	2
T8-J9-A2	1	8	214	1.4913950422779	617.184345324058	D	DS	7	1
T8-J9-A2	1	8	214	25.8928723046556	653.077217628714	A	FI	8	0
T8-J9-A2	1	8	214	0.562691250350326	653.639908879064	A	FS	7	1
T8-J9-A2	1	8	214	0.644196925219148	654.284105804283	A	FS	6	2
T8-J9-A2	1	8	214	1.57377501949668	655.85788082378	A	FS	5	3
T8-J9-A2	1	8	214	0.21667633485049	656.07455715863	A	FS	4	4
T8-J9-A2	1	8	214	0.207873143721372	656.282430302352	A	FS	3	5
T8-J9-A2	1	8	214	4.41475668828934	660.697186990641	A	FS	2	6
T8-J9-A2	1	8	214	0.5462656188756	661.243452609517	A	FS	1	7
T8-J9-A2	1	8	215	744.925296839792	1421.16874944931	D	DS	0	8
T8-J9-A2	1	8	215	0.593513628467917	1421.76226307778	D	DI	1	7
T8-J9-A2	1	8	215	0.479985155630857	1422.24224823341	D	DS	2	6
T8-J9-A2	1	8	215	1.96207755897194	1424.20432579238	D	DS	3	5
T8-J9-A2	1	8	215	1.15192428743467	1425.35625007981	D	DS	4	4
T8-J9-A2	1	8	215	0.498986435588449	1425.8552365154	D	DS	5	3
T8-J9-A2	1	8	215	1.67989734606817	1427.53513386147	D	DS	6	2
T8-J9-A2	1	8	215	3.1228201999329	1430.6579540614	D	DS	7	1
T8-J9-A2	1	8	215	15.1284040957689	1445.78635815717	A	FI	8	0
T8-J9-A2	1	8	215	1.51376614393666	1447.30012430111	A	FS	7	1
T8-J9-A2	1	8	215	1.33307109167799	1448.63319539279	A	FS	6	2
T8-J9-A2	1	8	215	0.333776321727782	1448.96697171452	A	FS	5	3
T8-J9-A2	1	8	215	0.282737991772592	1449.24970970629	A	FS	4	4
T8-J9-A2	1	8	215	0.170443748123944	1449.42015345441	A	FS	3	5
T8-J9-A2	1	8	215	0.620373492129147	1450.04052694654	A	FS	2	6
T8-J9-A2	1	8	215	0.143340038135648	1450.18386698468	A	FS	1	7
T8-J10-A4	2	8	216	126.722260795534	126.722260795534	D	DI	0	8
T8-J10-A4	1	8	216	2.49982112180442	129.222081917338	D	DS	1	7
T8-J10-A4	1	8	216	0.186227658297867	129.408309575636	D	DS	2	6
T8-J10-A4	1	8	216	2.414354539942	131.822664115578	D	DS	3	5
T8-J10-A4	1	8	216	0.363399146590382	132.186063262168	D	DS	4	4
T8-J10-A4	1	8	216	0.074747706297785	132.260810968466	D	DS	5	3
T8-J10-A4	1	8	216	0.133214163128287	132.394025131594	D	DS	6	2
T8-J10-A4	1	8	216	0.463874911889434	132.857900043484	D	DS	7	1
T8-J10-A4	1	8	216	9.45348498504609	142.31138502853	A	FS	8	0
T8-J10-A4	1	8	216	1.30649314960465	143.617878178135	A	FI	7	1
T8-J10-A4	1	8	216	0.0200164900161326	143.637894668151	A	FS	6	2
T8-J10-A4	1	8	216	0.133456875570118	143.771351543721	A	FS	5	3
T8-J10-A4	1	8	216	0.296181967016309	144.067533510737	A	FS	4	4
T8-J10-A4	1	8	216	0.00133989471942186	144.068873405457	A	FS	3	5
T8-J10-A4	1	8	216	0.314114304725081	144.382987710182	A	FS	2	6
T8-J10-A4	1	8	216	0.128705031238496	144.51169274142	A	FS	1	7
T8-J10-A4	1	8	217	345.846246767323	490.357939508744	D	DS	0	8
T8-J10-A4	1	8	217	0.498560827691108	490.856500336435	D	DI	1	7
T8-J10-A4	1	8	217	2.57745843334123	493.433958769776	D	DS	2	6
T8-J10-A4	1	8	217	0.252525842282921	493.686484612059	D	DS	3	5
T8-J10-A4	1	8	217	0.085392773617059	493.771877385676	D	DS	4	4
T8-J10-A4	1	8	217	3.10426256572828	496.876139951404	D	DS	5	3
T8-J10-A4	1	8	217	1.10591175220907	497.982051703613	D	DS	6	2
T8-J10-A4	1	8	217	1.66743061318994	499.649482316803	D	DS	7	1
T8-J10-A4	1	8	217	8.7688003545627	508.418282671366	A	FI	8	0
T8-J10-A4	1	8	217	1.86287883995101	510.281161511317	A	FS	7	1
T8-J10-A4	1	8	217	0.951479592360556	511.232641103677	A	FS	6	2
T8-J10-A4	1	8	217	0.748983757570386	511.981624861248	A	FS	5	3
T8-J10-A4	1	8	217	0.0473321946337819	512.028957055882	A	FS	4	4
T8-J10-A4	1	8	217	0.420385388657451	512.449342444539	A	FS	3	5
T8-J10-A4	1	8	217	0.663672579452395	513.113015023991	A	FS	2	6
T8-J10-A4	1	8	217	0.24234027788043	513.355355301872	A	FS	1	7
T8-J16-A3	2	8	218	155.993274553213	155.993274553213	D	DI	0	8
T8-J16-A3	1	8	218	1.71792654972523	157.711201102939	D	DS	1	7
T8-J16-A3	1	8	218	0.447372623719275	158.158573726658	D	DS	2	6
T8-J16-A3	1	8	218	0.592559920623899	158.751133647282	D	DS	3	5
T8-J16-A3	1	8	218	0.509607008192688	159.260740655474	D	DS	4	4
T8-J16-A3	1	8	218	0.257383973803371	159.518124629278	D	DS	5	3
T8-J16-A3	1	8	218	0.213618132285774	159.731742761564	D	DS	6	2
T8-J16-A3	1	8	218	0.533670209348202	160.265412970912	D	DS	7	1
T8-J16-A3	1	8	218	10.1965493191965	170.461962290108	A	FS	8	0
T8-J16-A3	1	8	218	0.404889475088567	170.866851765197	A	FS	7	1
T8-J16-A3	1	8	218	0.141473369672894	171.00832513487	A	FS	6	2
T8-J16-A3	1	8	218	1.01232094410807	172.020646078978	A	FS	5	3
T8-J16-A3	1	8	218	0.125986256636679	172.146632335614	A	FS	4	4
T8-J16-A3	1	8	218	0.246582397259772	172.393214732874	A	FS	3	5
T8-J16-A3	1	8	218	0.402677518315613	172.79589225119	A	FI	2	6
T8-J16-A3	1	8	218	0.769315865356475	173.565208116546	A	FS	1	7
T8-J16-A3	1	8	219	357.853790388908	531.418998505455	D	DI	0	8
T8-J16-A3	1	8	219	1.02449931483716	532.443497820292	D	DS	1	7
T8-J16-A3	1	8	219	2.8215733342804	535.265071154572	D	DS	2	6
T8-J16-A3	1	8	219	0.270860303658992	535.535931458231	D	DS	3	5
T8-J16-A3	1	8	219	0.139527007937431	535.675458466168	D	DS	4	4
T8-J16-A3	1	8	219	0.545877409633249	536.221335875802	D	DS	5	3
T8-J16-A3	1	8	219	0.284132596570998	536.505468472373	D	DS	6	2
T8-J16-A3	1	8	219	0.427567817736417	536.933036290109	D	DS	7	1
T8-J16-A3	1	8	219	10.8635294390842	547.796565729193	A	FI	8	0
T8-J16-A3	1	8	219	1.21725060790777	549.013816337101	A	FS	7	1
T8-J16-A3	1	8	219	0.186648127157241	549.200464464258	A	FS	6	2
T8-J16-A3	1	8	219	0.107498310506344	549.307962774765	A	FS	5	3
T8-J16-A3	1	8	219	0.312074628192931	549.620037402958	A	FS	4	4
T8-J16-A3	1	8	219	0.157826914917678	549.777864317875	A	FS	3	5
T8-J16-A3	1	8	219	0.558287943713367	550.336152261589	A	FS	2	6
T8-J16-A3	1	8	219	2.16744940727949	552.503601668868	A	FS	1	7
T8-J16-A3	1	8	220	817.741121453699	1370.24472312257	D	DI	0	8
T8-J16-A3	1	8	220	2.80196529813111	1373.0466884207	D	DS	1	7
T8-J16-A3	1	8	220	0.314490905962884	1373.36117932666	D	DS	2	6
T8-J16-A3	1	8	220	0.69566410407424	1374.05684343074	D	DS	3	5
T8-J16-A3	1	8	220	1.48762266384438	1375.54446609458	D	DS	4	4
T8-J16-A3	1	8	220	0.132189300842583	1375.67665539542	D	DS	5	3
T8-J16-A3	1	8	220	0.165211039595306	1375.84186643502	D	DS	6	2
T8-J16-A3	1	8	220	1.20102953631431	1377.04289597133	D	DS	7	1
T8-J16-A3	1	8	220	11.7945108232088	1388.83740679454	A	FS	8	0
T8-J16-A3	1	8	220	0.333305074833333	1389.17071186937	A	FS	7	1
T8-J16-A3	1	8	220	0.104579511564225	1389.27529138094	A	FI	6	2
T8-J16-A3	1	8	220	0.889886413235217	1390.16517779417	A	FS	5	3
T8-J16-A3	1	8	220	0.0373871624469757	1390.20256495662	A	FS	4	4
T8-J16-A3	1	8	220	0.413767219521105	1390.61633217614	A	FS	3	5
T8-J16-A3	1	8	220	1.31329294806346	1391.9296251242	A	FS	2	6
T8-J16-A3	1	8	220	0.501197679433972	1392.43082280364	A	FS	1	7
T8-J16-A3	1	8	221	205.668516728096	1598.09933953173	D	DI	0	8
T8-J16-A3	1	8	221	1.90871699340641	1600.00805652514	D	DS	1	7
T8-J16-A3	1	8	221	0.245832295157015	1600.2538888203	D	DS	2	6
T8-J16-A3	1	8	221	0.0998953310772777	1600.35378415138	D	DS	3	5
T8-J16-A3	1	8	221	0.425260565243661	1600.77904471662	D	DS	4	4
T8-J16-A3	1	8	221	0.28461746359244	1601.06366218021	D	DS	5	3
T8-J16-A3	1	8	221	0.253415343817323	1601.31707752403	D	DS	6	2
T8-J16-A3	1	8	221	0.56791826384142	1601.88499578787	D	DS	7	1
T8-J16-A3	1	8	221	14.3574242312461	1616.24242001912	A	FS	8	0
T8-J16-A3	1	8	221	0.623382507357746	1616.86580252647	A	FI	7	1
T8-J16-A3	1	8	221	0.958414864726365	1617.8242173912	A	FS	6	2
T8-J16-A3	1	8	221	0.706550300121307	1618.53076769132	A	FS	5	3
T8-J16-A3	1	8	221	0.242339043878019	1618.7731067352	A	FS	4	4
T8-J16-A3	1	8	221	0.815602052491158	1619.58870878769	A	FS	3	5
T8-J16-A3	1	8	221	0.123446410056204	1619.71215519775	A	FS	2	6
T8-J16-A3	1	8	221	1.45112291397527	1621.16327811172	A	FS	1	7
T8-J16-A3	1	8	222	215.890181948896	1837.05346006062	D	DI	0	8
T8-J16-A3	1	8	222	5.32000682456419	1842.37346688518	D	DS	1	7
T8-J16-A3	1	8	222	3.26084802672267	1845.63431491191	D	DS	2	6
T8-J16-A3	1	8	222	0.275878885295242	1845.9101937972	D	DS	3	5
T8-J16-A3	1	8	222	3.53747302247211	1849.44766681967	D	DS	4	4
T8-J16-A3	1	8	222	2.18383878143504	1851.63150560111	D	DS	5	3
T8-J16-A3	1	8	222	0.460465139709413	1852.09197074082	D	DS	6	2
T8-J16-A3	1	8	222	1.31546658044681	1853.40743732126	D	DS	7	1
T8-J16-A3	1	8	222	7.06430385028943	1868.47174117155	A	FS	8	0
T8-J16-A3	1	8	222	0.168236304074526	1868.63997747563	A	FI	7	1
T8-J16-A3	1	8	222	0.507890673819929	1869.14786814945	A	FS	6	2
T8-J16-A3	1	8	222	0.204231226351112	1869.3520993758	A	FS	5	3
T8-J16-A3	1	8	222	0.892954033333808	1870.24505340913	A	FS	4	4
T8-J16-A3	1	8	222	0.288208704907447	1870.53326211404	A	FS	3	5
T8-J16-A3	1	8	222	0.487638960126787	1871.02090107417	A	FS	2	6
T8-J16-A3	1	8	222	1.78092030063272	1872.8018213748	A	FS	1	7
