# Supplementary material for: Traveling pulse emerges from coupled intermittent walks: A case study in sheep
Source: PLoS One. 2018 Dec 5;13(12):e0206817. doi: 10.1371/journal.pone.0206817 (PMC6281248; doi:10.1371/journal.pone.0206817)
Supplement: S1 Data — All data and source codes for data treatment (using R), numerical solving equations and stochastic simulations. (ZIP) [file pone.0206817.s004.zip › S1_Data/data/T3-J14-A3.txt]

Manipe	Replic	Type	NomLeader	Ident	Status	Behav	Time	Tsifflet	Tpanneau	Rang	XF	YF	XT	YT	xf	yf	xt	yt	TX	TY	tx	ty	XRef1	YRef1	XRef2	YRef2	XRef3	YRef3	XRef4	YRef4
L0_R0	0	U	0	1	U	1	1	1	1	0	-32.7857	16.0476	-32.0455	16.5406	1223.5	1943	1211	1954.5	-59.6954	8.26546	350	470	4678	2330	2403	2416	205	2202	2348	946
L0_R0	0	U	0	2	U	3	1	1	1	0	-32.6595	17.7398	-32.4651	18.169	1106.5	1942	1082.5	1944.5	-59.6954	8.26546	350	470	4678	2330	2403	2416	205	2202	2348	946
L0_R0	0	U	0	3	U	3	1	1	1	0	-33.369	18.9017	-32.7331	19.4841	998	1927.5	979.5	1937.5	-59.6954	8.26546	350	470	4678	2330	2403	2416	205	2202	2348	946
L0_R0	0	U	0	1	U	1	2	2	2	0	-32.7755	16.0339	-31.8166	16.6763	1224.8	1943.2	1208.4	1958	-59.6954	8.26546	350	470	4678	2330	2403	2416	205	2202	2348	946
L0_R0	0	U	0	2	U	3	2	2	2	0	-32.6888	17.74	-32.4371	18.1542	1105.5	1941.5	1084.5	1945	-59.6954	8.26546	350	470	4678	2330	2403	2416	205	2202	2348	946
L0_R0	0	U	0	3	U	3	2	2	2	0	-33.4691	18.7546	-32.8422	19.2812	1005	1926	990	1936	-59.6954	8.26546	350	470	4678	2330	2403	2416	205	2202	2348	946
L0_R0	0	U	0	1	U	3	3	3	3	0	-32.7755	16.0339	-31.8166	16.6763	1224.8	1943.2	1208.4	1958	-59.6954	8.26546	350	470	4678	2330	2403	2416	205	2202	2348	946
L0_R0	0	U	0	2	U	3	3	3	3	0	-32.6888	17.74	-32.4371	18.1542	1105.5	1941.5	1084.5	1945	-59.6954	8.26546	350	470	4678	2330	2403	2416	205	2202	2348	946
L0_R0	0	U	0	3	U	3	3	3	3	0	-33.4691	18.7546	-32.8422	19.2812	1005	1926	990	1936	-59.6954	8.26546	350	470	4678	2330	2403	2416	205	2202	2348	946
L0_R0	0	U	0	1	U	3	4	4	4	0	-32.7755	16.0339	-31.8166	16.6763	1224.8	1943.2	1208.4	1958	-59.6954	8.26546	350	470	4678	2330	2403	2416	205	2202	2348	946
L0_R0	0	U	0	2	U	3	4	4	4	0	-32.6888	17.74	-32.4371	18.1542	1105.5	1941.5	1084.5	1945	-59.6954	8.26546	350	470	4678	2330	2403	2416	205	2202	2348	946
L0_R0	0	U	0	3	U	1	4	4	4	0	-33.7654	18.3253	-33.2848	18.8962	1025.5	1921.5	1001.5	1929	-59.6954	8.26546	350	470	4678	2330	2403	2416	205	2202	2348	946
L0_R0	0	U	0	1	U	3	5	5	5	0	-32.7755	16.0339	-31.8166	16.6763	1224.8	1943.2	1208.4	1958	-59.6954	8.26546	350	470	4678	2330	2403	2416	205	2202	2348	946
L0_R0	0	U	0	2	U	3	5	5	5	0	-32.6888	17.74	-32.4371	18.1542	1105.5	1941.5	1084.5	1945	-59.6954	8.26546	350	470	4678	2330	2403	2416	205	2202	2348	946
L0_R0	0	U	0	3	U	1	5	5	5	0	-33.9196	17.6445	-33.5441	18.3121	1070	1920	1034.5	1925.5	-59.6954	8.26546	350	470	4678	2330	2403	2416	205	2202	2348	946
L0_R0	0	U	0	1	U	3	6	6	6	0	-32.7755	16.0339	-31.8166	16.6763	1224.8	1943.2	1208.4	1958	-59.6954	8.26546	350	470	4678	2330	2403	2416	205	2202	2348	946
L0_R0	0	U	0	2	U	3	6	6	6	0	-32.6888	17.74	-32.4371	18.1542	1105.5	1941.5	1084.5	1945	-59.6954	8.26546	350	470	4678	2330	2403	2416	205	2202	2348	946
L0_R0	0	U	0	3	U	1	6	6	6	0	-33.7598	17.3265	-33.5781	17.7269	1099	1923.5	1076	1926	-59.6954	8.26546	350	470	4678	2330	2403	2416	205	2202	2348	946
L0_R0	0	U	0	1	U	3	7	7	7	0	-32.7755	16.0339	-31.8166	16.6763	1224.8	1943.2	1208.4	1958	-59.6954	8.26546	350	470	4678	2330	2403	2416	205	2202	2348	946
L0_R0	0	U	0	2	U	2	7	7	7	0	-32.9605	17.3832	-32.6783	17.836	1122	1937.5	1099	1941.5	-59.6954	8.26546	350	470	4678	2330	2403	2416	205	2202	2348	946
L0_R0	0	U	0	3	U	1	7	7	7	0	-33.8635	16.6056	-33.6887	17.2099	1148.5	1923	1110	1925	-59.6954	8.26546	350	470	4678	2330	2403	2416	205	2202	2348	946
L0_R0	0	U	0	1	U	3	8	8	8	0	-32.7755	16.0339	-31.8166	16.6763	1224.8	1943.2	1208.4	1958	-59.6954	8.26546	350	470	4678	2330	2403	2416	205	2202	2348	946
L0_R0	0	U	0	2	U	2	8	8	8	0	-32.8897	16.6989	-32.7846	17.1294	1173.5	1940	1146	1941	-59.6954	8.26546	350	470	4678	2330	2403	2416	205	2202	2348	946
L0_R0	0	U	0	3	U	1	8	8	8	0	-33.4634	16.1631	-33.569	16.4929	1194	1931	1166.5	1928.5	-59.6954	8.26546	350	470	4678	2330	2403	2416	205	2202	2348	946
L0_R0	0	U	0	1	U	3	9	9	9	0	-32.7755	16.0339	-31.8166	16.6763	1224.8	1943.2	1208.4	1958	-59.6954	8.26546	350	470	4678	2330	2403	2416	205	2202	2348	946
L0_R0	0	U	0	2	U	2	9	9	9	0	-32.8113	15.8138	-32.6351	16.3498	1239.5	1943	1206.5	1945	-59.6954	8.26546	350	470	4678	2330	2403	2416	205	2202	2348	946
L0_R0	0	U	0	3	U	1	9	9	9	0	-33.4634	16.1631	-33.569	16.4929	1194	1931	1166.5	1928.5	-59.6954	8.26546	350	470	4678	2330	2403	2416	205	2202	2348	946
L0_R0	0	U	0	1	U	2	10	10	10	0	-32.3709	15.4059	-32.2707	15.8757	1281.6	1951.2	1251.2	1952	-59.6954	8.26546	350	470	4678	2330	2403	2416	205	2202	2348	946
L0_R0	0	U	0	2	U	2	10	10	10	0	-33.0829	15.1881	-32.7699	15.657	1276.5	1939.5	1252	1944	-59.6954	8.26546	350	470	4678	2330	2403	2416	205	2202	2348	946
L0_R0	0	U	0	3	U	1	10	10	10	0	-33.4634	16.1631	-33.569	16.4929	1194	1931	1166.5	1928.5	-59.6954	8.26546	350	470	4678	2330	2403	2416	205	2202	2348	946
L0_R0	0	U	0	1	U	2	11	11	11	0	-32.4295	14.6628	-32.175	15.2193	1332.8	1951.6	1300.4	1954.8	-59.6954	8.26546	350	470	4678	2330	2403	2416	205	2202	2348	946
L0_R0	0	U	0	2	U	3	11	11	11	0	-33.0829	15.1881	-32.7699	15.657	1276.5	1939.5	1252	1944	-59.6954	8.26546	350	470	4678	2330	2403	2416	205	2202	2348	946
L0_R0	0	U	0	3	U	1	11	11	11	0	-33.4634	16.1631	-33.569	16.4929	1194	1931	1166.5	1928.5	-59.6954	8.26546	350	470	4678	2330	2403	2416	205	2202	2348	946
L0_R0	0	U	0	1	U	2	12	12	12	0	-32.5122	13.9193	-32.4261	14.4788	1383.6	1951.6	1346	1952	-59.6954	8.26546	350	470	4678	2330	2403	2416	205	2202	2348	946
L0_R0	0	U	0	2	U	3	12	12	12	0	-33.0829	15.1881	-32.7699	15.657	1276.5	1939.5	1252	1944	-59.6954	8.26546	350	470	4678	2330	2403	2416	205	2202	2348	946
L0_R0	0	U	0	3	U	1	12	12	12	0	-33.4634	16.1631	-33.569	16.4929	1194	1931	1166.5	1928.5	-59.6954	8.26546	350	470	4678	2330	2403	2416	205	2202	2348	946
L0_R0	0	U	0	1	U	2	13	13	13	0	-32.9123	13.0795	-32.6183	13.6066	1433.6	1946.4	1403.2	1950.4	-59.6954	8.26546	350	470	4678	2330	2403	2416	205	2202	2348	946
L0_R0	0	U	0	2	U	2	13	13	13	0	-34.0415	14.6568	-33.1186	15.1253	1287	1923.5	1280	1939	-59.6954	8.26546	350	470	4678	2330	2403	2416	205	2202	2348	946
L0_R0	0	U	0	3	U	1	13	13	13	0	-33.3901	15.7902	-33.4079	16.1531	1223.5	1933	1196.5	1932	-59.6954	8.26546	350	470	4678	2330	2403	2416	205	2202	2348	946
L0_R0	0	U	0	1	U	2	14	14	14	0	-33.2711	12.5591	-32.7494	13.0642	1462.4	1941.2	1438.8	1949.2	-59.6954	8.26546	350	470	4678	2330	2403	2416	205	2202	2348	946
L0_R0	0	U	0	2	U	1	14	14	14	0	-34.0415	14.6568	-33.1186	15.1253	1287	1923.5	1280	1939	-59.6954	8.26546	350	470	4678	2330	2403	2416	205	2202	2348	946
L0_R0	0	U	0	3	U	1	14	14	14	0	-33.3533	15.339	-33.3107	15.7346	1257.5	1934.5	1230	1934.5	-59.6954	8.26546	350	470	4678	2330	2403	2416	205	2202	2348	946
L0_R0	0	U	0	1	U	2	15	15	15	0	-33.5818	12.2198	-33.0485	12.6898	1479.6	1936.4	1458.4	1944.8	-59.6954	8.26546	350	470	4678	2330	2403	2416	205	2202	2348	946
L0_R0	0	U	0	2	U	1	15	15	15	0	-34.0415	14.6568	-33.1186	15.1253	1287	1923.5	1280	1939	-59.6954	8.26546	350	470	4678	2330	2403	2416	205	2202	2348	946
L0_R0	0	U	0	3	U	1	15	15	15	0	-33.3533	15.339	-33.3107	15.7346	1257.5	1934.5	1230	1934.5	-59.6954	8.26546	350	470	4678	2330	2403	2416	205	2202	2348	946
L0_R0	0	U	0	1	U	2	16	16	16	0	-33.8316	11.9908	-33.2509	12.533	1490.4	1932.4	1464.8	1941.6	-59.6954	8.26546	350	470	4678	2330	2403	2416	205	2202	2348	946
L0_R0	0	U	0	2	U	1	16	16	16	0	-34.0415	14.6568	-33.1186	15.1253	1287	1923.5	1280	1939	-59.6954	8.26546	350	470	4678	2330	2403	2416	205	2202	2348	946
L0_R0	0	U	0	3	U	1	16	16	16	0	-33.3533	15.339	-33.3107	15.7346	1257.5	1934.5	1230	1934.5	-59.6954	8.26546	350	470	4678	2330	2403	2416	205	2202	2348	946
L0_R0	0	U	0	1	U	2	17	17	17	0	-34.1054	11.922	-33.2164	12.2154	1488.8	1927.6	1488.8	1942.8	-59.6954	8.26546	350	470	4678	2330	2403	2416	205	2202	2348	946
L0_R0	0	U	0	2	U	1	17	17	17	0	-34.0415	14.6568	-33.1186	15.1253	1287	1923.5	1280	1939	-59.6954	8.26546	350	470	4678	2330	2403	2416	205	2202	2348	946
L0_R0	0	U	0	3	U	1	17	17	17	0	-33.2525	15.2155	-33.2451	15.549	1269.5	1936.5	1245.5	1936	-59.6954	8.26546	350	470	4678	2330	2403	2416	205	2202	2348	946
L0_R0	0	U	0	1	U	1	18	18	18	0	-34.1054	11.922	-33.2164	12.2154	1488.8	1927.6	1488.8	1942.8	-59.6954	8.26546	350	470	4678	2330	2403	2416	205	2202	2348	946
L0_R0	0	U	0	2	U	1	18	18	18	0	-34.0415	14.6568	-33.1186	15.1253	1287	1923.5	1280	1939	-59.6954	8.26546	350	470	4678	2330	2403	2416	205	2202	2348	946
L0_R0	0	U	0	3	U	1	18	18	18	0	-33.2525	15.2155	-33.2451	15.549	1269.5	1936.5	1245.5	1936	-59.6954	8.26546	350	470	4678	2330	2403	2416	205	2202	2348	946
L0_R0	0	U	0	1	U	1	19	19	19	0	-34.1054	11.922	-33.2164	12.2154	1488.8	1927.6	1488.8	1942.8	-59.6954	8.26546	350	470	4678	2330	2403	2416	205	2202	2348	946
L0_R0	0	U	0	2	U	1	19	19	19	0	-34.0415	14.6568	-33.1186	15.1253	1287	1923.5	1280	1939	-59.6954	8.26546	350	470	4678	2330	2403	2416	205	2202	2348	946
L0_R0	0	U	0	3	U	1	19	19	19	0	-33.2525	15.2155	-33.2451	15.549	1269.5	1936.5	1245.5	1936	-59.6954	8.26546	350	470	4678	2330	2403	2416	205	2202	2348	946
L0_R0	0	U	0	1	U	1	20	20	20	0	-34.1054	11.922	-33.2164	12.2154	1488.8	1927.6	1488.8	1942.8	-59.6954	8.26546	350	470	4678	2330	2403	2416	205	2202	2348	946
L0_R0	0	U	0	2	U	1	20	20	20	0	-34.0415	14.6568	-33.1186	15.1253	1287	1923.5	1280	1939	-59.6954	8.26546	350	470	4678	2330	2403	2416	205	2202	2348	946
L0_R0	0	U	0	3	U	1	20	20	20	0	-33.2525	15.2155	-33.2451	15.549	1269.5	1936.5	1245.5	1936	-59.6954	8.26546	350	470	4678	2330	2403	2416	205	2202	2348	946
L0_R0	0	U	0	1	U	1	21	21	21	0	-34.1054	11.922	-33.2164	12.2154	1488.8	1927.6	1488.8	1942.8	-59.6954	8.26546	350	470	4678	2330	2403	2416	205	2202	2348	946
L0_R0	0	U	0	2	U	2	21	21	21	0	-34.4817	14.3463	-33.5174	14.868	1297	1916	1287	1932.5	-59.6954	8.26546	350	470	4678	2330	2403	2416	205	2202	2348	946
L0_R0	0	U	0	3	U	1	21	21	21	0	-33.1746	14.8752	-33.1734	15.1514	1296.5	1938.5	1276.5	1938	-59.6954	8.26546	350	470	4678	2330	2403	2416	205	2202	2348	946
L0_R0	0	U	0	1	U	1	22	22	22	0	-34.274	11.781	-33.6916	11.831	1495.2	1924.8	1505.6	1935.2	-59.6954	8.26546	350	470	4678	2330	2403	2416	205	2202	2348	946
L0_R0	0	U	0	2	U	2	22	22	22	0	-34.5965	14.0153	-34.1298	14.339	1318.5	1914.5	1308	1922.5	-59.6954	8.26546	350	470	4678	2330	2403	2416	205	2202	2348	946
L0_R0	0	U	0	3	U	1	22	22	22	0	-33.1746	14.8752	-33.1734	15.1514	1296.5	1938.5	1276.5	1938	-59.6954	8.26546	350	470	4678	2330	2403	2416	205	2202	2348	946
L0_R0	0	U	0	1	U	1	23	23	23	0	-34.274	11.781	-33.6916	11.831	1495.2	1924.8	1505.6	1935.2	-59.6954	8.26546	350	470	4678	2330	2403	2416	205	2202	2348	946
L0_R0	0	U	0	2	U	1	23	23	23	0	-34.6137	13.8495	-34.0234	14.307	1330.5	1914.5	1313.5	1924.5	-59.6954	8.26546	350	470	4678	2330	2403	2416	205	2202	2348	946
L0_R0	0	U	0	3	U	1	23	23	23	0	-33.1746	14.8752	-33.1734	15.1514	1296.5	1938.5	1276.5	1938	-59.6954	8.26546	350	470	4678	2330	2403	2416	205	2202	2348	946
L0_R0	0	U	0	1	U	3	24	24	24	0	-34.274	11.781	-33.6916	11.831	1495.2	1924.8	1505.6	1935.2	-59.6954	8.26546	350	470	4678	2330	2403	2416	205	2202	2348	946
L0_R0	0	U	0	2	U	1	24	24	24	0	-34.6137	13.8495	-34.0234	14.307	1330.5	1914.5	1313.5	1924.5	-59.6954	8.26546	350	470	4678	2330	2403	2416	205	2202	2348	946
L0_R0	0	U	0	3	U	1	24	24	24	0	-33.5954	14.6661	-33.1272	15.0459	1299.5	1931.5	1285.5	1939	-59.6954	8.26546	350	470	4678	2330	2403	2416	205	2202	2348	946
L0_R0	0	U	0	1	U	3	25	25	25	0	-34.274	11.781	-33.6916	11.831	1495.2	1924.8	1505.6	1935.2	-59.6954	8.26546	350	470	4678	2330	2403	2416	205	2202	2348	946
L0_R0	0	U	0	2	U	1	25	25	25	0	-34.6137	13.8495	-34.0234	14.307	1330.5	1914.5	1313.5	1924.5	-59.6954	8.26546	350	470	4678	2330	2403	2416	205	2202	2348	946
L0_R0	0	U	0	3	U	3	25	25	25	0	-33.5931	14.6875	-33.1804	15.0865	1298	1931.5	1281	1938	-59.6954	8.26546	350	470	4678	2330	2403	2416	205	2202	2348	946
L0_R0	0	U	0	1	U	3	26	26	26	0	-34.274	11.781	-33.6916	11.831	1495.2	1924.8	1505.6	1935.2	-59.6954	8.26546	350	470	4678	2330	2403	2416	205	2202	2348	946
L0_R0	0	U	0	2	U	1	26	26	26	0	-34.6137	13.8495	-34.0234	14.307	1330.5	1914.5	1313.5	1924.5	-59.6954	8.26546	350	470	4678	2330	2403	2416	205	2202	2348	946
L0_R0	0	U	0	3	U	3	26	26	26	0	-33.5931	14.6875	-33.1804	15.0865	1298	1931.5	1281	1938	-59.6954	8.26546	350	470	4678	2330	2403	2416	205	2202	2348	946
L0_R0	0	U	0	1	U	3	27	27	27	0	-34.274	11.781	-33.6916	11.831	1495.2	1924.8	1505.6	1935.2	-59.6954	8.26546	350	470	4678	2330	2403	2416	205	2202	2348	946
L0_R0	0	U	0	2	U	1	27	27	27	0	-34.6137	13.8495	-34.0234	14.307	1330.5	1914.5	1313.5	1924.5	-59.6954	8.26546	350	470	4678	2330	2403	2416	205	2202	2348	946
L0_R0	0	U	0	3	U	3	27	27	27	0	-33.5931	14.6875	-33.1804	15.0865	1298	1931.5	1281	1938	-59.6954	8.26546	350	470	4678	2330	2403	2416	205	2202	2348	946
L0_R0	0	U	0	1	U	3	28	28	28	0	-34.274	11.781	-33.6916	11.831	1495.2	1924.8	1505.6	1935.2	-59.6954	8.26546	350	470	4678	2330	2403	2416	205	2202	2348	946
L0_R0	0	U	0	2	U	1	28	28	28	0	-34.6137	13.8495	-34.0234	14.307	1330.5	1914.5	1313.5	1924.5	-59.6954	8.26546	350	470	4678	2330	2403	2416	205	2202	2348	946
L0_R0	0	U	0	3	U	3	28	28	28	0	-33.5931	14.6875	-33.1804	15.0865	1298	1931.5	1281	1938	-59.6954	8.26546	350	470	4678	2330	2403	2416	205	2202	2348	946
L0_R0	0	U	0	1	U	1	29	29	29	0	-34.274	11.781	-33.6916	11.831	1495.2	1924.8	1505.6	1935.2	-59.6954	8.26546	350	470	4678	2330	2403	2416	205	2202	2348	946
L0_R0	0	U	0	2	U	1	29	29	29	0	-34.6137	13.8495	-34.0234	14.307	1330.5	1914.5	1313.5	1924.5	-59.6954	8.26546	350	470	4678	2330	2403	2416	205	2202	2348	946
L0_R0	0	U	0	3	U	1	29	29	29	0	-34.4486	14.4062	-33.4355	14.8394	1293.5	1916.5	1291.5	1934	-59.6954	8.26546	350	470	4678	2330	2403	2416	205	2202	2348	946
L0_R0	0	U	0	1	U	1	30	30	30	0	-34.274	11.781	-33.6916	11.831	1495.2	1924.8	1505.6	1935.2	-59.6954	8.26546	350	470	4678	2330	2403	2416	205	2202	2348	946
L0_R0	0	U	0	2	U	1	30	30	30	0	-34.6137	13.8495	-34.0234	14.307	1330.5	1914.5	1313.5	1924.5	-59.6954	8.26546	350	470	4678	2330	2403	2416	205	2202	2348	946
L0_R0	0	U	0	3	U	1	30	30	30	0	-34.4486	14.4062	-33.4355	14.8394	1293.5	1916.5	1291.5	1934	-59.6954	8.26546	350	470	4678	2330	2403	2416	205	2202	2348	946
L0_R0	0	U	0	1	U	1	31	31	31	0	-34.274	11.781	-33.6916	11.831	1495.2	1924.8	1505.6	1935.2	-59.6954	8.26546	350	470	4678	2330	2403	2416	205	2202	2348	946
L0_R0	0	U	0	2	U	2	31	31	31	0	-35.0981	13.4985	-34.5808	13.9086	1343	1906	1327	1915	-59.6954	8.26546	350	470	4678	2330	2403	2416	205	2202	2348	946
L0_R0	0	U	0	3	U	1	31	31	31	0	-35.0276	14.1873	-34.1289	14.6081	1292.5	1906	1288	1922	-59.6954	8.26546	350	470	4678	2330	2403	2416	205	2202	2348	946
L0_R0	0	U	0	1	U	1	32	32	32	0	-34.274	11.781	-33.6916	11.831	1495.2	1924.8	1505.6	1935.2	-59.6954	8.26546	350	470	4678	2330	2403	2416	205	2202	2348	946
L0_R0	0	U	0	2	U	2	32	32	32	0	-35.4836	13.0018	-34.9201	13.4483	1370	1899.5	1352	1909.5	-59.6954	8.26546	350	470	4678	2330	2403	2416	205	2202	2348	946
L0_R0	0	U	0	3	U	1	32	32	32	0	-35.1784	13.9832	-34.7173	14.3911	1303.5	1903.5	1286.5	1911.5	-59.6954	8.26546	350	470	4678	2330	2403	2416	205	2202	2348	946
L0_R0	0	U	0	1	U	1	33	33	33	0	-34.274	11.781	-33.6916	11.831	1495.2	1924.8	1505.6	1935.2	-59.6954	8.26546	350	470	4678	2330	2403	2416	205	2202	2348	946
L0_R0	0	U	0	2	U	1	33	33	33	0	-35.6641	12.7222	-35.1847	13.1588	1386.5	1896.5	1366.5	1905	-59.6954	8.26546	350	470	4678	2330	2403	2416	205	2202	2348	946
L0_R0	0	U	0	3	U	1	33	33	33	0	-35.4693	13.6476	-35.0339	14.1258	1320.5	1898.5	1297	1906	-59.6954	8.26546	350	470	4678	2330	2403	2416	205	2202	2348	946
L0_R0	0	U	0	1	U	1	34	34	34	0	-34.425	11.5881	-33.6065	11.7825	1506	1922.4	1511.2	1936.8	-59.6954	8.26546	350	470	4678	2330	2403	2416	205	2202	2348	946
L0_R0	0	U	0	2	U	1	34	34	34	0	-35.9951	12.1677	-35.5412	12.6834	1420.5	1891	1393	1899	-59.6954	8.26546	350	470	4678	2330	2403	2416	205	2202	2348	946
L0_R0	0	U	0	3	U	1	34	34	34	0	-35.734	13.2808	-35.319	13.6154	1341	1894	1327.5	1901.5	-59.6954	8.26546	350	470	4678	2330	2403	2416	205	2202	2348	946
L0_R0	0	U	0	1	U	1	35	35	35	0	-34.425	11.5881	-33.6065	11.7825	1506	1922.4	1511.2	1936.8	-59.6954	8.26546	350	470	4678	2330	2403	2416	205	2202	2348	946
L0_R0	0	U	0	2	U	1	35	35	35	0	-36.2714	11.8676	-35.8819	12.3036	1436.5	1886	1413	1893	-59.6954	8.26546	350	470	4678	2330	2403	2416	205	2202	2348	946
L0_R0	0	U	0	3	U	1	35	35	35	0	-36.1132	12.7225	-35.4114	13.2101	1373.5	1887.5	1356	1900.5	-59.6954	8.26546	350	470	4678	2330	2403	2416	205	2202	2348	946
L0_R0	0	U	0	1	U	1	36	36	36	0	-34.425	11.5881	-33.6065	11.7825	1506	1922.4	1511.2	1936.8	-59.6954	8.26546	350	470	4678	2330	2403	2416	205	2202	2348	946
L0_R0	0	U	0	2	U	1	36	36	36	0	-36.1904	11.4466	-35.8366	12.0065	1472	1888.5	1437.5	1894.5	-59.6954	8.26546	350	470	4678	2330	2403	2416	205	2202	2348	946
L0_R0	0	U	0	3	U	1	36	36	36	0	-36.6082	12.138	-35.9973	12.6445	1405.5	1878.5	1383	1890	-59.6954	8.26546	350	470	4678	2330	2403	2416	205	2202	2348	946
L0_R0	0	U	0	1	U	1	37	37	37	0	-34.7108	11.3269	-33.7884	11.7672	1518.8	1917.6	1508	1933.6	-59.6954	8.26546	350	470	4678	2330	2403	2416	205	2202	2348	946
L0_R0	0	U	0	2	U	1	37	37	37	0	-36.1904	11.4466	-35.8366	12.0065	1472	1888.5	1437.5	1894.5	-59.6954	8.26546	350	470	4678	2330	2403	2416	205	2202	2348	946
L0_R0	0	U	0	3	U	1	37	37	37	0	-36.8898	11.6891	-36.2573	12.258	1433.5	1873.5	1406	1885.5	-59.6954	8.26546	350	470	4678	2330	2403	2416	205	2202	2348	946
L0_R0	0	U	0	1	U	1	38	38	38	0	-34.7108	11.3269	-33.7884	11.7672	1518.8	1917.6	1508	1933.6	-59.6954	8.26546	350	470	4678	2330	2403	2416	205	2202	2348	946
L0_R0	0	U	0	2	U	1	38	38	38	0	-36.1904	11.4466	-35.8366	12.0065	1472	1888.5	1437.5	1894.5	-59.6954	8.26546	350	470	4678	2330	2403	2416	205	2202	2348	946
L0_R0	0	U	0	3	U	2	38	38	38	0	-37.1697	11.2159	-36.6778	11.6697	1464	1868.5	1441	1878	-59.6954	8.26546	350	470	4678	2330	2403	2416	205	2202	2348	946
L0_R0	0	U	0	1	U	2	39	39	39	0	-34.7341	11.1036	-34.2668	11.4366	1535.2	1917.6	1521.2	1925.6	-59.6954	8.26546	350	470	4678	2330	2403	2416	205	2202	2348	946
L0_R0	0	U	0	2	U	1	39	39	39	0	-36.1904	11.4466	-35.8366	12.0065	1472	1888.5	1437.5	1894.5	-59.6954	8.26546	350	470	4678	2330	2403	2416	205	2202	2348	946
L0_R0	0	U	0	3	U	3	39	39	39	0	-37.1697	11.2159	-36.6778	11.6697	1464	1868.5	1441	1878	-59.6954	8.26546	350	470	4678	2330	2403	2416	205	2202	2348	946
L0_R0	0	U	0	1	U	1	40	40	40	0	-35.452	10.4402	-34.8217	10.8766	1569.2	1905.2	1550.4	1916.4	-59.6954	8.26546	350	470	4678	2330	2403	2416	205	2202	2348	946
L0_R0	0	U	0	2	U	1	40	40	40	0	-36.1904	11.4466	-35.8366	12.0065	1472	1888.5	1437.5	1894.5	-59.6954	8.26546	350	470	4678	2330	2403	2416	205	2202	2348	946
L0_R0	0	U	0	3	U	3	40	40	40	0	-37.1697	11.2159	-36.6778	11.6697	1464	1868.5	1441	1878	-59.6954	8.26546	350	470	4678	2330	2403	2416	205	2202	2348	946
L0_R0	0	U	0	1	U	1	41	41	41	0	-35.7138	10.2744	-34.9994	10.5921	1576	1900.4	1568	1913.6	-59.6954	8.26546	350	470	4678	2330	2403	2416	205	2202	2348	946
L0_R0	0	U	0	2	U	1	41	41	41	0	-36.0784	11.332	-35.9665	11.7065	1484	1891	1457.5	1892.5	-59.6954	8.26546	350	470	4678	2330	2403	2416	205	2202	2348	946
L0_R0	0	U	0	3	U	3	41	41	41	0	-37.1697	11.2159	-36.6778	11.6697	1464	1868.5	1441	1878	-59.6954	8.26546	350	470	4678	2330	2403	2416	205	2202	2348	946
L0_R0	0	U	0	1	U	1	42	42	42	0	-35.9098	10.1293	-34.9374	10.5793	1582.8	1896.8	1570.4	1914.8	-59.6954	8.26546	350	470	4678	2330	2403	2416	205	2202	2348	946
L0_R0	0	U	0	2	U	1	42	42	42	0	-36.0784	11.332	-35.9665	11.7065	1484	1891	1457.5	1892.5	-59.6954	8.26546	350	470	4678	2330	2403	2416	205	2202	2348	946
L0_R0	0	U	0	3	U	1	42	42	42	0	-37.1989	10.9112	-37.0393	11.3589	1488	1868.5	1456	1871	-59.6954	8.26546	350	470	4678	2330	2403	2416	205	2202	2348	946
L0_R0	0	U	0	1	U	1	43	43	43	0	-35.9098	10.1293	-34.9374	10.5793	1582.8	1896.8	1570.4	1914.8	-59.6954	8.26546	350	470	4678	2330	2403	2416	205	2202	2348	946
L0_R0	0	U	0	2	U	1	43	43	43	0	-36.0784	11.332	-35.9665	11.7065	1484	1891	1457.5	1892.5	-59.6954	8.26546	350	470	4678	2330	2403	2416	205	2202	2348	946
L0_R0	0	U	0	3	U	1	43	43	43	0	-37.0678	10.8188	-36.93	11.2724	1499	1871.5	1466	1873.5	-59.6954	8.26546	350	470	4678	2330	2403	2416	205	2202	2348	946
L0_R0	0	U	0	1	U	1	44	44	44	0	-35.9098	10.1293	-34.9374	10.5793	1582.8	1896.8	1570.4	1914.8	-59.6954	8.26546	350	470	4678	2330	2403	2416	205	2202	2348	946
L0_R0	0	U	0	2	U	1	44	44	44	0	-36.0784	11.332	-35.9665	11.7065	1484	1891	1457.5	1892.5	-59.6954	8.26546	350	470	4678	2330	2403	2416	205	2202	2348	946
L0_R0	0	U	0	3	U	1	44	44	44	0	-37.0678	10.8188	-36.93	11.2724	1499	1871.5	1466	1873.5	-59.6954	8.26546	350	470	4678	2330	2403	2416	205	2202	2348	946
L0_R0	0	U	0	1	U	1	45	45	45	0	-35.9098	10.1293	-34.9374	10.5793	1582.8	1896.8	1570.4	1914.8	-59.6954	8.26546	350	470	4678	2330	2403	2416	205	2202	2348	946
L0_R0	0	U	0	2	U	1	45	45	45	0	-36.0784	11.332	-35.9665	11.7065	1484	1891	1457.5	1892.5	-59.6954	8.26546	350	470	4678	2330	2403	2416	205	2202	2348	946
L0_R0	0	U	0	3	U	3	45	45	45	0	-37.0678	10.8188	-36.93	11.2724	1499	1871.5	1466	1873.5	-59.6954	8.26546	350	470	4678	2330	2403	2416	205	2202	2348	946
L0_R0	0	U	0	1	U	1	46	46	46	0	-35.9098	10.1293	-34.9374	10.5793	1582.8	1896.8	1570.4	1914.8	-59.6954	8.26546	350	470	4678	2330	2403	2416	205	2202	2348	946
L0_R0	0	U	0	2	U	1	46	46	46	0	-36.0784	11.332	-35.9665	11.7065	1484	1891	1457.5	1892.5	-59.6954	8.26546	350	470	4678	2330	2403	2416	205	2202	2348	946
L0_R0	0	U	0	3	U	3	46	46	46	0	-37.0678	10.8188	-36.93	11.2724	1499	1871.5	1466	1873.5	-59.6954	8.26546	350	470	4678	2330	2403	2416	205	2202	2348	946
L0_R0	0	U	0	1	U	1	47	47	47	0	-35.9098	10.1293	-34.9374	10.5793	1582.8	1896.8	1570.4	1914.8	-59.6954	8.26546	350	470	4678	2330	2403	2416	205	2202	2348	946
L0_R0	0	U	0	2	U	1	47	47	47	0	-36.0784	11.332	-35.9665	11.7065	1484	1891	1457.5	1892.5	-59.6954	8.26546	350	470	4678	2330	2403	2416	205	2202	2348	946
L0_R0	0	U	0	3	U	3	47	47	47	0	-37.0678	10.8188	-36.93	11.2724	1499	1871.5	1466	1873.5	-59.6954	8.26546	350	470	4678	2330	2403	2416	205	2202	2348	946
L0_R0	0	U	0	1	U	1	48	48	48	0	-35.9098	10.1293	-34.9374	10.5793	1582.8	1896.8	1570.4	1914.8	-59.6954	8.26546	350	470	4678	2330	2403	2416	205	2202	2348	946
L0_R0	0	U	0	2	U	2	48	48	48	0	-36.0084	10.7896	-35.9776	11.3463	1528.5	1893.5	1485.5	1893	-59.6954	8.26546	350	470	4678	2330	2403	2416	205	2202	2348	946
L0_R0	0	U	0	3	U	3	48	48	48	0	-37.0678	10.8188	-36.93	11.2724	1499	1871.5	1466	1873.5	-59.6954	8.26546	350	470	4678	2330	2403	2416	205	2202	2348	946
L0_R0	0	U	0	1	U	2	49	49	49	0	-35.8321	9.70343	-35.3402	10.1221	1618	1899.2	1596.4	1908	-59.6954	8.26546	350	470	4678	2330	2403	2416	205	2202	2348	946
L0_R0	0	U	0	2	U	2	49	49	49	0	-36.0535	10.0906	-35.9601	10.525	1582.5	1894	1550.5	1895	-59.6954	8.26546	350	470	4678	2330	2403	2416	205	2202	2348	946
L0_R0	0	U	0	3	U	3	49	49	49	0	-37.0678	10.8188	-36.93	11.2724	1499	1871.5	1466	1873.5	-59.6954	8.26546	350	470	4678	2330	2403	2416	205	2202	2348	946
L0_R0	0	U	0	1	U	2	50	50	50	0	-36.3006	9.00238	-35.7777	9.44314	1663.2	1891.2	1639.6	1900.8	-59.6954	8.26546	350	470	4678	2330	2403	2416	205	2202	2348	946
L0_R0	0	U	0	2	U	2	50	50	50	0	-36.4577	9.48862	-36.0724	9.90128	1621	1887	1597	1894	-59.6954	8.26546	350	470	4678	2330	2403	2416	205	2202	2348	946
L0_R0	0	U	0	3	U	3	50	50	50	0	-37.0678	10.8188	-36.93	11.2724	1499	1871.5	1466	1873.5	-59.6954	8.26546	350	470	4678	2330	2403	2416	205	2202	2348	946
L0_R0	0	U	0	1	U	2	51	51	51	0	-36.6016	8.52338	-36.2958	8.85282	1695.2	1886	1675.2	1891.6	-59.6954	8.26546	350	470	4678	2330	2403	2416	205	2202	2348	946
L0_R0	0	U	0	2	U	2	51	51	51	0	-36.8508	9.16104	-36.141	9.46431	1638.5	1879.5	1630	1893.5	-59.6954	8.26546	350	470	4678	2330	2403	2416	205	2202	2348	946
L0_R0	0	U	0	3	U	3	51	51	51	0	-37.0678	10.8188	-36.93	11.2724	1499	1871.5	1466	1873.5	-59.6954	8.26546	350	470	4678	2330	2403	2416	205	2202	2348	946
L0_R0	0	U	0	1	U	3	52	52	52	0	-36.7327	8.36581	-36.3469	8.73398	1705.2	1883.6	1683.6	1890.8	-59.6954	8.26546	350	470	4678	2330	2403	2416	205	2202	2348	946
L0_R0	0	U	0	2	U	2	52	52	52	0	-37.7164	8.84979	-37.0261	9.06342	1644.5	1861.5	1642.5	1876	-59.6954	8.26546	350	470	4678	2330	2403	2416	205	2202	2348	946
L0_R0	0	U	0	3	U	3	52	52	52	0	-37.0678	10.8188	-36.93	11.2724	1499	1871.5	1466	1873.5	-59.6954	8.26546	350	470	4678	2330	2403	2416	205	2202	2348	946
L0_R0	0	U	0	1	U	3	53	53	53	0	-36.7327	8.36581	-36.3469	8.73398	1705.2	1883.6	1683.6	1890.8	-59.6954	8.26546	350	470	4678	2330	2403	2416	205	2202	2348	946
L0_R0	0	U	0	2	U	2	53	53	53	0	-38.256	8.79699	-37.4351	8.92679	1636.5	1849.5	1644.5	1867.5	-59.6954	8.26546	350	470	4678	2330	2403	2416	205	2202	2348	946
L0_R0	0	U	0	3	U	3	53	53	53	0	-37.0678	10.8188	-36.93	11.2724	1499	1871.5	1466	1873.5	-59.6954	8.26546	350	470	4678	2330	2403	2416	205	2202	2348	946
L0_R0	0	U	0	1	U	3	54	54	54	0	-36.7327	8.36581	-36.3469	8.73398	1705.2	1883.6	1683.6	1890.8	-59.6954	8.26546	350	470	4678	2330	2403	2416	205	2202	2348	946
L0_R0	0	U	0	2	U	2	54	54	54	0	-38.5868	8.74072	-37.7622	8.84326	1633.5	1842	1644	1860.5	-59.6954	8.26546	350	470	4678	2330	2403	2416	205	2202	2348	946
L0_R0	0	U	0	3	U	3	54	54	54	0	-37.0678	10.8188	-36.93	11.2724	1499	1871.5	1466	1873.5	-59.6954	8.26546	350	470	4678	2330	2403	2416	205	2202	2348	946
L0_R0	0	U	0	1	U	3	55	55	55	0	-36.7327	8.36581	-36.3469	8.73398	1705.2	1883.6	1683.6	1890.8	-59.6954	8.26546	350	470	4678	2330	2403	2416	205	2202	2348	946
L0_R0	0	U	0	2	U	2	55	55	55	0	-39.0456	8.82188	-38.1369	8.89548	1615.5	1831	1631	1852	-59.6954	8.26546	350	470	4678	2330	2403	2416	205	2202	2348	946
L0_R0	0	U	0	3	U	3	55	55	55	0	-37.0678	10.8188	-36.93	11.2724	1499	1871.5	1466	1873.5	-59.6954	8.26546	350	470	4678	2330	2403	2416	205	2202	2348	946
L0_R0	0	U	0	1	U	3	56	56	56	0	-36.7327	8.36581	-36.3469	8.73398	1705.2	1883.6	1683.6	1890.8	-59.6954	8.26546	350	470	4678	2330	2403	2416	205	2202	2348	946
L0_R0	0	U	0	2	U	3	56	56	56	0	-39.0456	8.82188	-38.1369	8.89548	1615.5	1831	1631	1852	-59.6954	8.26546	350	470	4678	2330	2403	2416	205	2202	2348	946
L0_R0	0	U	0	3	U	3	56	56	56	0	-37.0678	10.8188	-36.93	11.2724	1499	1871.5	1466	1873.5	-59.6954	8.26546	350	470	4678	2330	2403	2416	205	2202	2348	946
L0_R0	0	U	0	1	U	3	57	57	57	0	-36.7327	8.36581	-36.3469	8.73398	1705.2	1883.6	1683.6	1890.8	-59.6954	8.26546	350	470	4678	2330	2403	2416	205	2202	2348	946
L0_R0	0	U	0	2	U	3	57	57	57	0	-39.0456	8.82188	-38.1369	8.89548	1615.5	1831	1631	1852	-59.6954	8.26546	350	470	4678	2330	2403	2416	205	2202	2348	946
L0_R0	0	U	0	3	U	3	57	57	57	0	-37.0678	10.8188	-36.93	11.2724	1499	1871.5	1466	1873.5	-59.6954	8.26546	350	470	4678	2330	2403	2416	205	2202	2348	946
L0_R0	0	U	0	1	U	3	58	58	58	0	-36.7327	8.36581	-36.3469	8.73398	1705.2	1883.6	1683.6	1890.8	-59.6954	8.26546	350	470	4678	2330	2403	2416	205	2202	2348	946
L0_R0	0	U	0	2	U	3	58	58	58	0	-39.0456	8.82188	-38.1369	8.89548	1615.5	1831	1631	1852	-59.6954	8.26546	350	470	4678	2330	2403	2416	205	2202	2348	946
L0_R0	0	U	0	3	U	3	58	58	58	0	-37.0678	10.8188	-36.93	11.2724	1499	1871.5	1466	1873.5	-59.6954	8.26546	350	470	4678	2330	2403	2416	205	2202	2348	946
L0_R0	0	U	0	1	U	3	59	59	59	0	-36.7327	8.36581	-36.3469	8.73398	1705.2	1883.6	1683.6	1890.8	-59.6954	8.26546	350	470	4678	2330	2403	2416	205	2202	2348	946
L0_R0	0	U	0	2	U	3	59	59	59	0	-39.0456	8.82188	-38.1369	8.89548	1615.5	1831	1631	1852	-59.6954	8.26546	350	470	4678	2330	2403	2416	205	2202	2348	946
L0_R0	0	U	0	3	U	3	59	59	59	0	-37.0678	10.8188	-36.93	11.2724	1499	1871.5	1466	1873.5	-59.6954	8.26546	350	470	4678	2330	2403	2416	205	2202	2348	946
L0_R0	0	U	0	1	U	3	60	60	60	0	-36.7327	8.36581	-36.3469	8.73398	1705.2	1883.6	1683.6	1890.8	-59.6954	8.26546	350	470	4678	2330	2403	2416	205	2202	2348	946
L0_R0	0	U	0	2	U	3	60	60	60	0	-39.0456	8.82188	-38.1369	8.89548	1615.5	1831	1631	1852	-59.6954	8.26546	350	470	4678	2330	2403	2416	205	2202	2348	946
L0_R0	0	U	0	3	U	3	60	60	60	0	-37.0678	10.8188	-36.93	11.2724	1499	1871.5	1466	1873.5	-59.6954	8.26546	350	470	4678	2330	2403	2416	205	2202	2348	946
L0_R0	0	U	0	1	U	3	61	61	61	0	-36.7327	8.36581	-36.3469	8.73398	1705.2	1883.6	1683.6	1890.8	-59.6954	8.26546	350	470	4678	2330	2403	2416	205	2202	2348	946
L0_R0	0	U	0	2	U	3	61	61	61	0	-39.0456	8.82188	-38.1369	8.89548	1615.5	1831	1631	1852	-59.6954	8.26546	350	470	4678	2330	2403	2416	205	2202	2348	946
L0_R0	0	U	0	3	U	3	61	61	61	0	-37.0678	10.8188	-36.93	11.2724	1499	1871.5	1466	1873.5	-59.6954	8.26546	350	470	4678	2330	2403	2416	205	2202	2348	946
L0_R0	0	U	0	1	U	3	62	62	62	0	-36.7327	8.36581	-36.3469	8.73398	1705.2	1883.6	1683.6	1890.8	-59.6954	8.26546	350	470	4678	2330	2403	2416	205	2202	2348	946
L0_R0	0	U	0	2	U	3	62	62	62	0	-39.0456	8.82188	-38.1369	8.89548	1615.5	1831	1631	1852	-59.6954	8.26546	350	470	4678	2330	2403	2416	205	2202	2348	946
L0_R0	0	U	0	3	U	3	62	62	62	0	-37.0678	10.8188	-36.93	11.2724	1499	1871.5	1466	1873.5	-59.6954	8.26546	350	470	4678	2330	2403	2416	205	2202	2348	946
L0_R0	0	U	0	1	U	3	63	63	63	0	-36.7327	8.36581	-36.3469	8.73398	1705.2	1883.6	1683.6	1890.8	-59.6954	8.26546	350	470	4678	2330	2403	2416	205	2202	2348	946
L0_R0	0	U	0	2	U	3	63	63	63	0	-39.0456	8.82188	-38.1369	8.89548	1615.5	1831	1631	1852	-59.6954	8.26546	350	470	4678	2330	2403	2416	205	2202	2348	946
L0_R0	0	U	0	3	U	3	63	63	63	0	-37.0678	10.8188	-36.93	11.2724	1499	1871.5	1466	1873.5	-59.6954	8.26546	350	470	4678	2330	2403	2416	205	2202	2348	946
L0_R0	0	U	0	1	U	3	64	64	64	0	-36.7327	8.36581	-36.3469	8.73398	1705.2	1883.6	1683.6	1890.8	-59.6954	8.26546	350	470	4678	2330	2403	2416	205	2202	2348	946
L0_R0	0	U	0	2	U	3	64	64	64	0	-39.0456	8.82188	-38.1369	8.89548	1615.5	1831	1631	1852	-59.6954	8.26546	350	470	4678	2330	2403	2416	205	2202	2348	946
L0_R0	0	U	0	3	U	3	64	64	64	0	-37.0678	10.8188	-36.93	11.2724	1499	1871.5	1466	1873.5	-59.6954	8.26546	350	470	4678	2330	2403	2416	205	2202	2348	946
L0_R0	0	U	0	1	U	3	65	65	65	0	-36.7327	8.36581	-36.3469	8.73398	1705.2	1883.6	1683.6	1890.8	-59.6954	8.26546	350	470	4678	2330	2403	2416	205	2202	2348	946
L0_R0	0	U	0	2	U	3	65	65	65	0	-39.0456	8.82188	-38.1369	8.89548	1615.5	1831	1631	1852	-59.6954	8.26546	350	470	4678	2330	2403	2416	205	2202	2348	946
L0_R0	0	U	0	3	U	3	65	65	65	0	-37.0678	10.8188	-36.93	11.2724	1499	1871.5	1466	1873.5	-59.6954	8.26546	350	470	4678	2330	2403	2416	205	2202	2348	946
L0_R0	0	U	0	1	U	3	66	66	66	0	-36.7327	8.36581	-36.3469	8.73398	1705.2	1883.6	1683.6	1890.8	-59.6954	8.26546	350	470	4678	2330	2403	2416	205	2202	2348	946
L0_R0	0	U	0	2	U	3	66	66	66	0	-39.0456	8.82188	-38.1369	8.89548	1615.5	1831	1631	1852	-59.6954	8.26546	350	470	4678	2330	2403	2416	205	2202	2348	946
L0_R0	0	U	0	3	U	3	66	66	66	0	-37.0678	10.8188	-36.93	11.2724	1499	1871.5	1466	1873.5	-59.6954	8.26546	350	470	4678	2330	2403	2416	205	2202	2348	946
L0_R0	0	U	0	1	U	3	67	67	67	0	-36.7327	8.36581	-36.3469	8.73398	1705.2	1883.6	1683.6	1890.8	-59.6954	8.26546	350	470	4678	2330	2403	2416	205	2202	2348	946
L0_R0	0	U	0	2	U	3	67	67	67	0	-39.0456	8.82188	-38.1369	8.89548	1615.5	1831	1631	1852	-59.6954	8.26546	350	470	4678	2330	2403	2416	205	2202	2348	946
L0_R0	0	U	0	3	U	3	67	67	67	0	-37.0678	10.8188	-36.93	11.2724	1499	1871.5	1466	1873.5	-59.6954	8.26546	350	470	4678	2330	2403	2416	205	2202	2348	946
L0_R0	0	U	0	1	U	3	68	68	68	0	-36.7327	8.36581	-36.3469	8.73398	1705.2	1883.6	1683.6	1890.8	-59.6954	8.26546	350	470	4678	2330	2403	2416	205	2202	2348	946
L0_R0	0	U	0	2	U	3	68	68	68	0	-39.0456	8.82188	-38.1369	8.89548	1615.5	1831	1631	1852	-59.6954	8.26546	350	470	4678	2330	2403	2416	205	2202	2348	946
L0_R0	0	U	0	3	U	3	68	68	68	0	-37.0678	10.8188	-36.93	11.2724	1499	1871.5	1466	1873.5	-59.6954	8.26546	350	470	4678	2330	2403	2416	205	2202	2348	946
L0_R0	0	U	0	1	U	3	69	69	69	0	-36.7327	8.36581	-36.3469	8.73398	1705.2	1883.6	1683.6	1890.8	-59.6954	8.26546	350	470	4678	2330	2403	2416	205	2202	2348	946
L0_R0	0	U	0	2	U	3	69	69	69	0	-39.0456	8.82188	-38.1369	8.89548	1615.5	1831	1631	1852	-59.6954	8.26546	350	470	4678	2330	2403	2416	205	2202	2348	946
L0_R0	0	U	0	3	U	3	69	69	69	0	-37.0678	10.8188	-36.93	11.2724	1499	1871.5	1466	1873.5	-59.6954	8.26546	350	470	4678	2330	2403	2416	205	2202	2348	946
L0_R0	0	U	0	1	U	3	70	70	70	0	-36.7327	8.36581	-36.3469	8.73398	1705.2	1883.6	1683.6	1890.8	-59.6954	8.26546	350	470	4678	2330	2403	2416	205	2202	2348	946
L0_R0	0	U	0	2	U	3	70	70	70	0	-39.0456	8.82188	-38.1369	8.89548	1615.5	1831	1631	1852	-59.6954	8.26546	350	470	4678	2330	2403	2416	205	2202	2348	946
L0_R0	0	U	0	3	U	3	70	70	70	0	-37.0678	10.8188	-36.93	11.2724	1499	1871.5	1466	1873.5	-59.6954	8.26546	350	470	4678	2330	2403	2416	205	2202	2348	946
L0_R0	0	U	0	1	U	3	71	71	71	0	-36.7327	8.36581	-36.3469	8.73398	1705.2	1883.6	1683.6	1890.8	-59.6954	8.26546	350	470	4678	2330	2403	2416	205	2202	2348	946
L0_R0	0	U	0	2	U	3	71	71	71	0	-39.0456	8.82188	-38.1369	8.89548	1615.5	1831	1631	1852	-59.6954	8.26546	350	470	4678	2330	2403	2416	205	2202	2348	946
L0_R0	0	U	0	3	U	3	71	71	71	0	-37.0678	10.8188	-36.93	11.2724	1499	1871.5	1466	1873.5	-59.6954	8.26546	350	470	4678	2330	2403	2416	205	2202	2348	946
L0_R0	0	U	0	1	U	3	72	72	72	0	-36.7327	8.36581	-36.3469	8.73398	1705.2	1883.6	1683.6	1890.8	-59.6954	8.26546	350	470	4678	2330	2403	2416	205	2202	2348	946
L0_R0	0	U	0	2	U	3	72	72	72	0	-39.0456	8.82188	-38.1369	8.89548	1615.5	1831	1631	1852	-59.6954	8.26546	350	470	4678	2330	2403	2416	205	2202	2348	946
L0_R0	0	U	0	3	U	1	72	72	72	0	-37.0678	10.8188	-36.93	11.2724	1499	1871.5	1466	1873.5	-59.6954	8.26546	350	470	4678	2330	2403	2416	205	2202	2348	946
L0_R0	0	U	0	1	U	1	73	73	73	0	-36.7327	8.36581	-36.3469	8.73398	1705.2	1883.6	1683.6	1890.8	-59.6954	8.26546	350	470	4678	2330	2403	2416	205	2202	2348	946
L0_R0	0	U	0	2	U	3	73	73	73	0	-39.0456	8.82188	-38.1369	8.89548	1615.5	1831	1631	1852	-59.6954	8.26546	350	470	4678	2330	2403	2416	205	2202	2348	946
L0_R0	0	U	0	3	U	1	73	73	73	0	-37.0678	10.8188	-36.93	11.2724	1499	1871.5	1466	1873.5	-59.6954	8.26546	350	470	4678	2330	2403	2416	205	2202	2348	946
L0_R0	0	U	0	1	U	1	74	74	74	0	-36.7327	8.36581	-36.3469	8.73398	1705.2	1883.6	1683.6	1890.8	-59.6954	8.26546	350	470	4678	2330	2403	2416	205	2202	2348	946
L0_R0	0	U	0	2	U	3	74	74	74	0	-39.0456	8.82188	-38.1369	8.89548	1615.5	1831	1631	1852	-59.6954	8.26546	350	470	4678	2330	2403	2416	205	2202	2348	946
L0_R0	0	U	0	3	U	1	74	74	74	0	-37.0678	10.8188	-36.93	11.2724	1499	1871.5	1466	1873.5	-59.6954	8.26546	350	470	4678	2330	2403	2416	205	2202	2348	946
L0_R0	0	U	0	1	U	1	75	75	75	0	-36.7327	8.36581	-36.3469	8.73398	1705.2	1883.6	1683.6	1890.8	-59.6954	8.26546	350	470	4678	2330	2403	2416	205	2202	2348	946
L0_R0	0	U	0	2	U	3	75	75	75	0	-39.0456	8.82188	-38.1369	8.89548	1615.5	1831	1631	1852	-59.6954	8.26546	350	470	4678	2330	2403	2416	205	2202	2348	946
L0_R0	0	U	0	3	U	1	75	75	75	0	-37.6816	10.6549	-37.1338	11.105	1496	1858.5	1474	1869.5	-59.6954	8.26546	350	470	4678	2330	2403	2416	205	2202	2348	946
L0_R0	0	U	0	1	U	1	76	76	76	0	-36.7327	8.36581	-36.3469	8.73398	1705.2	1883.6	1683.6	1890.8	-59.6954	8.26546	350	470	4678	2330	2403	2416	205	2202	2348	946
L0_R0	0	U	0	2	U	3	76	76	76	0	-39.0456	8.82188	-38.1369	8.89548	1615.5	1831	1631	1852	-59.6954	8.26546	350	470	4678	2330	2403	2416	205	2202	2348	946
L0_R0	0	U	0	3	U	1	76	76	76	0	-37.6816	10.6549	-37.1338	11.105	1496	1858.5	1474	1869.5	-59.6954	8.26546	350	470	4678	2330	2403	2416	205	2202	2348	946
L0_R0	0	U	0	1	U	1	77	77	77	0	-36.7327	8.36581	-36.3469	8.73398	1705.2	1883.6	1683.6	1890.8	-59.6954	8.26546	350	470	4678	2330	2403	2416	205	2202	2348	946
L0_R0	0	U	0	2	U	3	77	77	77	0	-39.0456	8.82188	-38.1369	8.89548	1615.5	1831	1631	1852	-59.6954	8.26546	350	470	4678	2330	2403	2416	205	2202	2348	946
L0_R0	0	U	0	3	U	3	77	77	77	0	-37.6816	10.6549	-37.1338	11.105	1496	1858.5	1474	1869.5	-59.6954	8.26546	350	470	4678	2330	2403	2416	205	2202	2348	946
L0_R0	0	U	0	1	U	1	78	78	78	0	-36.7327	8.36581	-36.3469	8.73398	1705.2	1883.6	1683.6	1890.8	-59.6954	8.26546	350	470	4678	2330	2403	2416	205	2202	2348	946
L0_R0	0	U	0	2	U	3	78	78	78	0	-39.0456	8.82188	-38.1369	8.89548	1615.5	1831	1631	1852	-59.6954	8.26546	350	470	4678	2330	2403	2416	205	2202	2348	946
L0_R0	0	U	0	3	U	3	78	78	78	0	-37.6816	10.6549	-37.1338	11.105	1496	1858.5	1474	1869.5	-59.6954	8.26546	350	470	4678	2330	2403	2416	205	2202	2348	946
L0_R0	0	U	0	1	U	1	79	79	79	0	-36.7327	8.36581	-36.3469	8.73398	1705.2	1883.6	1683.6	1890.8	-59.6954	8.26546	350	470	4678	2330	2403	2416	205	2202	2348	946
L0_R0	0	U	0	2	U	3	79	79	79	0	-39.0456	8.82188	-38.1369	8.89548	1615.5	1831	1631	1852	-59.6954	8.26546	350	470	4678	2330	2403	2416	205	2202	2348	946
L0_R0	0	U	0	3	U	3	79	79	79	0	-37.6816	10.6549	-37.1338	11.105	1496	1858.5	1474	1869.5	-59.6954	8.26546	350	470	4678	2330	2403	2416	205	2202	2348	946
L0_R0	0	U	0	1	U	1	80	80	80	0	-36.7327	8.36581	-36.3469	8.73398	1705.2	1883.6	1683.6	1890.8	-59.6954	8.26546	350	470	4678	2330	2403	2416	205	2202	2348	946
L0_R0	0	U	0	2	U	3	80	80	80	0	-39.0456	8.82188	-38.1369	8.89548	1615.5	1831	1631	1852	-59.6954	8.26546	350	470	4678	2330	2403	2416	205	2202	2348	946
L0_R0	0	U	0	3	U	3	80	80	80	0	-37.6816	10.6549	-37.1338	11.105	1496	1858.5	1474	1869.5	-59.6954	8.26546	350	470	4678	2330	2403	2416	205	2202	2348	946
L0_R0	0	U	0	1	U	1	81	81	81	0	-36.7327	8.36581	-36.3469	8.73398	1705.2	1883.6	1683.6	1890.8	-59.6954	8.26546	350	470	4678	2330	2403	2416	205	2202	2348	946
L0_R0	0	U	0	2	U	3	81	81	81	0	-39.0456	8.82188	-38.1369	8.89548	1615.5	1831	1631	1852	-59.6954	8.26546	350	470	4678	2330	2403	2416	205	2202	2348	946
L0_R0	0	U	0	3	U	1	81	81	81	0	-37.6816	10.6549	-37.1338	11.105	1496	1858.5	1474	1869.5	-59.6954	8.26546	350	470	4678	2330	2403	2416	205	2202	2348	946
L0_R0	0	U	0	1	U	1	82	82	82	0	-36.7327	8.36581	-36.3469	8.73398	1705.2	1883.6	1683.6	1890.8	-59.6954	8.26546	350	470	4678	2330	2403	2416	205	2202	2348	946
L0_R0	0	U	0	2	U	1	82	82	82	0	-39.1848	8.66113	-38.4983	8.76529	1626	1828	1633.5	1844	-59.6954	8.26546	350	470	4678	2330	2403	2416	205	2202	2348	946
L0_R0	0	U	0	3	U	1	82	82	82	0	-38.1797	10.3308	-37.3336	10.7138	1509.5	1848	1500.5	1866	-59.6954	8.26546	350	470	4678	2330	2403	2416	205	2202	2348	946
L0_R0	0	U	0	1	U	1	83	83	83	0	-36.7327	8.36581	-36.3469	8.73398	1705.2	1883.6	1683.6	1890.8	-59.6954	8.26546	350	470	4678	2330	2403	2416	205	2202	2348	946
L0_R0	0	U	0	2	U	1	83	83	83	0	-39.4107	8.66654	-38.6934	8.74625	1620	1822.5	1630.5	1839.5	-59.6954	8.26546	350	470	4678	2330	2403	2416	205	2202	2348	946
L0_R0	0	U	0	3	U	1	83	83	83	0	-38.5766	10.0261	-37.7063	10.3928	1524.5	1839.5	1517	1858.5	-59.6954	8.26546	350	470	4678	2330	2403	2416	205	2202	2348	946
L0_R0	0	U	0	1	U	1	84	84	84	0	-36.7327	8.36581	-36.3469	8.73398	1705.2	1883.6	1683.6	1890.8	-59.6954	8.26546	350	470	4678	2330	2403	2416	205	2202	2348	946
L0_R0	0	U	0	2	U	1	84	84	84	0	-39.3177	8.7905	-38.6237	8.80678	1611.5	1824.5	1627	1841	-59.6954	8.26546	350	470	4678	2330	2403	2416	205	2202	2348	946
L0_R0	0	U	0	3	U	1	84	84	84	0	-39.1046	9.55753	-38.482	9.8849	1550.5	1828	1539	1842	-59.6954	8.26546	350	470	4678	2330	2403	2416	205	2202	2348	946
L0_R0	0	U	0	1	U	1	85	85	85	0	-36.7327	8.36581	-36.3469	8.73398	1705.2	1883.6	1683.6	1890.8	-59.6954	8.26546	350	470	4678	2330	2403	2416	205	2202	2348	946
L0_R0	0	U	0	2	U	1	85	85	85	0	-39.3177	8.7905	-38.6237	8.80678	1611.5	1824.5	1627	1841	-59.6954	8.26546	350	470	4678	2330	2403	2416	205	2202	2348	946
L0_R0	0	U	0	3	U	1	85	85	85	0	-39.543	9.23988	-38.8286	9.59571	1566.5	1818	1554.5	1834.5	-59.6954	8.26546	350	470	4678	2330	2403	2416	205	2202	2348	946
L0_R0	0	U	0	1	U	1	86	86	86	0	-36.7327	8.36581	-36.3469	8.73398	1705.2	1883.6	1683.6	1890.8	-59.6954	8.26546	350	470	4678	2330	2403	2416	205	2202	2348	946
L0_R0	0	U	0	2	U	1	86	86	86	0	-39.3177	8.7905	-38.6237	8.80678	1611.5	1824.5	1627	1841	-59.6954	8.26546	350	470	4678	2330	2403	2416	205	2202	2348	946
L0_R0	0	U	0	3	U	1	86	86	86	0	-39.543	9.23988	-38.8286	9.59571	1566.5	1818	1554.5	1834.5	-59.6954	8.26546	350	470	4678	2330	2403	2416	205	2202	2348	946
L0_R0	0	U	0	1	U	1	87	87	87	0	-36.7327	8.36581	-36.3469	8.73398	1705.2	1883.6	1683.6	1890.8	-59.6954	8.26546	350	470	4678	2330	2403	2416	205	2202	2348	946
L0_R0	0	U	0	2	U	1	87	87	87	0	-39.8218	8.57862	-39.0568	8.69704	1617.5	1812.5	1626	1831	-59.6954	8.26546	350	470	4678	2330	2403	2416	205	2202	2348	946
L0_R0	0	U	0	3	U	1	87	87	87	0	-39.543	9.23988	-38.8286	9.59571	1566.5	1818	1554.5	1834.5	-59.6954	8.26546	350	470	4678	2330	2403	2416	205	2202	2348	946
L0_R0	0	U	0	1	U	1	88	88	88	0	-36.7327	8.36581	-36.3469	8.73398	1705.2	1883.6	1683.6	1890.8	-59.6954	8.26546	350	470	4678	2330	2403	2416	205	2202	2348	946
L0_R0	0	U	0	2	U	1	88	88	88	0	-39.8218	8.57862	-39.0568	8.69704	1617.5	1812.5	1626	1831	-59.6954	8.26546	350	470	4678	2330	2403	2416	205	2202	2348	946
L0_R0	0	U	0	3	U	1	88	88	88	0	-39.543	9.23988	-38.8286	9.59571	1566.5	1818	1554.5	1834.5	-59.6954	8.26546	350	470	4678	2330	2403	2416	205	2202	2348	946
L0_R0	0	U	0	1	U	1	89	89	89	0	-36.7327	8.36581	-36.3469	8.73398	1705.2	1883.6	1683.6	1890.8	-59.6954	8.26546	350	470	4678	2330	2403	2416	205	2202	2348	946
L0_R0	0	U	0	2	U	1	89	89	89	0	-39.8218	8.57862	-39.0568	8.69704	1617.5	1812.5	1626	1831	-59.6954	8.26546	350	470	4678	2330	2403	2416	205	2202	2348	946
L0_R0	0	U	0	3	U	3	89	89	89	0	-39.543	9.23988	-38.8286	9.59571	1566.5	1818	1554.5	1834.5	-59.6954	8.26546	350	470	4678	2330	2403	2416	205	2202	2348	946
L0_R0	0	U	0	1	U	1	90	90	90	0	-36.7327	8.36581	-36.3469	8.73398	1705.2	1883.6	1683.6	1890.8	-59.6954	8.26546	350	470	4678	2330	2403	2416	205	2202	2348	946
L0_R0	0	U	0	2	U	1	90	90	90	0	-39.8218	8.57862	-39.0568	8.69704	1617.5	1812.5	1626	1831	-59.6954	8.26546	350	470	4678	2330	2403	2416	205	2202	2348	946
L0_R0	0	U	0	3	U	3	90	90	90	0	-39.543	9.23988	-38.8286	9.59571	1566.5	1818	1554.5	1834.5	-59.6954	8.26546	350	470	4678	2330	2403	2416	205	2202	2348	946
L0_R0	0	U	0	1	U	1	91	91	91	0	-36.7327	8.36581	-36.3469	8.73398	1705.2	1883.6	1683.6	1890.8	-59.6954	8.26546	350	470	4678	2330	2403	2416	205	2202	2348	946
L0_R0	0	U	0	2	U	1	91	91	91	0	-39.8218	8.57862	-39.0568	8.69704	1617.5	1812.5	1626	1831	-59.6954	8.26546	350	470	4678	2330	2403	2416	205	2202	2348	946
L0_R0	0	U	0	3	U	3	91	91	91	0	-39.543	9.23988	-38.8286	9.59571	1566.5	1818	1554.5	1834.5	-59.6954	8.26546	350	470	4678	2330	2403	2416	205	2202	2348	946
L0_R0	0	U	0	1	U	1	92	92	92	0	-37.389	8.20532	-36.6325	8.40599	1704.8	1870	1704	1885.6	-59.6954	8.26546	350	470	4678	2330	2403	2416	205	2202	2348	946
L0_R0	0	U	0	2	U	1	92	92	92	0	-39.8218	8.57862	-39.0568	8.69704	1617.5	1812.5	1626	1831	-59.6954	8.26546	350	470	4678	2330	2403	2416	205	2202	2348	946
L0_R0	0	U	0	3	U	1	92	92	92	0	-39.543	9.23988	-38.8286	9.59571	1566.5	1818	1554.5	1834.5	-59.6954	8.26546	350	470	4678	2330	2403	2416	205	2202	2348	946
L0_R0	0	U	0	1	U	1	93	93	93	0	-37.3325	8.21468	-36.5362	8.40035	1705.2	1871.2	1706.4	1887.6	-59.6954	8.26546	350	470	4678	2330	2403	2416	205	2202	2348	946
L0_R0	0	U	0	2	U	1	93	93	93	0	-39.8218	8.57862	-39.0568	8.69704	1617.5	1812.5	1626	1831	-59.6954	8.26546	350	470	4678	2330	2403	2416	205	2202	2348	946
L0_R0	0	U	0	3	U	1	93	93	93	0	-39.8543	9.11761	-39.0306	9.45259	1569	1810.5	1561.5	1830	-59.6954	8.26546	350	470	4678	2330	2403	2416	205	2202	2348	946
L0_R0	0	U	0	1	U	1	94	94	94	0	-37.3325	8.21468	-36.5362	8.40035	1705.2	1871.2	1706.4	1887.6	-59.6954	8.26546	350	470	4678	2330	2403	2416	205	2202	2348	946
L0_R0	0	U	0	2	U	1	94	94	94	0	-40.1201	8.55005	-39.5135	8.6546	1612.5	1805	1618.5	1820	-59.6954	8.26546	350	470	4678	2330	2403	2416	205	2202	2348	946
L0_R0	0	U	0	3	U	1	94	94	94	0	-39.9377	9.06997	-39.2878	9.35721	1571	1808.5	1563	1824	-59.6954	8.26546	350	470	4678	2330	2403	2416	205	2202	2348	946
L0_R0	0	U	0	1	U	1	95	95	95	0	-37.3325	8.21468	-36.5362	8.40035	1705.2	1871.2	1706.4	1887.6	-59.6954	8.26546	350	470	4678	2330	2403	2416	205	2202	2348	946
L0_R0	0	U	0	2	U	2	95	95	95	0	-40.5881	8.70349	-39.9885	8.71139	1586.5	1792.5	1601.5	1808	-59.6954	8.26546	350	470	4678	2330	2403	2416	205	2202	2348	946
L0_R0	0	U	0	3	U	1	95	95	95	0	-39.9377	9.06997	-39.2878	9.35721	1571	1808.5	1563	1824	-59.6954	8.26546	350	470	4678	2330	2403	2416	205	2202	2348	946
L0_R0	0	U	0	1	U	1	96	96	96	0	-37.3325	8.21468	-36.5362	8.40035	1705.2	1871.2	1706.4	1887.6	-59.6954	8.26546	350	470	4678	2330	2403	2416	205	2202	2348	946
L0_R0	0	U	0	2	U	2	96	96	96	0	-41.1136	8.87968	-40.6765	8.77655	1556	1778	1577.5	1790	-59.6954	8.26546	350	470	4678	2330	2403	2416	205	2202	2348	946
L0_R0	0	U	0	3	U	1	96	96	96	0	-39.9377	9.06997	-39.2878	9.35721	1571	1808.5	1563	1824	-59.6954	8.26546	350	470	4678	2330	2403	2416	205	2202	2348	946
L0_R0	0	U	0	1	U	2	97	97	97	0	-37.9313	8.43267	-37.3219	8.32464	1674.4	1857.6	1696.4	1871.2	-59.6954	8.26546	350	470	4678	2330	2403	2416	205	2202	2348	946
L0_R0	0	U	0	2	U	2	97	97	97	0	-41.7881	8.9495	-41.3477	8.90508	1530	1759	1547	1771.5	-59.6954	8.26546	350	470	4678	2330	2403	2416	205	2202	2348	946
L0_R0	0	U	0	3	U	1	97	97	97	0	-39.9377	9.06997	-39.2878	9.35721	1571	1808.5	1563	1824	-59.6954	8.26546	350	470	4678	2330	2403	2416	205	2202	2348	946
L0_R0	0	U	0	1	U	2	98	98	98	0	-38.8051	8.59488	-38.2659	8.45375	1640.8	1837.2	1665.2	1850	-59.6954	8.26546	350	470	4678	2330	2403	2416	205	2202	2348	946
L0_R0	0	U	0	2	U	2	98	98	98	0	-42.092	9.0482	-41.623	9.03357	1511.5	1750	1527	1763.5	-59.6954	8.26546	350	470	4678	2330	2403	2416	205	2202	2348	946
L0_R0	0	U	0	3	U	2	98	98	98	0	-40.0683	8.92406	-39.4653	9.20036	1580.5	1805.5	1572	1820	-59.6954	8.26546	350	470	4678	2330	2403	2416	205	2202	2348	946
L0_R0	0	U	0	1	U	2	99	99	99	0	-39.4345	8.62774	-38.9924	8.57584	1622.8	1822	1638	1832.8	-59.6954	8.26546	350	470	4678	2330	2403	2416	205	2202	2348	946
L0_R0	0	U	0	2	U	3	99	99	99	0	-42.092	9.0482	-41.623	9.03357	1511.5	1750	1527	1763.5	-59.6954	8.26546	350	470	4678	2330	2403	2416	205	2202	2348	946
L0_R0	0	U	0	3	U	1	99	99	99	0	-40.7141	8.77632	-39.7878	8.96767	1576.5	1789	1584	1812.5	-59.6954	8.26546	350	470	4678	2330	2403	2416	205	2202	2348	946
L0_R0	0	U	0	1	U	2	100	100	100	0	-40.3005	8.53088	-39.5737	8.70709	1609.6	1800.4	1612.4	1818.4	-59.6954	8.26546	350	470	4678	2330	2403	2416	205	2202	2348	946
L0_R0	0	U	0	2	U	3	100	100	100	0	-42.092	9.0482	-41.623	9.03357	1511.5	1750	1527	1763.5	-59.6954	8.26546	350	470	4678	2330	2403	2416	205	2202	2348	946
L0_R0	0	U	0	3	U	2	100	100	100	0	-41.2722	8.7232	-40.4173	8.92039	1566	1774	1571.5	1796.5	-59.6954	8.26546	350	470	4678	2330	2403	2416	205	2202	2348	946
L0_R0	0	U	0	1	U	2	101	101	101	0	-40.7174	8.46863	-40.1849	8.61319	1604.4	1789.6	1605.2	1803.2	-59.6954	8.26546	350	470	4678	2330	2403	2416	205	2202	2348	946
L0_R0	0	U	0	2	U	1	101	101	101	0	-42.092	9.0482	-41.623	9.03357	1511.5	1750	1527	1763.5	-59.6954	8.26546	350	470	4678	2330	2403	2416	205	2202	2348	946
L0_R0	0	U	0	3	U	2	101	101	101	0	-41.3306	8.67324	-40.5476	8.9587	1569	1772.5	1564.5	1793	-59.6954	8.26546	350	470	4678	2330	2403	2416	205	2202	2348	946
L0_R0	0	U	0	1	U	2	102	102	102	0	-41.5592	8.20035	-40.8738	8.38856	1606.8	1767.2	1607.6	1785.6	-59.6954	8.26546	350	470	4678	2330	2403	2416	205	2202	2348	946
L0_R0	0	U	0	2	U	1	102	102	102	0	-42.4825	9.24417	-42.0012	9.10905	1480.5	1738	1508.5	1752.5	-59.6954	8.26546	350	470	4678	2330	2403	2416	205	2202	2348	946
L0_R0	0	U	0	3	U	1	102	102	102	0	-41.4784	8.62339	-40.7418	8.89444	1569.5	1768.5	1565	1788	-59.6954	8.26546	350	470	4678	2330	2403	2416	205	2202	2348	946
L0_R0	0	U	0	1	U	2	103	103	103	0	-42.1577	8.0451	-41.3241	8.26792	1605.2	1750.4	1606.8	1773.6	-59.6954	8.26546	350	470	4678	2330	2403	2416	205	2202	2348	946
L0_R0	0	U	0	2	U	1	103	103	103	0	-42.8636	9.42454	-42.4306	9.26664	1450.5	1726	1480	1739.5	-59.6954	8.26546	350	470	4678	2330	2403	2416	205	2202	2348	946
L0_R0	0	U	0	3	U	1	103	103	103	0	-41.7639	8.5959	-40.8516	8.92143	1564	1760.5	1559.5	1785	-59.6954	8.26546	350	470	4678	2330	2403	2416	205	2202	2348	946
L0_R0	0	U	0	1	U	2	104	104	104	0	-42.3796	7.98537	-41.5435	8.21768	1604.8	1744	1605.6	1767.6	-59.6954	8.26546	350	470	4678	2330	2403	2416	205	2202	2348	946
L0_R0	0	U	0	2	U	1	104	104	104	0	-43.059	9.61177	-42.7364	9.38079	1425.5	1719.5	1459	1730	-59.6954	8.26546	350	470	4678	2330	2403	2416	205	2202	2348	946
L0_R0	0	U	0	3	U	1	104	104	104	0	-41.7639	8.5959	-40.8516	8.92143	1564	1760.5	1559.5	1785	-59.6954	8.26546	350	470	4678	2330	2403	2416	205	2202	2348	946
L0_R0	0	U	0	1	U	3	105	105	105	0	-42.3796	7.98537	-41.5435	8.21768	1604.8	1744	1605.6	1767.6	-59.6954	8.26546	350	470	4678	2330	2403	2416	205	2202	2348	946
L0_R0	0	U	0	2	U	3	105	105	105	0	-43.216	9.64244	-42.7115	9.49228	1417	1714.5	1449	1730.5	-59.6954	8.26546	350	470	4678	2330	2403	2416	205	2202	2348	946
L0_R0	0	U	0	3	U	1	105	105	105	0	-42.2505	8.55304	-41.2853	8.784	1554	1746.5	1560	1773.5	-59.6954	8.26546	350	470	4678	2330	2403	2416	205	2202	2348	946
L0_R0	0	U	0	1	U	3	106	106	106	0	-42.3796	7.98537	-41.5435	8.21768	1604.8	1744	1605.6	1767.6	-59.6954	8.26546	350	470	4678	2330	2403	2416	205	2202	2348	946
L0_R0	0	U	0	2	U	3	106	106	106	0	-43.216	9.64244	-42.7115	9.49228	1417	1714.5	1449	1730.5	-59.6954	8.26546	350	470	4678	2330	2403	2416	205	2202	2348	946
L0_R0	0	U	0	3	U	1	106	106	106	0	-42.8142	8.58009	-42.0635	8.75754	1534.5	1729.5	1540	1751.5	-59.6954	8.26546	350	470	4678	2330	2403	2416	205	2202	2348	946
L0_R0	0	U	0	1	U	3	107	107	107	0	-42.3796	7.98537	-41.5435	8.21768	1604.8	1744	1605.6	1767.6	-59.6954	8.26546	350	470	4678	2330	2403	2416	205	2202	2348	946
L0_R0	0	U	0	2	U	3	107	107	107	0	-43.216	9.64244	-42.7115	9.49228	1417	1714.5	1449	1730.5	-59.6954	8.26546	350	470	4678	2330	2403	2416	205	2202	2348	946
L0_R0	0	U	0	3	U	1	107	107	107	0	-43.2223	8.50266	-42.2675	8.76711	1529.5	1717	1533	1745.5	-59.6954	8.26546	350	470	4678	2330	2403	2416	205	2202	2348	946
L0_R0	0	U	0	1	U	3	108	108	108	0	-42.3796	7.98537	-41.5435	8.21768	1604.8	1744	1605.6	1767.6	-59.6954	8.26546	350	470	4678	2330	2403	2416	205	2202	2348	946
L0_R0	0	U	0	2	U	1	108	108	108	0	-43.533	9.79991	-43.008	9.65017	1390	1704	1423.5	1721	-59.6954	8.26546	350	470	4678	2330	2403	2416	205	2202	2348	946
L0_R0	0	U	0	3	U	3	108	108	108	0	-43.2223	8.50266	-42.2675	8.76711	1529.5	1717	1533	1745.5	-59.6954	8.26546	350	470	4678	2330	2403	2416	205	2202	2348	946
L0_R0	0	U	0	1	U	3	109	109	109	0	-42.3796	7.98537	-41.5435	8.21768	1604.8	1744	1605.6	1767.6	-59.6954	8.26546	350	470	4678	2330	2403	2416	205	2202	2348	946
L0_R0	0	U	0	2	U	1	109	109	109	0	-43.8224	9.82295	-43.2356	9.80239	1377	1694.5	1400.5	1713.5	-59.6954	8.26546	350	470	4678	2330	2403	2416	205	2202	2348	946
L0_R0	0	U	0	3	U	3	109	109	109	0	-43.2223	8.50266	-42.2675	8.76711	1529.5	1717	1533	1745.5	-59.6954	8.26546	350	470	4678	2330	2403	2416	205	2202	2348	946
L0_R0	0	U	0	1	U	3	110	110	110	0	-42.3796	7.98537	-41.5435	8.21768	1604.8	1744	1605.6	1767.6	-59.6954	8.26546	350	470	4678	2330	2403	2416	205	2202	2348	946
L0_R0	0	U	0	2	U	1	110	110	110	0	-43.8224	9.82295	-43.2356	9.80239	1377	1694.5	1400.5	1713.5	-59.6954	8.26546	350	470	4678	2330	2403	2416	205	2202	2348	946
L0_R0	0	U	0	3	U	3	110	110	110	0	-43.2223	8.50266	-42.2675	8.76711	1529.5	1717	1533	1745.5	-59.6954	8.26546	350	470	4678	2330	2403	2416	205	2202	2348	946
L0_R0	0	U	0	1	U	3	111	111	111	0	-42.3796	7.98537	-41.5435	8.21768	1604.8	1744	1605.6	1767.6	-59.6954	8.26546	350	470	4678	2330	2403	2416	205	2202	2348	946
L0_R0	0	U	0	2	U	1	111	111	111	0	-43.8224	9.82295	-43.2356	9.80239	1377	1694.5	1400.5	1713.5	-59.6954	8.26546	350	470	4678	2330	2403	2416	205	2202	2348	946
L0_R0	0	U	0	3	U	1	111	111	111	0	-43.2223	8.50266	-42.2675	8.76711	1529.5	1717	1533	1745.5	-59.6954	8.26546	350	470	4678	2330	2403	2416	205	2202	2348	946
L0_R0	0	U	0	1	U	3	112	112	112	0	-42.3796	7.98537	-41.5435	8.21768	1604.8	1744	1605.6	1767.6	-59.6954	8.26546	350	470	4678	2330	2403	2416	205	2202	2348	946
L0_R0	0	U	0	2	U	1	112	112	112	0	-43.8224	9.82295	-43.2356	9.80239	1377	1694.5	1400.5	1713.5	-59.6954	8.26546	350	470	4678	2330	2403	2416	205	2202	2348	946
L0_R0	0	U	0	3	U	1	112	112	112	0	-43.2361	8.74067	-42.5902	8.71227	1505.5	1716	1528.5	1736	-59.6954	8.26546	350	470	4678	2330	2403	2416	205	2202	2348	946
L0_R0	0	U	0	1	U	3	113	113	113	0	-42.3796	7.98537	-41.5435	8.21768	1604.8	1744	1605.6	1767.6	-59.6954	8.26546	350	470	4678	2330	2403	2416	205	2202	2348	946
L0_R0	0	U	0	2	U	1	113	113	113	0	-43.8224	9.82295	-43.2356	9.80239	1377	1694.5	1400.5	1713.5	-59.6954	8.26546	350	470	4678	2330	2403	2416	205	2202	2348	946
L0_R0	0	U	0	3	U	1	113	113	113	0	-43.2361	8.74067	-42.5902	8.71227	1505.5	1716	1528.5	1736	-59.6954	8.26546	350	470	4678	2330	2403	2416	205	2202	2348	946
L0_R0	0	U	0	1	U	3	114	114	114	0	-42.3796	7.98537	-41.5435	8.21768	1604.8	1744	1605.6	1767.6	-59.6954	8.26546	350	470	4678	2330	2403	2416	205	2202	2348	946
L0_R0	0	U	0	2	U	3	114	114	114	0	-43.8224	9.82295	-43.2356	9.80239	1377	1694.5	1400.5	1713.5	-59.6954	8.26546	350	470	4678	2330	2403	2416	205	2202	2348	946
L0_R0	0	U	0	3	U	1	114	114	114	0	-43.2361	8.74067	-42.5902	8.71227	1505.5	1716	1528.5	1736	-59.6954	8.26546	350	470	4678	2330	2403	2416	205	2202	2348	946
L0_R0	0	U	0	1	U	3	115	115	115	0	-42.3796	7.98537	-41.5435	8.21768	1604.8	1744	1605.6	1767.6	-59.6954	8.26546	350	470	4678	2330	2403	2416	205	2202	2348	946
L0_R0	0	U	0	2	U	3	115	115	115	0	-43.8224	9.82295	-43.2356	9.80239	1377	1694.5	1400.5	1713.5	-59.6954	8.26546	350	470	4678	2330	2403	2416	205	2202	2348	946
L0_R0	0	U	0	3	U	1	115	115	115	0	-43.2361	8.74067	-42.5902	8.71227	1505.5	1716	1528.5	1736	-59.6954	8.26546	350	470	4678	2330	2403	2416	205	2202	2348	946
L0_R0	0	U	0	1	U	3	116	116	116	0	-42.3796	7.98537	-41.5435	8.21768	1604.8	1744	1605.6	1767.6	-59.6954	8.26546	350	470	4678	2330	2403	2416	205	2202	2348	946
L0_R0	0	U	0	2	U	3	116	116	116	0	-43.8224	9.82295	-43.2356	9.80239	1377	1694.5	1400.5	1713.5	-59.6954	8.26546	350	470	4678	2330	2403	2416	205	2202	2348	946
L0_R0	0	U	0	3	U	1	116	116	116	0	-43.2361	8.74067	-42.5902	8.71227	1505.5	1716	1528.5	1736	-59.6954	8.26546	350	470	4678	2330	2403	2416	205	2202	2348	946
L0_R0	0	U	0	1	U	3	117	117	117	0	-42.3796	7.98537	-41.5435	8.21768	1604.8	1744	1605.6	1767.6	-59.6954	8.26546	350	470	4678	2330	2403	2416	205	2202	2348	946
L0_R0	0	U	0	2	U	3	117	117	117	0	-43.8224	9.82295	-43.2356	9.80239	1377	1694.5	1400.5	1713.5	-59.6954	8.26546	350	470	4678	2330	2403	2416	205	2202	2348	946
L0_R0	0	U	0	3	U	1	117	117	117	0	-43.2361	8.74067	-42.5902	8.71227	1505.5	1716	1528.5	1736	-59.6954	8.26546	350	470	4678	2330	2403	2416	205	2202	2348	946
L0_R0	0	U	0	1	U	3	118	118	118	0	-42.3796	7.98537	-41.5435	8.21768	1604.8	1744	1605.6	1767.6	-59.6954	8.26546	350	470	4678	2330	2403	2416	205	2202	2348	946
L0_R0	0	U	0	2	U	3	118	118	118	0	-43.8224	9.82295	-43.2356	9.80239	1377	1694.5	1400.5	1713.5	-59.6954	8.26546	350	470	4678	2330	2403	2416	205	2202	2348	946
L0_R0	0	U	0	3	U	1	118	118	118	0	-43.2361	8.74067	-42.5902	8.71227	1505.5	1716	1528.5	1736	-59.6954	8.26546	350	470	4678	2330	2403	2416	205	2202	2348	946
L0_R0	0	U	0	1	U	3	119	119	119	0	-42.3796	7.98537	-41.5435	8.21768	1604.8	1744	1605.6	1767.6	-59.6954	8.26546	350	470	4678	2330	2403	2416	205	2202	2348	946
L0_R0	0	U	0	2	U	3	119	119	119	0	-43.8224	9.82295	-43.2356	9.80239	1377	1694.5	1400.5	1713.5	-59.6954	8.26546	350	470	4678	2330	2403	2416	205	2202	2348	946
L0_R0	0	U	0	3	U	1	119	119	119	0	-43.1154	8.86602	-42.7747	8.66945	1497	1719.5	1527	1730.5	-59.6954	8.26546	350	470	4678	2330	2403	2416	205	2202	2348	946
L0_R0	0	U	0	1	U	3	120	120	120	0	-42.3796	7.98537	-41.5435	8.21768	1604.8	1744	1605.6	1767.6	-59.6954	8.26546	350	470	4678	2330	2403	2416	205	2202	2348	946
L0_R0	0	U	0	2	U	1	120	120	120	0	-43.8224	9.82295	-43.2356	9.80239	1377	1694.5	1400.5	1713.5	-59.6954	8.26546	350	470	4678	2330	2403	2416	205	2202	2348	946
L0_R0	0	U	0	3	U	3	120	120	120	0	-43.1154	8.86602	-42.7747	8.66945	1497	1719.5	1527	1730.5	-59.6954	8.26546	350	470	4678	2330	2403	2416	205	2202	2348	946
L0_R0	0	U	0	1	U	3	121	121	121	0	-42.3796	7.98537	-41.5435	8.21768	1604.8	1744	1605.6	1767.6	-59.6954	8.26546	350	470	4678	2330	2403	2416	205	2202	2348	946
L0_R0	0	U	0	2	U	1	121	121	121	0	-43.8224	9.82295	-43.2356	9.80239	1377	1694.5	1400.5	1713.5	-59.6954	8.26546	350	470	4678	2330	2403	2416	205	2202	2348	946
L0_R0	0	U	0	3	U	3	121	121	121	0	-43.1154	8.86602	-42.7747	8.66945	1497	1719.5	1527	1730.5	-59.6954	8.26546	350	470	4678	2330	2403	2416	205	2202	2348	946
L0_R0	0	U	0	1	U	3	122	122	122	0	-42.3796	7.98537	-41.5435	8.21768	1604.8	1744	1605.6	1767.6	-59.6954	8.26546	350	470	4678	2330	2403	2416	205	2202	2348	946
L0_R0	0	U	0	2	U	1	122	122	122	0	-43.8224	9.82295	-43.2356	9.80239	1377	1694.5	1400.5	1713.5	-59.6954	8.26546	350	470	4678	2330	2403	2416	205	2202	2348	946
L0_R0	0	U	0	3	U	3	122	122	122	0	-43.1154	8.86602	-42.7747	8.66945	1497	1719.5	1527	1730.5	-59.6954	8.26546	350	470	4678	2330	2403	2416	205	2202	2348	946
L0_R0	0	U	0	1	U	3	123	123	123	0	-42.3796	7.98537	-41.5435	8.21768	1604.8	1744	1605.6	1767.6	-59.6954	8.26546	350	470	4678	2330	2403	2416	205	2202	2348	946
L0_R0	0	U	0	2	U	3	123	123	123	0	-43.8224	9.82295	-43.2356	9.80239	1377	1694.5	1400.5	1713.5	-59.6954	8.26546	350	470	4678	2330	2403	2416	205	2202	2348	946
L0_R0	0	U	0	3	U	3	123	123	123	0	-43.1154	8.86602	-42.7747	8.66945	1497	1719.5	1527	1730.5	-59.6954	8.26546	350	470	4678	2330	2403	2416	205	2202	2348	946
L0_R0	0	U	0	1	U	3	124	124	124	0	-42.3796	7.98537	-41.5435	8.21768	1604.8	1744	1605.6	1767.6	-59.6954	8.26546	350	470	4678	2330	2403	2416	205	2202	2348	946
L0_R0	0	U	0	2	U	3	124	124	124	0	-43.8224	9.82295	-43.2356	9.80239	1377	1694.5	1400.5	1713.5	-59.6954	8.26546	350	470	4678	2330	2403	2416	205	2202	2348	946
L0_R0	0	U	0	3	U	3	124	124	124	0	-43.1154	8.86602	-42.7747	8.66945	1497	1719.5	1527	1730.5	-59.6954	8.26546	350	470	4678	2330	2403	2416	205	2202	2348	946
L0_R0	0	U	0	1	U	3	125	125	125	0	-42.3796	7.98537	-41.5435	8.21768	1604.8	1744	1605.6	1767.6	-59.6954	8.26546	350	470	4678	2330	2403	2416	205	2202	2348	946
L0_R0	0	U	0	2	U	3	125	125	125	0	-43.6477	9.91757	-43.3539	9.69409	1374	1700	1407	1710	-59.6954	8.26546	350	470	4678	2330	2403	2416	205	2202	2348	946
L0_R0	0	U	0	3	U	3	125	125	125	0	-43.1154	8.86602	-42.7747	8.66945	1497	1719.5	1527	1730.5	-59.6954	8.26546	350	470	4678	2330	2403	2416	205	2202	2348	946
L0_R0	0	U	0	1	U	3	126	126	126	0	-42.3796	7.98537	-41.5435	8.21768	1604.8	1744	1605.6	1767.6	-59.6954	8.26546	350	470	4678	2330	2403	2416	205	2202	2348	946
L0_R0	0	U	0	2	U	1	126	126	126	0	-43.6477	9.91757	-43.3539	9.69409	1374	1700	1407	1710	-59.6954	8.26546	350	470	4678	2330	2403	2416	205	2202	2348	946
L0_R0	0	U	0	3	U	3	126	126	126	0	-43.1154	8.86602	-42.7747	8.66945	1497	1719.5	1527	1730.5	-59.6954	8.26546	350	470	4678	2330	2403	2416	205	2202	2348	946
L0_R0	0	U	0	1	U	3	127	127	127	0	-42.3796	7.98537	-41.5435	8.21768	1604.8	1744	1605.6	1767.6	-59.6954	8.26546	350	470	4678	2330	2403	2416	205	2202	2348	946
L0_R0	0	U	0	2	U	1	127	127	127	0	-43.6477	9.91757	-43.3539	9.69409	1374	1700	1407	1710	-59.6954	8.26546	350	470	4678	2330	2403	2416	205	2202	2348	946
L0_R0	0	U	0	3	U	3	127	127	127	0	-43.1154	8.86602	-42.7747	8.66945	1497	1719.5	1527	1730.5	-59.6954	8.26546	350	470	4678	2330	2403	2416	205	2202	2348	946
L0_R0	0	U	0	1	U	3	128	128	128	0	-42.3796	7.98537	-41.5435	8.21768	1604.8	1744	1605.6	1767.6	-59.6954	8.26546	350	470	4678	2330	2403	2416	205	2202	2348	946
L0_R0	0	U	0	2	U	1	128	128	128	0	-43.7148	10.0469	-43.4438	9.74717	1358.5	1697.5	1398.5	1707	-59.6954	8.26546	350	470	4678	2330	2403	2416	205	2202	2348	946
L0_R0	0	U	0	3	U	3	128	128	128	0	-43.1154	8.86602	-42.7747	8.66945	1497	1719.5	1527	1730.5	-59.6954	8.26546	350	470	4678	2330	2403	2416	205	2202	2348	946
L0_R0	0	U	0	1	U	1	129	129	129	0	-42.3796	7.98537	-41.5435	8.21768	1604.8	1744	1605.6	1767.6	-59.6954	8.26546	350	470	4678	2330	2403	2416	205	2202	2348	946
L0_R0	0	U	0	2	U	1	129	129	129	0	-43.7148	10.0469	-43.4438	9.74717	1358.5	1697.5	1398.5	1707	-59.6954	8.26546	350	470	4678	2330	2403	2416	205	2202	2348	946
L0_R0	0	U	0	3	U	3	129	129	129	0	-43.1154	8.86602	-42.7747	8.66945	1497	1719.5	1527	1730.5	-59.6954	8.26546	350	470	4678	2330	2403	2416	205	2202	2348	946
L0_R0	0	U	0	1	U	1	130	130	130	0	-42.3796	7.98537	-41.5435	8.21768	1604.8	1744	1605.6	1767.6	-59.6954	8.26546	350	470	4678	2330	2403	2416	205	2202	2348	946
L0_R0	0	U	0	2	U	1	130	130	130	0	-43.7237	10.1331	-43.4537	9.82392	1349.5	1697	1390.5	1706.5	-59.6954	8.26546	350	470	4678	2330	2403	2416	205	2202	2348	946
L0_R0	0	U	0	3	U	3	130	130	130	0	-43.1154	8.86602	-42.7747	8.66945	1497	1719.5	1527	1730.5	-59.6954	8.26546	350	470	4678	2330	2403	2416	205	2202	2348	946
L0_R0	0	U	0	1	U	1	131	131	131	0	-42.3796	7.98537	-41.5435	8.21768	1604.8	1744	1605.6	1767.6	-59.6954	8.26546	350	470	4678	2330	2403	2416	205	2202	2348	946
L0_R0	0	U	0	2	U	1	131	131	131	0	-43.7237	10.1331	-43.4537	9.82392	1349.5	1697	1390.5	1706.5	-59.6954	8.26546	350	470	4678	2330	2403	2416	205	2202	2348	946
L0_R0	0	U	0	3	U	3	131	131	131	0	-43.1154	8.86602	-42.7747	8.66945	1497	1719.5	1527	1730.5	-59.6954	8.26546	350	470	4678	2330	2403	2416	205	2202	2348	946
L0_R0	0	U	0	1	U	2	132	132	132	0	-42.388	8.56496	-42.0499	8.3663	1548.8	1742.4	1577.6	1752.8	-59.6954	8.26546	350	470	4678	2330	2403	2416	205	2202	2348	946
L0_R0	0	U	0	2	U	1	132	132	132	0	-43.7237	10.1331	-43.4537	9.82392	1349.5	1697	1390.5	1706.5	-59.6954	8.26546	350	470	4678	2330	2403	2416	205	2202	2348	946
L0_R0	0	U	0	3	U	3	132	132	132	0	-43.1154	8.86602	-42.7747	8.66945	1497	1719.5	1527	1730.5	-59.6954	8.26546	350	470	4678	2330	2403	2416	205	2202	2348	946
L0_R0	0	U	0	1	U	1	133	133	133	0	-42.6187	9.19984	-42.3468	8.91931	1480.4	1734	1516	1742.8	-59.6954	8.26546	350	470	4678	2330	2403	2416	205	2202	2348	946
L0_R0	0	U	0	2	U	1	133	133	133	0	-43.7237	10.1331	-43.4537	9.82392	1349.5	1697	1390.5	1706.5	-59.6954	8.26546	350	470	4678	2330	2403	2416	205	2202	2348	946
L0_R0	0	U	0	3	U	3	133	133	133	0	-43.1154	8.86602	-42.7747	8.66945	1497	1719.5	1527	1730.5	-59.6954	8.26546	350	470	4678	2330	2403	2416	205	2202	2348	946
L0_R0	0	U	0	1	U	1	134	134	134	0	-42.7531	9.50468	-42.4897	9.15153	1446.4	1729.2	1489.2	1738	-59.6954	8.26546	350	470	4678	2330	2403	2416	205	2202	2348	946
L0_R0	0	U	0	2	U	1	134	134	134	0	-43.7237	10.1331	-43.4537	9.82392	1349.5	1697	1390.5	1706.5	-59.6954	8.26546	350	470	4678	2330	2403	2416	205	2202	2348	946
L0_R0	0	U	0	3	U	3	134	134	134	0	-43.1154	8.86602	-42.7747	8.66945	1497	1719.5	1527	1730.5	-59.6954	8.26546	350	470	4678	2330	2403	2416	205	2202	2348	946
L0_R0	0	U	0	1	U	1	135	135	135	0	-42.7531	9.50468	-42.4897	9.15153	1446.4	1729.2	1489.2	1738	-59.6954	8.26546	350	470	4678	2330	2403	2416	205	2202	2348	946
L0_R0	0	U	0	2	U	3	135	135	135	0	-43.7237	10.1331	-43.4537	9.82392	1349.5	1697	1390.5	1706.5	-59.6954	8.26546	350	470	4678	2330	2403	2416	205	2202	2348	946
L0_R0	0	U	0	3	U	3	135	135	135	0	-43.1154	8.86602	-42.7747	8.66945	1497	1719.5	1527	1730.5	-59.6954	8.26546	350	470	4678	2330	2403	2416	205	2202	2348	946
L0_R0	0	U	0	1	U	1	136	136	136	0	-42.7296	9.64046	-42.5181	9.29967	1434	1729.6	1474	1736.8	-59.6954	8.26546	350	470	4678	2330	2403	2416	205	2202	2348	946
L0_R0	0	U	0	2	U	3	136	136	136	0	-43.7237	10.1331	-43.4537	9.82392	1349.5	1697	1390.5	1706.5	-59.6954	8.26546	350	470	4678	2330	2403	2416	205	2202	2348	946
L0_R0	0	U	0	3	U	1	136	136	136	0	-43.4634	9.06293	-43.0469	8.92399	1466	1708	1493.5	1721.5	-59.6954	8.26546	350	470	4678	2330	2403	2416	205	2202	2348	946
L0_R0	0	U	0	1	U	2	137	137	137	0	-42.7852	9.76903	-42.5605	9.43865	1419.6	1727.6	1459.2	1735.2	-59.6954	8.26546	350	470	4678	2330	2403	2416	205	2202	2348	946
L0_R0	0	U	0	2	U	3	137	137	137	0	-43.7237	10.1331	-43.4537	9.82392	1349.5	1697	1390.5	1706.5	-59.6954	8.26546	350	470	4678	2330	2403	2416	205	2202	2348	946
L0_R0	0	U	0	3	U	1	137	137	137	0	-43.6564	9.17191	-43.3308	8.95165	1448.5	1701.5	1481.5	1712.5	-59.6954	8.26546	350	470	4678	2330	2403	2416	205	2202	2348	946
L0_R0	0	U	0	1	U	1	138	138	138	0	-42.8633	10.1105	-42.5971	9.82339	1383.6	1724.4	1420.8	1733.2	-59.6954	8.26546	350	470	4678	2330	2403	2416	205	2202	2348	946
L0_R0	0	U	0	2	U	3	138	138	138	0	-43.7237	10.1331	-43.4537	9.82392	1349.5	1697	1390.5	1706.5	-59.6954	8.26546	350	470	4678	2330	2403	2416	205	2202	2348	946
L0_R0	0	U	0	3	U	1	138	138	138	0	-43.6564	9.17191	-43.3308	8.95165	1448.5	1701.5	1481.5	1712.5	-59.6954	8.26546	350	470	4678	2330	2403	2416	205	2202	2348	946
L0_R0	0	U	0	1	U	1	139	139	139	0	-42.8633	10.1105	-42.5971	9.82339	1383.6	1724.4	1420.8	1733.2	-59.6954	8.26546	350	470	4678	2330	2403	2416	205	2202	2348	946
L0_R0	0	U	0	2	U	3	139	139	139	0	-43.7237	10.1331	-43.4537	9.82392	1349.5	1697	1390.5	1706.5	-59.6954	8.26546	350	470	4678	2330	2403	2416	205	2202	2348	946
L0_R0	0	U	0	3	U	1	139	139	139	0	-43.6564	9.17191	-43.3308	8.95165	1448.5	1701.5	1481.5	1712.5	-59.6954	8.26546	350	470	4678	2330	2403	2416	205	2202	2348	946
L0_R0	0	U	0	1	U	1	140	140	140	0	-42.8633	10.1105	-42.5971	9.82339	1383.6	1724.4	1420.8	1733.2	-59.6954	8.26546	350	470	4678	2330	2403	2416	205	2202	2348	946
L0_R0	0	U	0	2	U	3	140	140	140	0	-43.7237	10.1331	-43.4537	9.82392	1349.5	1697	1390.5	1706.5	-59.6954	8.26546	350	470	4678	2330	2403	2416	205	2202	2348	946
L0_R0	0	U	0	3	U	1	140	140	140	0	-43.6429	9.35595	-43.3947	9.14646	1430.5	1701.5	1460	1710	-59.6954	8.26546	350	470	4678	2330	2403	2416	205	2202	2348	946
L0_R0	0	U	0	1	U	1	141	141	141	0	-42.8633	10.1105	-42.5971	9.82339	1383.6	1724.4	1420.8	1733.2	-59.6954	8.26546	350	470	4678	2330	2403	2416	205	2202	2348	946
L0_R0	0	U	0	2	U	3	141	141	141	0	-43.7237	10.1331	-43.4537	9.82392	1349.5	1697	1390.5	1706.5	-59.6954	8.26546	350	470	4678	2330	2403	2416	205	2202	2348	946
L0_R0	0	U	0	3	U	1	141	141	141	0	-43.6429	9.35595	-43.3947	9.14646	1430.5	1701.5	1460	1710	-59.6954	8.26546	350	470	4678	2330	2403	2416	205	2202	2348	946
L0_R0	0	U	0	1	U	1	142	142	142	0	-42.8633	10.1105	-42.5971	9.82339	1383.6	1724.4	1420.8	1733.2	-59.6954	8.26546	350	470	4678	2330	2403	2416	205	2202	2348	946
L0_R0	0	U	0	2	U	3	142	142	142	0	-43.7237	10.1331	-43.4537	9.82392	1349.5	1697	1390.5	1706.5	-59.6954	8.26546	350	470	4678	2330	2403	2416	205	2202	2348	946
L0_R0	0	U	0	3	U	1	142	142	142	0	-43.6346	9.46853	-43.4656	9.24265	1419.5	1701.5	1448	1707.5	-59.6954	8.26546	350	470	4678	2330	2403	2416	205	2202	2348	946
L0_R0	0	U	0	1	U	1	143	143	143	0	-42.8633	10.1105	-42.5971	9.82339	1383.6	1724.4	1420.8	1733.2	-59.6954	8.26546	350	470	4678	2330	2403	2416	205	2202	2348	946
L0_R0	0	U	0	2	U	1	143	143	143	0	-43.7237	10.1331	-43.4537	9.82392	1349.5	1697	1390.5	1706.5	-59.6954	8.26546	350	470	4678	2330	2403	2416	205	2202	2348	946
L0_R0	0	U	0	3	U	1	143	143	143	0	-43.6346	9.46853	-43.4656	9.24265	1419.5	1701.5	1448	1707.5	-59.6954	8.26546	350	470	4678	2330	2403	2416	205	2202	2348	946
L0_R0	0	U	0	1	U	1	144	144	144	0	-42.8633	10.1105	-42.5971	9.82339	1383.6	1724.4	1420.8	1733.2	-59.6954	8.26546	350	470	4678	2330	2403	2416	205	2202	2348	946
L0_R0	0	U	0	2	U	1	144	144	144	0	-43.7237	10.1331	-43.4537	9.82392	1349.5	1697	1390.5	1706.5	-59.6954	8.26546	350	470	4678	2330	2403	2416	205	2202	2348	946
L0_R0	0	U	0	3	U	1	144	144	144	0	-43.6346	9.46853	-43.4656	9.24265	1419.5	1701.5	1448	1707.5	-59.6954	8.26546	350	470	4678	2330	2403	2416	205	2202	2348	946
L0_R0	0	U	0	1	U	3	145	145	145	0	-42.8633	10.1105	-42.5971	9.82339	1383.6	1724.4	1420.8	1733.2	-59.6954	8.26546	350	470	4678	2330	2403	2416	205	2202	2348	946
L0_R0	0	U	0	2	U	1	145	145	145	0	-43.7237	10.1331	-43.4537	9.82392	1349.5	1697	1390.5	1706.5	-59.6954	8.26546	350	470	4678	2330	2403	2416	205	2202	2348	946
L0_R0	0	U	0	3	U	1	145	145	145	0	-43.6346	9.46853	-43.4656	9.24265	1419.5	1701.5	1448	1707.5	-59.6954	8.26546	350	470	4678	2330	2403	2416	205	2202	2348	946
L0_R0	0	U	0	1	U	3	146	146	146	0	-42.8633	10.1105	-42.5971	9.82339	1383.6	1724.4	1420.8	1733.2	-59.6954	8.26546	350	470	4678	2330	2403	2416	205	2202	2348	946
L0_R0	0	U	0	2	U	3	146	146	146	0	-43.7237	10.1331	-43.4537	9.82392	1349.5	1697	1390.5	1706.5	-59.6954	8.26546	350	470	4678	2330	2403	2416	205	2202	2348	946
L0_R0	0	U	0	3	U	1	146	146	146	0	-43.6346	9.46853	-43.4656	9.24265	1419.5	1701.5	1448	1707.5	-59.6954	8.26546	350	470	4678	2330	2403	2416	205	2202	2348	946
L0_R0	0	U	0	1	U	3	147	147	147	0	-42.8633	10.1105	-42.5971	9.82339	1383.6	1724.4	1420.8	1733.2	-59.6954	8.26546	350	470	4678	2330	2403	2416	205	2202	2348	946
L0_R0	0	U	0	2	U	3	147	147	147	0	-43.7237	10.1331	-43.4537	9.82392	1349.5	1697	1390.5	1706.5	-59.6954	8.26546	350	470	4678	2330	2403	2416	205	2202	2348	946
L0_R0	0	U	0	3	U	3	147	147	147	0	-43.6346	9.46853	-43.4656	9.24265	1419.5	1701.5	1448	1707.5	-59.6954	8.26546	350	470	4678	2330	2403	2416	205	2202	2348	946
L0_R0	0	U	0	1	U	3	148	148	148	0	-42.8633	10.1105	-42.5971	9.82339	1383.6	1724.4	1420.8	1733.2	-59.6954	8.26546	350	470	4678	2330	2403	2416	205	2202	2348	946
L0_R0	0	U	0	2	U	3	148	148	148	0	-43.7237	10.1331	-43.4537	9.82392	1349.5	1697	1390.5	1706.5	-59.6954	8.26546	350	470	4678	2330	2403	2416	205	2202	2348	946
L0_R0	0	U	0	3	U	3	148	148	148	0	-43.6346	9.46853	-43.4656	9.24265	1419.5	1701.5	1448	1707.5	-59.6954	8.26546	350	470	4678	2330	2403	2416	205	2202	2348	946
L0_R0	0	U	0	1	U	1	149	149	149	0	-42.8633	10.1105	-42.5971	9.82339	1383.6	1724.4	1420.8	1733.2	-59.6954	8.26546	350	470	4678	2330	2403	2416	205	2202	2348	946
L0_R0	0	U	0	2	U	3	149	149	149	0	-43.7237	10.1331	-43.4537	9.82392	1349.5	1697	1390.5	1706.5	-59.6954	8.26546	350	470	4678	2330	2403	2416	205	2202	2348	946
L0_R0	0	U	0	3	U	3	149	149	149	0	-43.6346	9.46853	-43.4656	9.24265	1419.5	1701.5	1448	1707.5	-59.6954	8.26546	350	470	4678	2330	2403	2416	205	2202	2348	946
L0_R0	0	U	0	1	U	1	150	150	150	0	-42.8633	10.1105	-42.5971	9.82339	1383.6	1724.4	1420.8	1733.2	-59.6954	8.26546	350	470	4678	2330	2403	2416	205	2202	2348	946
L0_R0	0	U	0	2	U	1	150	150	150	0	-43.767	10.1663	-43.569	9.94182	1344.5	1695.5	1374.5	1702.5	-59.6954	8.26546	350	470	4678	2330	2403	2416	205	2202	2348	946
L0_R0	0	U	0	3	U	1	150	150	150	0	-43.6346	9.46853	-43.4656	9.24265	1419.5	1701.5	1448	1707.5	-59.6954	8.26546	350	470	4678	2330	2403	2416	205	2202	2348	946
L0_R0	0	U	0	1	U	1	151	151	151	0	-42.8633	10.1105	-42.5971	9.82339	1383.6	1724.4	1420.8	1733.2	-59.6954	8.26546	350	470	4678	2330	2403	2416	205	2202	2348	946
L0_R0	0	U	0	2	U	1	151	151	151	0	-43.6784	10.5442	-43.5602	10.2704	1310	1697.5	1342	1702	-59.6954	8.26546	350	470	4678	2330	2403	2416	205	2202	2348	946
L0_R0	0	U	0	3	U	1	151	151	151	0	-43.6867	9.38533	-43.3519	9.09058	1426	1700	1467	1711.5	-59.6954	8.26546	350	470	4678	2330	2403	2416	205	2202	2348	946
L0_R0	0	U	0	1	U	1	152	152	152	0	-42.964	10.147	-42.5895	9.92129	1376.4	1721.2	1411.6	1733.2	-59.6954	8.26546	350	470	4678	2330	2403	2416	205	2202	2348	946
L0_R0	0	U	0	2	U	1	152	152	152	0	-43.6784	10.5442	-43.5602	10.2704	1310	1697.5	1342	1702	-59.6954	8.26546	350	470	4678	2330	2403	2416	205	2202	2348	946
L0_R0	0	U	0	3	U	1	152	152	152	0	-43.6867	9.38533	-43.3519	9.09058	1426	1700	1467	1711.5	-59.6954	8.26546	350	470	4678	2330	2403	2416	205	2202	2348	946
L0_R0	0	U	0	1	U	1	153	153	153	0	-42.964	10.147	-42.5895	9.92129	1376.4	1721.2	1411.6	1733.2	-59.6954	8.26546	350	470	4678	2330	2403	2416	205	2202	2348	946
L0_R0	0	U	0	2	U	3	153	153	153	0	-43.6784	10.5442	-43.5602	10.2704	1310	1697.5	1342	1702	-59.6954	8.26546	350	470	4678	2330	2403	2416	205	2202	2348	946
L0_R0	0	U	0	3	U	1	153	153	153	0	-43.6867	9.38533	-43.3519	9.09058	1426	1700	1467	1711.5	-59.6954	8.26546	350	470	4678	2330	2403	2416	205	2202	2348	946
L0_R0	0	U	0	1	U	1	154	154	154	0	-43.0833	10.2657	-42.7831	9.96717	1360.4	1717.2	1400.4	1727.2	-59.6954	8.26546	350	470	4678	2330	2403	2416	205	2202	2348	946
L0_R0	0	U	0	2	U	3	154	154	154	0	-43.6784	10.5442	-43.5602	10.2704	1310	1697.5	1342	1702	-59.6954	8.26546	350	470	4678	2330	2403	2416	205	2202	2348	946
L0_R0	0	U	0	3	U	1	154	154	154	0	-43.6867	9.38533	-43.3519	9.09058	1426	1700	1467	1711.5	-59.6954	8.26546	350	470	4678	2330	2403	2416	205	2202	2348	946
L0_R0	0	U	0	1	U	1	155	155	155	0	-43.0833	10.2657	-42.7831	9.96717	1360.4	1717.2	1400.4	1727.2	-59.6954	8.26546	350	470	4678	2330	2403	2416	205	2202	2348	946
L0_R0	0	U	0	2	U	3	155	155	155	0	-43.6784	10.5442	-43.5602	10.2704	1310	1697.5	1342	1702	-59.6954	8.26546	350	470	4678	2330	2403	2416	205	2202	2348	946
L0_R0	0	U	0	3	U	1	155	155	155	0	-43.6867	9.38533	-43.3519	9.09058	1426	1700	1467	1711.5	-59.6954	8.26546	350	470	4678	2330	2403	2416	205	2202	2348	946
L0_R0	0	U	0	1	U	1	156	156	156	0	-43.0833	10.2657	-42.7831	9.96717	1360.4	1717.2	1400.4	1727.2	-59.6954	8.26546	350	470	4678	2330	2403	2416	205	2202	2348	946
L0_R0	0	U	0	2	U	3	156	156	156	0	-43.6784	10.5442	-43.5602	10.2704	1310	1697.5	1342	1702	-59.6954	8.26546	350	470	4678	2330	2403	2416	205	2202	2348	946
L0_R0	0	U	0	3	U	1	156	156	156	0	-43.6867	9.38533	-43.3519	9.09058	1426	1700	1467	1711.5	-59.6954	8.26546	350	470	4678	2330	2403	2416	205	2202	2348	946
L0_R0	0	U	0	1	U	1	157	157	157	0	-43.0833	10.2657	-42.7831	9.96717	1360.4	1717.2	1400.4	1727.2	-59.6954	8.26546	350	470	4678	2330	2403	2416	205	2202	2348	946
L0_R0	0	U	0	2	U	3	157	157	157	0	-43.6784	10.5442	-43.5602	10.2704	1310	1697.5	1342	1702	-59.6954	8.26546	350	470	4678	2330	2403	2416	205	2202	2348	946
L0_R0	0	U	0	3	U	1	157	157	157	0	-43.6867	9.38533	-43.3519	9.09058	1426	1700	1467	1711.5	-59.6954	8.26546	350	470	4678	2330	2403	2416	205	2202	2348	946
L0_R0	0	U	0	1	U	1	158	158	158	0	-43.0833	10.2657	-42.7831	9.96717	1360.4	1717.2	1400.4	1727.2	-59.6954	8.26546	350	470	4678	2330	2403	2416	205	2202	2348	946
L0_R0	0	U	0	2	U	1	158	158	158	0	-43.6784	10.5442	-43.5602	10.2704	1310	1697.5	1342	1702	-59.6954	8.26546	350	470	4678	2330	2403	2416	205	2202	2348	946
L0_R0	0	U	0	3	U	1	158	158	158	0	-43.3098	9.65447	-43.3529	9.28652	1412.5	1711.5	1447.5	1711	-59.6954	8.26546	350	470	4678	2330	2403	2416	205	2202	2348	946
L0_R0	0	U	0	1	U	1	159	159	159	0	-43.0493	10.5477	-42.8091	10.1386	1334	1717.6	1382.8	1726	-59.6954	8.26546	350	470	4678	2330	2403	2416	205	2202	2348	946
L0_R0	0	U	0	2	U	1	159	159	159	0	-43.5146	10.8899	-43.4058	10.4705	1282	1702	1328	1706.5	-59.6954	8.26546	350	470	4678	2330	2403	2416	205	2202	2348	946
L0_R0	0	U	0	3	U	1	159	159	159	0	-43.3339	9.96352	-43.3025	9.541	1381	1710	1424	1712	-59.6954	8.26546	350	470	4678	2330	2403	2416	205	2202	2348	946
L0_R0	0	U	0	1	U	1	160	160	160	0	-42.8382	10.7812	-42.8251	10.4409	1319.2	1723.6	1352.8	1724.8	-59.6954	8.26546	350	470	4678	2330	2403	2416	205	2202	2348	946
L0_R0	0	U	0	2	U	1	160	160	160	0	-43.5146	10.8899	-43.4058	10.4705	1282	1702	1328	1706.5	-59.6954	8.26546	350	470	4678	2330	2403	2416	205	2202	2348	946
L0_R0	0	U	0	3	U	1	160	160	160	0	-43.2277	10.1191	-43.2225	9.76665	1369.5	1713	1404.5	1714	-59.6954	8.26546	350	470	4678	2330	2403	2416	205	2202	2348	946
L0_R0	0	U	0	1	U	1	161	161	161	0	-42.8076	10.8426	-42.826	10.601	1314.4	1724.4	1337.2	1724.4	-59.6954	8.26546	350	470	4678	2330	2403	2416	205	2202	2348	946
L0_R0	0	U	0	2	U	2	161	161	161	0	-43.3466	10.8468	-43.7043	10.3995	1293	1707.5	1323.5	1697	-59.6954	8.26546	350	470	4678	2330	2403	2416	205	2202	2348	946
L0_R0	0	U	0	3	U	1	161	161	161	0	-43.0755	10.2421	-43.0866	9.88174	1363	1717.5	1398	1718	-59.6954	8.26546	350	470	4678	2330	2403	2416	205	2202	2348	946
L0_R0	0	U	0	1	U	1	162	162	162	0	-42.8072	10.8468	-42.8097	10.6443	1314	1724.4	1333.6	1724.8	-59.6954	8.26546	350	470	4678	2330	2403	2416	205	2202	2348	946
L0_R0	0	U	0	2	U	3	162	162	162	0	-43.3466	10.8468	-43.7043	10.3995	1293	1707.5	1323.5	1697	-59.6954	8.26546	350	470	4678	2330	2403	2416	205	2202	2348	946
L0_R0	0	U	0	3	U	3	162	162	162	0	-43.0755	10.2421	-43.0866	9.88174	1363	1717.5	1398	1718	-59.6954	8.26546	350	470	4678	2330	2403	2416	205	2202	2348	946
L0_R0	0	U	0	1	U	1	163	163	163	0	-42.8072	10.8468	-42.8097	10.6443	1314	1724.4	1333.6	1724.8	-59.6954	8.26546	350	470	4678	2330	2403	2416	205	2202	2348	946
L0_R0	0	U	0	2	U	2	163	163	163	0	-43.1814	10.5271	-43.4961	10.5108	1331	1713.5	1320.5	1703.5	-59.6954	8.26546	350	470	4678	2330	2403	2416	205	2202	2348	946
L0_R0	0	U	0	3	U	3	163	163	163	0	-43.0755	10.2421	-43.0866	9.88174	1363	1717.5	1398	1718	-59.6954	8.26546	350	470	4678	2330	2403	2416	205	2202	2348	946
L0_R0	0	U	0	1	U	1	164	164	164	0	-42.8072	10.8468	-42.8097	10.6443	1314	1724.4	1333.6	1724.8	-59.6954	8.26546	350	470	4678	2330	2403	2416	205	2202	2348	946
L0_R0	0	U	0	2	U	2	164	164	164	0	-42.7917	9.72664	-42.7273	10.1409	1423.5	1727.5	1385.5	1728.5	-59.6954	8.26546	350	470	4678	2330	2403	2416	205	2202	2348	946
L0_R0	0	U	0	3	U	2	164	164	164	0	-43.2777	9.87306	-43.1928	9.52913	1392	1712	1429	1715.5	-59.6954	8.26546	350	470	4678	2330	2403	2416	205	2202	2348	946
L0_R0	0	U	0	1	U	1	165	165	165	0	-42.8072	10.8468	-42.8097	10.6443	1314	1724.4	1333.6	1724.8	-59.6954	8.26546	350	470	4678	2330	2403	2416	205	2202	2348	946
L0_R0	0	U	0	2	U	1	165	165	165	0	-42.629	9.49486	-42.6439	9.9442	1451.5	1733	1407.5	1731.5	-59.6954	8.26546	350	470	4678	2330	2403	2416	205	2202	2348	946
L0_R0	0	U	0	3	U	3	165	165	165	0	-43.2777	9.87306	-43.1928	9.52913	1392	1712	1429	1715.5	-59.6954	8.26546	350	470	4678	2330	2403	2416	205	2202	2348	946
L0_R0	0	U	0	1	U	1	166	166	166	0	-42.8072	10.8468	-42.8097	10.6443	1314	1724.4	1333.6	1724.8	-59.6954	8.26546	350	470	4678	2330	2403	2416	205	2202	2348	946
L0_R0	0	U	0	2	U	3	166	166	166	0	-42.629	9.49486	-42.6439	9.9442	1451.5	1733	1407.5	1731.5	-59.6954	8.26546	350	470	4678	2330	2403	2416	205	2202	2348	946
L0_R0	0	U	0	3	U	3	166	166	166	0	-43.2777	9.87306	-43.1928	9.52913	1392	1712	1429	1715.5	-59.6954	8.26546	350	470	4678	2330	2403	2416	205	2202	2348	946
L0_R0	0	U	0	1	U	1	167	167	167	0	-42.8072	10.8468	-42.8097	10.6443	1314	1724.4	1333.6	1724.8	-59.6954	8.26546	350	470	4678	2330	2403	2416	205	2202	2348	946
L0_R0	0	U	0	2	U	3	167	167	167	0	-42.629	9.49486	-42.6439	9.9442	1451.5	1733	1407.5	1731.5	-59.6954	8.26546	350	470	4678	2330	2403	2416	205	2202	2348	946
L0_R0	0	U	0	3	U	3	167	167	167	0	-43.2777	9.87306	-43.1928	9.52913	1392	1712	1429	1715.5	-59.6954	8.26546	350	470	4678	2330	2403	2416	205	2202	2348	946
L0_R0	0	U	0	1	U	1	168	168	168	0	-42.8072	10.8468	-42.8097	10.6443	1314	1724.4	1333.6	1724.8	-59.6954	8.26546	350	470	4678	2330	2403	2416	205	2202	2348	946
L0_R0	0	U	0	2	U	3	168	168	168	0	-42.629	9.49486	-42.6439	9.9442	1451.5	1733	1407.5	1731.5	-59.6954	8.26546	350	470	4678	2330	2403	2416	205	2202	2348	946
L0_R0	0	U	0	3	U	3	168	168	168	0	-43.2777	9.87306	-43.1928	9.52913	1392	1712	1429	1715.5	-59.6954	8.26546	350	470	4678	2330	2403	2416	205	2202	2348	946
L0_R0	0	U	0	1	U	3	169	169	169	0	-42.8072	10.8468	-42.8097	10.6443	1314	1724.4	1333.6	1724.8	-59.6954	8.26546	350	470	4678	2330	2403	2416	205	2202	2348	946
L0_R0	0	U	0	2	U	3	169	169	169	0	-42.629	9.49486	-42.6439	9.9442	1451.5	1733	1407.5	1731.5	-59.6954	8.26546	350	470	4678	2330	2403	2416	205	2202	2348	946
L0_R0	0	U	0	3	U	3	169	169	169	0	-43.2777	9.87306	-43.1928	9.52913	1392	1712	1429	1715.5	-59.6954	8.26546	350	470	4678	2330	2403	2416	205	2202	2348	946
L0_R0	0	U	0	1	U	3	170	170	170	0	-42.8072	10.8468	-42.8097	10.6443	1314	1724.4	1333.6	1724.8	-59.6954	8.26546	350	470	4678	2330	2403	2416	205	2202	2348	946
L0_R0	0	U	0	2	U	3	170	170	170	0	-42.629	9.49486	-42.6439	9.9442	1451.5	1733	1407.5	1731.5	-59.6954	8.26546	350	470	4678	2330	2403	2416	205	2202	2348	946
L0_R0	0	U	0	3	U	2	170	170	170	0	-43.2963	9.62395	-43.3242	9.25109	1416	1712	1452	1712	-59.6954	8.26546	350	470	4678	2330	2403	2416	205	2202	2348	946
L0_R0	0	U	0	1	U	0	171	171	171	0	-42.3871	11.1624	-42.9034	10.7762	1299.6	1736.4	1317.2	1721.6	-59.6954	8.26546	350	470	4678	2330	2403	2416	205	2202	2348	946
L0_R0	0	U	0	2	U	3	171	171	171	0	-42.629	9.49486	-42.6439	9.9442	1451.5	1733	1407.5	1731.5	-59.6954	8.26546	350	470	4678	2330	2403	2416	205	2202	2348	946
L0_R0	0	U	0	3	U	0	171	171	171	0	-43.0735	10.2683	-43.2488	9.8381	1360.5	1717.5	1396.5	1713	-59.6954	8.26546	350	470	4678	2330	2403	2416	205	2202	2348	946
L0_R0	0	U	0	1	U	0	172	172	172	0	-42.1641	11.4281	-42.92	11.0691	1282.8	1742.4	1288	1720.4	-59.6954	8.26546	350	470	4678	2330	2403	2416	205	2202	2348	946
L0_R0	0	U	0	2	U	3	172	172	172	0	-42.629	9.49486	-42.6439	9.9442	1451.5	1733	1407.5	1731.5	-59.6954	8.26546	350	470	4678	2330	2403	2416	205	2202	2348	946
L0_R0	0	U	0	3	U	0	172	172	172	0	-43.0246	10.0674	-43.1	9.70404	1382	1719.5	1415	1718	-59.6954	8.26546	350	470	4678	2330	2403	2416	205	2202	2348	946
L0_R0	0	U	0	1	U	2	173	173	173	0	-42.1117	11.4029	-42.7971	11.1515	1287.2	1744	1284.8	1724	-59.6954	8.26546	350	470	4678	2330	2403	2416	205	2202	2348	946
L0_R0	0	U	0	2	U	3	173	173	173	0	-42.629	9.49486	-42.6439	9.9442	1451.5	1733	1407.5	1731.5	-59.6954	8.26546	350	470	4678	2330	2403	2416	205	2202	2348	946
L0_R0	0	U	0	3	U	0	173	173	173	0	-43.2148	9.65805	-43.1595	9.33803	1415.5	1714.5	1449	1717	-59.6954	8.26546	350	470	4678	2330	2403	2416	205	2202	2348	946
L0_R0	0	U	0	1	U	2	174	174	174	0	-41.4751	11.7025	-42.2185	11.4271	1283.2	1761.6	1280.8	1740.8	-59.6954	8.26546	350	470	4678	2330	2403	2416	205	2202	2348	946
L0_R0	0	U	0	2	U	3	174	174	174	0	-42.629	9.49486	-42.6439	9.9442	1451.5	1733	1407.5	1731.5	-59.6954	8.26546	350	470	4678	2330	2403	2416	205	2202	2348	946
L0_R0	0	U	0	3	U	3	174	174	174	0	-43.2148	9.65805	-43.1595	9.33803	1415.5	1714.5	1449	1717	-59.6954	8.26546	350	470	4678	2330	2403	2416	205	2202	2348	946
L0_R0	0	U	0	1	U	2	175	175	175	0	-40.7444	11.9096	-41.3614	11.6965	1291.2	1781.2	1288	1764.8	-59.6954	8.26546	350	470	4678	2330	2403	2416	205	2202	2348	946
L0_R0	0	U	0	2	U	3	175	175	175	0	-42.629	9.49486	-42.6439	9.9442	1451.5	1733	1407.5	1731.5	-59.6954	8.26546	350	470	4678	2330	2403	2416	205	2202	2348	946
L0_R0	0	U	0	3	U	3	175	175	175	0	-43.2148	9.65805	-43.1595	9.33803	1415.5	1714.5	1449	1717	-59.6954	8.26546	350	470	4678	2330	2403	2416	205	2202	2348	946
L0_R0	0	U	0	1	U	2	176	176	176	0	-39.9673	12.2396	-40.586	11.8311	1289.6	1800.8	1304	1785.6	-59.6954	8.26546	350	470	4678	2330	2403	2416	205	2202	2348	946
L0_R0	0	U	0	2	U	2	176	176	176	0	-42.1979	9.65339	-42.5375	9.82168	1450.5	1745.5	1423	1735	-59.6954	8.26546	350	470	4678	2330	2403	2416	205	2202	2348	946
L0_R0	0	U	0	3	U	2	176	176	176	0	-43.1957	9.91313	-43.1422	9.56719	1391	1714.5	1427	1717	-59.6954	8.26546	350	470	4678	2330	2403	2416	205	2202	2348	946
L0_R0	0	U	0	1	U	0	177	177	177	0	-39.9191	12.4359	-40.2351	12.0152	1274	1801.6	1300	1794.4	-59.6954	8.26546	350	470	4678	2330	2403	2416	205	2202	2348	946
L0_R0	0	U	0	2	U	2	177	177	177	0	-41.6854	10.011	-42.1996	9.63184	1433.5	1759.5	1452.5	1745.5	-59.6954	8.26546	350	470	4678	2330	2403	2416	205	2202	2348	946
L0_R0	0	U	0	3	U	2	177	177	177	0	-42.4797	10.5698	-43.0183	10.1514	1353	1735	1374	1719.5	-59.6954	8.26546	350	470	4678	2330	2403	2416	205	2202	2348	946
L0_R0	0	U	0	1	U	0	178	178	178	0	-39.9562	12.5523	-40.2004	12.0605	1262.4	1800.4	1297.2	1795.2	-59.6954	8.26546	350	470	4678	2330	2403	2416	205	2202	2348	946
L0_R0	0	U	0	2	U	1	178	178	178	0	-41.3691	10.4077	-41.8351	9.8896	1407	1767.5	1440	1755.5	-59.6954	8.26546	350	470	4678	2330	2403	2416	205	2202	2348	946
L0_R0	0	U	0	3	U	2	178	178	178	0	-41.4876	11.1503	-41.9689	10.8216	1334	1762.5	1347.5	1749.5	-59.6954	8.26546	350	470	4678	2330	2403	2416	205	2202	2348	946
L0_R0	0	U	0	1	U	0	179	179	179	0	-39.9562	12.5523	-40.2004	12.0605	1262.4	1800.4	1297.2	1795.2	-59.6954	8.26546	350	470	4678	2330	2403	2416	205	2202	2348	946
L0_R0	0	U	0	2	U	2	179	179	179	0	-41.2108	10.5785	-41.4778	10.1696	1396.5	1771.5	1425.5	1765	-59.6954	8.26546	350	470	4678	2330	2403	2416	205	2202	2348	946
L0_R0	0	U	0	3	U	2	179	179	179	0	-40.9008	11.6787	-41.2929	11.3447	1306.5	1777.5	1323	1767.5	-59.6954	8.26546	350	470	4678	2330	2403	2416	205	2202	2348	946
L0_R0	0	U	0	1	U	0	180	180	180	0	-39.9562	12.5523	-40.2004	12.0605	1262.4	1800.4	1297.2	1795.2	-59.6954	8.26546	350	470	4678	2330	2403	2416	205	2202	2348	946
L0_R0	0	U	0	2	U	2	180	180	180	0	-41.0184	11.1456	-41.2213	10.6723	1351	1775.5	1387.5	1771	-59.6954	8.26546	350	470	4678	2330	2403	2416	205	2202	2348	946
L0_R0	0	U	0	3	U	2	180	180	180	0	-40.3129	12.1858	-40.877	11.7431	1282	1792	1301.5	1778	-59.6954	8.26546	350	470	4678	2330	2403	2416	205	2202	2348	946
L0_R0	0	U	0	1	U	1	181	181	181	0	-39.6405	12.9113	-39.3652	12.5555	1242.4	1807.6	1283.2	1815.2	-59.6954	8.26546	350	470	4678	2330	2403	2416	205	2202	2348	946
L0_R0	0	U	0	2	U	2	181	181	181	0	-40.8179	11.3372	-41.0227	10.8708	1340.5	1780.5	1376	1776	-59.6954	8.26546	350	470	4678	2330	2403	2416	205	2202	2348	946
L0_R0	0	U	0	3	U	1	181	181	181	0	-40.3129	12.1858	-40.877	11.7431	1282	1792	1301.5	1778	-59.6954	8.26546	350	470	4678	2330	2403	2416	205	2202	2348	946
L0_R0	0	U	0	1	U	1	182	182	182	0	-39.5517	13.1966	-39.2557	12.8732	1220.8	1809.2	1259.6	1817.2	-59.6954	8.26546	350	470	4678	2330	2403	2416	205	2202	2348	946
L0_R0	0	U	0	2	U	3	182	182	182	0	-40.8179	11.3372	-41.0227	10.8708	1340.5	1780.5	1376	1776	-59.6954	8.26546	350	470	4678	2330	2403	2416	205	2202	2348	946
L0_R0	0	U	0	3	U	1	182	182	182	0	-40.3259	12.2589	-40.4169	11.8591	1275	1791.5	1307.5	1790	-59.6954	8.26546	350	470	4678	2330	2403	2416	205	2202	2348	946
L0_R0	0	U	0	1	U	1	183	183	183	0	-39.5517	13.1966	-39.2557	12.8732	1220.8	1809.2	1259.6	1817.2	-59.6954	8.26546	350	470	4678	2330	2403	2416	205	2202	2348	946
L0_R0	0	U	0	2	U	3	183	183	183	0	-40.8179	11.3372	-41.0227	10.8708	1340.5	1780.5	1376	1776	-59.6954	8.26546	350	470	4678	2330	2403	2416	205	2202	2348	946
L0_R0	0	U	0	3	U	1	183	183	183	0	-40.095	12.7084	-40.0891	12.3215	1243.5	1796.5	1278	1797.5	-59.6954	8.26546	350	470	4678	2330	2403	2416	205	2202	2348	946
L0_R0	0	U	0	1	U	1	184	184	184	0	-39.5517	13.1966	-39.2557	12.8732	1220.8	1809.2	1259.6	1817.2	-59.6954	8.26546	350	470	4678	2330	2403	2416	205	2202	2348	946
L0_R0	0	U	0	2	U	3	184	184	184	0	-40.8179	11.3372	-41.0227	10.8708	1340.5	1780.5	1376	1776	-59.6954	8.26546	350	470	4678	2330	2403	2416	205	2202	2348	946
L0_R0	0	U	0	3	U	1	184	184	184	0	-40.0781	12.9075	-40.0908	12.5296	1226.5	1796.5	1259.5	1797	-59.6954	8.26546	350	470	4678	2330	2403	2416	205	2202	2348	946
L0_R0	0	U	0	1	U	3	185	185	185	0	-39.5517	13.1966	-39.2557	12.8732	1220.8	1809.2	1259.6	1817.2	-59.6954	8.26546	350	470	4678	2330	2403	2416	205	2202	2348	946
L0_R0	0	U	0	2	U	3	185	185	185	0	-40.8179	11.3372	-41.0227	10.8708	1340.5	1780.5	1376	1776	-59.6954	8.26546	350	470	4678	2330	2403	2416	205	2202	2348	946
L0_R0	0	U	0	3	U	2	185	185	185	0	-40.0037	13.3242	-39.917	12.9646	1192.5	1797.5	1227.5	1800.5	-59.6954	8.26546	350	470	4678	2330	2403	2416	205	2202	2348	946
L0_R0	0	U	0	1	U	3	186	186	186	0	-39.5517	13.1966	-39.2557	12.8732	1220.8	1809.2	1259.6	1817.2	-59.6954	8.26546	350	470	4678	2330	2403	2416	205	2202	2348	946
L0_R0	0	U	0	2	U	3	186	186	186	0	-40.8179	11.3372	-41.0227	10.8708	1340.5	1780.5	1376	1776	-59.6954	8.26546	350	470	4678	2330	2403	2416	205	2202	2348	946
L0_R0	0	U	0	3	U	1	186	186	186	0	-40.1162	13.8284	-39.9148	13.4483	1143.5	1793.5	1185	1799.5	-59.6954	8.26546	350	470	4678	2330	2403	2416	205	2202	2348	946
L0_R0	0	U	0	1	U	3	187	187	187	0	-39.5517	13.1966	-39.2557	12.8732	1220.8	1809.2	1259.6	1817.2	-59.6954	8.26546	350	470	4678	2330	2403	2416	205	2202	2348	946
L0_R0	0	U	0	2	U	2	187	187	187	0	-40.5609	11.7244	-40.7574	11.3935	1314.5	1786.5	1337.5	1782	-59.6954	8.26546	350	470	4678	2330	2403	2416	205	2202	2348	946
L0_R0	0	U	0	3	U	1	187	187	187	0	-40.1162	13.8284	-39.9148	13.4483	1143.5	1793.5	1185	1799.5	-59.6954	8.26546	350	470	4678	2330	2403	2416	205	2202	2348	946
L0_R0	0	U	0	1	U	3	188	188	188	0	-39.5517	13.1966	-39.2557	12.8732	1220.8	1809.2	1259.6	1817.2	-59.6954	8.26546	350	470	4678	2330	2403	2416	205	2202	2348	946
L0_R0	0	U	0	2	U	2	188	188	188	0	-40.0236	12.4047	-40.4072	11.9746	1273	1799	1297.5	1790	-59.6954	8.26546	350	470	4678	2330	2403	2416	205	2202	2348	946
L0_R0	0	U	0	3	U	1	188	188	188	0	-40.1162	13.8284	-39.9148	13.4483	1143.5	1793.5	1185	1799.5	-59.6954	8.26546	350	470	4678	2330	2403	2416	205	2202	2348	946
L0_R0	0	U	0	1	U	3	189	189	189	0	-39.5517	13.1966	-39.2557	12.8732	1220.8	1809.2	1259.6	1817.2	-59.6954	8.26546	350	470	4678	2330	2403	2416	205	2202	2348	946
L0_R0	0	U	0	2	U	2	189	189	189	0	-39.8811	12.6957	-39.9876	12.3684	1252.5	1802	1277.5	1800	-59.6954	8.26546	350	470	4678	2330	2403	2416	205	2202	2348	946
L0_R0	0	U	0	3	U	3	189	189	189	0	-40.1162	13.8284	-39.9148	13.4483	1143.5	1793.5	1185	1799.5	-59.6954	8.26546	350	470	4678	2330	2403	2416	205	2202	2348	946
L0_R0	0	U	0	1	U	3	190	190	190	0	-39.5517	13.1966	-39.2557	12.8732	1220.8	1809.2	1259.6	1817.2	-59.6954	8.26546	350	470	4678	2330	2403	2416	205	2202	2348	946
L0_R0	0	U	0	2	U	3	190	190	190	0	-39.8811	12.6957	-39.9876	12.3684	1252.5	1802	1277.5	1800	-59.6954	8.26546	350	470	4678	2330	2403	2416	205	2202	2348	946
L0_R0	0	U	0	3	U	3	190	190	190	0	-40.1162	13.8284	-39.9148	13.4483	1143.5	1793.5	1185	1799.5	-59.6954	8.26546	350	470	4678	2330	2403	2416	205	2202	2348	946
L0_R0	0	U	0	1	U	2	191	191	191	0	-39.2937	13.557	-39.384	13.0835	1199.2	1814.8	1236.8	1813.6	-59.6954	8.26546	350	470	4678	2330	2403	2416	205	2202	2348	946
L0_R0	0	U	0	2	U	3	191	191	191	0	-39.8811	12.6957	-39.9876	12.3684	1252.5	1802	1277.5	1800	-59.6954	8.26546	350	470	4678	2330	2403	2416	205	2202	2348	946
L0_R0	0	U	0	3	U	1	191	191	191	0	-40.2552	14.0071	-40.0106	13.7008	1122	1789.5	1159	1796.5	-59.6954	8.26546	350	470	4678	2330	2403	2416	205	2202	2348	946
L0_R0	0	U	0	1	U	2	192	192	192	0	-39.2937	13.557	-39.384	13.0835	1199.2	1814.8	1236.8	1813.6	-59.6954	8.26546	350	470	4678	2330	2403	2416	205	2202	2348	946
L0_R0	0	U	0	2	U	3	192	192	192	0	-39.8811	12.6957	-39.9876	12.3684	1252.5	1802	1277.5	1800	-59.6954	8.26546	350	470	4678	2330	2403	2416	205	2202	2348	946
L0_R0	0	U	0	3	U	1	192	192	192	0	-40.4859	13.9785	-40.1463	13.7019	1115	1783.5	1153.5	1793	-59.6954	8.26546	350	470	4678	2330	2403	2416	205	2202	2348	946
L0_R0	0	U	0	1	U	3	193	193	193	0	-39.2937	13.557	-39.384	13.0835	1199.2	1814.8	1236.8	1813.6	-59.6954	8.26546	350	470	4678	2330	2403	2416	205	2202	2348	946
L0_R0	0	U	0	2	U	3	193	193	193	0	-39.8811	12.6957	-39.9876	12.3684	1252.5	1802	1277.5	1800	-59.6954	8.26546	350	470	4678	2330	2403	2416	205	2202	2348	946
L0_R0	0	U	0	3	U	1	193	193	193	0	-40.4859	13.9785	-40.1463	13.7019	1115	1783.5	1153.5	1793	-59.6954	8.26546	350	470	4678	2330	2403	2416	205	2202	2348	946
L0_R0	0	U	0	1	U	3	194	194	194	0	-39.2937	13.557	-39.384	13.0835	1199.2	1814.8	1236.8	1813.6	-59.6954	8.26546	350	470	4678	2330	2403	2416	205	2202	2348	946
L0_R0	0	U	0	2	U	3	194	194	194	0	-39.8811	12.6957	-39.9876	12.3684	1252.5	1802	1277.5	1800	-59.6954	8.26546	350	470	4678	2330	2403	2416	205	2202	2348	946
L0_R0	0	U	0	3	U	1	194	194	194	0	-40.4859	13.9785	-40.1463	13.7019	1115	1783.5	1153.5	1793	-59.6954	8.26546	350	470	4678	2330	2403	2416	205	2202	2348	946
L0_R0	0	U	0	1	U	3	195	195	195	0	-39.2937	13.557	-39.384	13.0835	1199.2	1814.8	1236.8	1813.6	-59.6954	8.26546	350	470	4678	2330	2403	2416	205	2202	2348	946
L0_R0	0	U	0	2	U	3	195	195	195	0	-39.8811	12.6957	-39.9876	12.3684	1252.5	1802	1277.5	1800	-59.6954	8.26546	350	470	4678	2330	2403	2416	205	2202	2348	946
L0_R0	0	U	0	3	U	1	195	195	195	0	-40.4859	13.9785	-40.1463	13.7019	1115	1783.5	1153.5	1793	-59.6954	8.26546	350	470	4678	2330	2403	2416	205	2202	2348	946
L0_R0	0	U	0	1	U	3	196	196	196	0	-39.2937	13.557	-39.384	13.0835	1199.2	1814.8	1236.8	1813.6	-59.6954	8.26546	350	470	4678	2330	2403	2416	205	2202	2348	946
L0_R0	0	U	0	2	U	3	196	196	196	0	-39.8811	12.6957	-39.9876	12.3684	1252.5	1802	1277.5	1800	-59.6954	8.26546	350	470	4678	2330	2403	2416	205	2202	2348	946
L0_R0	0	U	0	3	U	1	196	196	196	0	-40.4859	13.9785	-40.1463	13.7019	1115	1783.5	1153.5	1793	-59.6954	8.26546	350	470	4678	2330	2403	2416	205	2202	2348	946
L0_R0	0	U	0	1	U	3	197	197	197	0	-39.2937	13.557	-39.384	13.0835	1199.2	1814.8	1236.8	1813.6	-59.6954	8.26546	350	470	4678	2330	2403	2416	205	2202	2348	946
L0_R0	0	U	0	2	U	3	197	197	197	0	-39.8811	12.6957	-39.9876	12.3684	1252.5	1802	1277.5	1800	-59.6954	8.26546	350	470	4678	2330	2403	2416	205	2202	2348	946
L0_R0	0	U	0	3	U	1	197	197	197	0	-40.4859	13.9785	-40.1463	13.7019	1115	1783.5	1153.5	1793	-59.6954	8.26546	350	470	4678	2330	2403	2416	205	2202	2348	946
L0_R0	0	U	0	1	U	3	198	198	198	0	-39.2937	13.557	-39.384	13.0835	1199.2	1814.8	1236.8	1813.6	-59.6954	8.26546	350	470	4678	2330	2403	2416	205	2202	2348	946
L0_R0	0	U	0	2	U	3	198	198	198	0	-39.8811	12.6957	-39.9876	12.3684	1252.5	1802	1277.5	1800	-59.6954	8.26546	350	470	4678	2330	2403	2416	205	2202	2348	946
L0_R0	0	U	0	3	U	1	198	198	198	0	-40.4859	13.9785	-40.1463	13.7019	1115	1783.5	1153.5	1793	-59.6954	8.26546	350	470	4678	2330	2403	2416	205	2202	2348	946
L0_R0	0	U	0	1	U	3	199	199	199	0	-39.2937	13.557	-39.384	13.0835	1199.2	1814.8	1236.8	1813.6	-59.6954	8.26546	350	470	4678	2330	2403	2416	205	2202	2348	946
L0_R0	0	U	0	2	U	2	199	199	199	0	-39.7209	13.1792	-39.8121	12.8097	1216	1805	1245	1803.5	-59.6954	8.26546	350	470	4678	2330	2403	2416	205	2202	2348	946
L0_R0	0	U	0	3	U	1	199	199	199	0	-40.4859	13.9785	-40.1463	13.7019	1115	1783.5	1153.5	1793	-59.6954	8.26546	350	470	4678	2330	2403	2416	205	2202	2348	946
L0_R0	0	U	0	1	U	2	200	200	200	0	-39.1169	13.7038	-39.3422	13.1889	1193.2	1818.8	1229.2	1814.4	-59.6954	8.26546	350	470	4678	2330	2403	2416	205	2202	2348	946
L0_R0	0	U	0	2	U	2	200	200	200	0	-39.7324	13.5057	-39.7275	13.1021	1187	1804	1222.5	1805	-59.6954	8.26546	350	470	4678	2330	2403	2416	205	2202	2348	946
L0_R0	0	U	0	3	U	1	200	200	200	0	-40.4859	13.9785	-40.1463	13.7019	1115	1783.5	1153.5	1793	-59.6954	8.26546	350	470	4678	2330	2403	2416	205	2202	2348	946
L0_R0	0	U	0	1	U	3	201	201	201	0	-39.1169	13.7038	-39.3422	13.1889	1193.2	1818.8	1229.2	1814.4	-59.6954	8.26546	350	470	4678	2330	2403	2416	205	2202	2348	946
L0_R0	0	U	0	2	U	2	201	201	201	0	-39.6857	13.8182	-39.6787	13.4377	1161.5	1804.5	1195	1805.5	-59.6954	8.26546	350	470	4678	2330	2403	2416	205	2202	2348	946
L0_R0	0	U	0	3	U	1	201	201	201	0	-40.4859	13.9785	-40.1463	13.7019	1115	1783.5	1153.5	1793	-59.6954	8.26546	350	470	4678	2330	2403	2416	205	2202	2348	946
L0_R0	0	U	0	1	U	3	202	202	202	0	-39.1169	13.7038	-39.3422	13.1889	1193.2	1818.8	1229.2	1814.4	-59.6954	8.26546	350	470	4678	2330	2403	2416	205	2202	2348	946
L0_R0	0	U	0	2	U	2	202	202	202	0	-39.6403	14.1138	-39.6804	13.6488	1137.5	1805	1176.5	1805	-59.6954	8.26546	350	470	4678	2330	2403	2416	205	2202	2348	946
L0_R0	0	U	0	3	U	1	202	202	202	0	-40.4859	13.9785	-40.1463	13.7019	1115	1783.5	1153.5	1793	-59.6954	8.26546	350	470	4678	2330	2403	2416	205	2202	2348	946
L0_R0	0	U	0	1	U	3	203	203	203	0	-39.1169	13.7038	-39.3422	13.1889	1193.2	1818.8	1229.2	1814.4	-59.6954	8.26546	350	470	4678	2330	2403	2416	205	2202	2348	946
L0_R0	0	U	0	2	U	2	203	203	203	0	-39.5801	14.3483	-39.6137	13.9595	1119.5	1806	1152	1806	-59.6954	8.26546	350	470	4678	2330	2403	2416	205	2202	2348	946
L0_R0	0	U	0	3	U	1	203	203	203	0	-40.4859	13.9785	-40.1463	13.7019	1115	1783.5	1153.5	1793	-59.6954	8.26546	350	470	4678	2330	2403	2416	205	2202	2348	946
L0_R0	0	U	0	1	U	3	204	204	204	0	-39.1169	13.7038	-39.3422	13.1889	1193.2	1818.8	1229.2	1814.4	-59.6954	8.26546	350	470	4678	2330	2403	2416	205	2202	2348	946
L0_R0	0	U	0	2	U	2	204	204	204	0	-39.4673	14.4929	-39.5461	14.0476	1111.5	1808.5	1147	1807.5	-59.6954	8.26546	350	470	4678	2330	2403	2416	205	2202	2348	946
L0_R0	0	U	0	3	U	1	204	204	204	0	-40.4859	13.9785	-40.1463	13.7019	1115	1783.5	1153.5	1793	-59.6954	8.26546	350	470	4678	2330	2403	2416	205	2202	2348	946
L0_R0	0	U	0	1	U	3	205	205	205	0	-39.1169	13.7038	-39.3422	13.1889	1193.2	1818.8	1229.2	1814.4	-59.6954	8.26546	350	470	4678	2330	2403	2416	205	2202	2348	946
L0_R0	0	U	0	2	U	3	205	205	205	0	-39.4673	14.4929	-39.5461	14.0476	1111.5	1808.5	1147	1807.5	-59.6954	8.26546	350	470	4678	2330	2403	2416	205	2202	2348	946
L0_R0	0	U	0	3	U	1	205	205	205	0	-40.4859	13.9785	-40.1463	13.7019	1115	1783.5	1153.5	1793	-59.6954	8.26546	350	470	4678	2330	2403	2416	205	2202	2348	946
L0_R0	0	U	0	1	U	3	206	206	206	0	-39.1169	13.7038	-39.3422	13.1889	1193.2	1818.8	1229.2	1814.4	-59.6954	8.26546	350	470	4678	2330	2403	2416	205	2202	2348	946
L0_R0	0	U	0	2	U	3	206	206	206	0	-39.4673	14.4929	-39.5461	14.0476	1111.5	1808.5	1147	1807.5	-59.6954	8.26546	350	470	4678	2330	2403	2416	205	2202	2348	946
L0_R0	0	U	0	3	U	1	206	206	206	0	-40.44	14.302	-40.1883	14.117	1088	1784	1115	1791	-59.6954	8.26546	350	470	4678	2330	2403	2416	205	2202	2348	946
L0_R0	0	U	0	1	U	3	207	207	207	0	-39.1169	13.7038	-39.3422	13.1889	1193.2	1818.8	1229.2	1814.4	-59.6954	8.26546	350	470	4678	2330	2403	2416	205	2202	2348	946
L0_R0	0	U	0	2	U	3	207	207	207	0	-39.4673	14.4929	-39.5461	14.0476	1111.5	1808.5	1147	1807.5	-59.6954	8.26546	350	470	4678	2330	2403	2416	205	2202	2348	946
L0_R0	0	U	0	3	U	1	207	207	207	0	-40.3368	14.4016	-40.2382	13.9812	1083.5	1786.5	1125	1790	-59.6954	8.26546	350	470	4678	2330	2403	2416	205	2202	2348	946
L0_R0	0	U	0	1	U	3	208	208	208	0	-39.1169	13.7038	-39.3422	13.1889	1193.2	1818.8	1229.2	1814.4	-59.6954	8.26546	350	470	4678	2330	2403	2416	205	2202	2348	946
L0_R0	0	U	0	2	U	3	208	208	208	0	-39.4673	14.4929	-39.5461	14.0476	1111.5	1808.5	1147	1807.5	-59.6954	8.26546	350	470	4678	2330	2403	2416	205	2202	2348	946
L0_R0	0	U	0	3	U	1	208	208	208	0	-40.2707	14.5063	-40.1561	14.0416	1077	1788	1123	1792	-59.6954	8.26546	350	470	4678	2330	2403	2416	205	2202	2348	946
L0_R0	0	U	0	1	U	3	209	209	209	0	-39.1169	13.7038	-39.3422	13.1889	1193.2	1818.8	1229.2	1814.4	-59.6954	8.26546	350	470	4678	2330	2403	2416	205	2202	2348	946
L0_R0	0	U	0	2	U	3	209	209	209	0	-39.4673	14.4929	-39.5461	14.0476	1111.5	1808.5	1147	1807.5	-59.6954	8.26546	350	470	4678	2330	2403	2416	205	2202	2348	946
L0_R0	0	U	0	3	U	1	209	209	209	0	-40.2268	14.5724	-40.11	14.1308	1073	1789	1117	1793	-59.6954	8.26546	350	470	4678	2330	2403	2416	205	2202	2348	946
L0_R0	0	U	0	1	U	3	210	210	210	0	-39.1169	13.7038	-39.3422	13.1889	1193.2	1818.8	1229.2	1814.4	-59.6954	8.26546	350	470	4678	2330	2403	2416	205	2202	2348	946
L0_R0	0	U	0	2	U	3	210	210	210	0	-39.4673	14.4929	-39.5461	14.0476	1111.5	1808.5	1147	1807.5	-59.6954	8.26546	350	470	4678	2330	2403	2416	205	2202	2348	946
L0_R0	0	U	0	3	U	1	210	210	210	0	-40.1878	14.5799	-39.9897	14.1754	1074	1790	1118	1796	-59.6954	8.26546	350	470	4678	2330	2403	2416	205	2202	2348	946
L0_R0	0	U	0	1	U	3	211	211	211	0	-39.1169	13.7038	-39.3422	13.1889	1193.2	1818.8	1229.2	1814.4	-59.6954	8.26546	350	470	4678	2330	2403	2416	205	2202	2348	946
L0_R0	0	U	0	2	U	3	211	211	211	0	-39.4673	14.4929	-39.5461	14.0476	1111.5	1808.5	1147	1807.5	-59.6954	8.26546	350	470	4678	2330	2403	2416	205	2202	2348	946
L0_R0	0	U	0	3	U	1	211	211	211	0	-40.2638	14.5884	-40.1492	14.1239	1070	1788	1116	1792	-59.6954	8.26546	350	470	4678	2330	2403	2416	205	2202	2348	946
L0_R0	0	U	0	1	U	3	212	212	212	0	-39.1169	13.7038	-39.3422	13.1889	1193.2	1818.8	1229.2	1814.4	-59.6954	8.26546	350	470	4678	2330	2403	2416	205	2202	2348	946
L0_R0	0	U	0	2	U	3	212	212	212	0	-39.4673	14.4929	-39.5461	14.0476	1111.5	1808.5	1147	1807.5	-59.6954	8.26546	350	470	4678	2330	2403	2416	205	2202	2348	946
L0_R0	0	U	0	3	U	1	212	212	212	0	-40.3906	14.6675	-40.2739	14.2403	1057.5	1784.5	1100.5	1788.5	-59.6954	8.26546	350	470	4678	2330	2403	2416	205	2202	2348	946
L0_R0	0	U	0	1	U	3	213	213	213	0	-39.1169	13.7038	-39.3422	13.1889	1193.2	1818.8	1229.2	1814.4	-59.6954	8.26546	350	470	4678	2330	2403	2416	205	2202	2348	946
L0_R0	0	U	0	2	U	3	213	213	213	0	-39.4673	14.4929	-39.5461	14.0476	1111.5	1808.5	1147	1807.5	-59.6954	8.26546	350	470	4678	2330	2403	2416	205	2202	2348	946
L0_R0	0	U	0	3	U	1	213	213	213	0	-40.2919	14.7099	-40.0517	14.3619	1058	1787	1099	1794	-59.6954	8.26546	350	470	4678	2330	2403	2416	205	2202	2348	946
L0_R0	0	U	0	1	U	3	214	214	214	0	-39.1169	13.7038	-39.3422	13.1889	1193.2	1818.8	1229.2	1814.4	-59.6954	8.26546	350	470	4678	2330	2403	2416	205	2202	2348	946
L0_R0	0	U	0	2	U	3	214	214	214	0	-39.4673	14.4929	-39.5461	14.0476	1111.5	1808.5	1147	1807.5	-59.6954	8.26546	350	470	4678	2330	2403	2416	205	2202	2348	946
L0_R0	0	U	0	3	U	3	214	214	214	0	-40.3906	14.6675	-40.2739	14.2403	1057.5	1784.5	1100.5	1788.5	-59.6954	8.26546	350	470	4678	2330	2403	2416	205	2202	2348	946
L0_R0	0	U	0	1	U	3	215	215	215	0	-39.1169	13.7038	-39.3422	13.1889	1193.2	1818.8	1229.2	1814.4	-59.6954	8.26546	350	470	4678	2330	2403	2416	205	2202	2348	946
L0_R0	0	U	0	2	U	3	215	215	215	0	-39.4673	14.4929	-39.5461	14.0476	1111.5	1808.5	1147	1807.5	-59.6954	8.26546	350	470	4678	2330	2403	2416	205	2202	2348	946
L0_R0	0	U	0	3	U	3	215	215	215	0	-40.3906	14.6675	-40.2739	14.2403	1057.5	1784.5	1100.5	1788.5	-59.6954	8.26546	350	470	4678	2330	2403	2416	205	2202	2348	946
L0_R0	0	U	0	1	U	3	216	216	216	0	-39.1169	13.7038	-39.3422	13.1889	1193.2	1818.8	1229.2	1814.4	-59.6954	8.26546	350	470	4678	2330	2403	2416	205	2202	2348	946
L0_R0	0	U	0	2	U	3	216	216	216	0	-39.4673	14.4929	-39.5461	14.0476	1111.5	1808.5	1147	1807.5	-59.6954	8.26546	350	470	4678	2330	2403	2416	205	2202	2348	946
L0_R0	0	U	0	3	U	3	216	216	216	0	-40.3906	14.6675	-40.2739	14.2403	1057.5	1784.5	1100.5	1788.5	-59.6954	8.26546	350	470	4678	2330	2403	2416	205	2202	2348	946
L0_R0	0	U	0	1	U	3	217	217	217	0	-39.1169	13.7038	-39.3422	13.1889	1193.2	1818.8	1229.2	1814.4	-59.6954	8.26546	350	470	4678	2330	2403	2416	205	2202	2348	946
L0_R0	0	U	0	2	U	3	217	217	217	0	-39.4673	14.4929	-39.5461	14.0476	1111.5	1808.5	1147	1807.5	-59.6954	8.26546	350	470	4678	2330	2403	2416	205	2202	2348	946
L0_R0	0	U	0	3	U	3	217	217	217	0	-40.3906	14.6675	-40.2739	14.2403	1057.5	1784.5	1100.5	1788.5	-59.6954	8.26546	350	470	4678	2330	2403	2416	205	2202	2348	946
L0_R0	0	U	0	1	U	3	218	218	218	0	-39.1169	13.7038	-39.3422	13.1889	1193.2	1818.8	1229.2	1814.4	-59.6954	8.26546	350	470	4678	2330	2403	2416	205	2202	2348	946
L0_R0	0	U	0	2	U	3	218	218	218	0	-39.4673	14.4929	-39.5461	14.0476	1111.5	1808.5	1147	1807.5	-59.6954	8.26546	350	470	4678	2330	2403	2416	205	2202	2348	946
L0_R0	0	U	0	3	U	3	218	218	218	0	-40.3906	14.6675	-40.2739	14.2403	1057.5	1784.5	1100.5	1788.5	-59.6954	8.26546	350	470	4678	2330	2403	2416	205	2202	2348	946
L0_R0	0	U	0	1	U	3	219	219	219	0	-39.1169	13.7038	-39.3422	13.1889	1193.2	1818.8	1229.2	1814.4	-59.6954	8.26546	350	470	4678	2330	2403	2416	205	2202	2348	946
L0_R0	0	U	0	2	U	3	219	219	219	0	-39.4673	14.4929	-39.5461	14.0476	1111.5	1808.5	1147	1807.5	-59.6954	8.26546	350	470	4678	2330	2403	2416	205	2202	2348	946
L0_R0	0	U	0	3	U	3	219	219	219	0	-40.3906	14.6675	-40.2739	14.2403	1057.5	1784.5	1100.5	1788.5	-59.6954	8.26546	350	470	4678	2330	2403	2416	205	2202	2348	946
L0_R0	0	U	0	1	U	3	220	220	220	0	-39.1169	13.7038	-39.3422	13.1889	1193.2	1818.8	1229.2	1814.4	-59.6954	8.26546	350	470	4678	2330	2403	2416	205	2202	2348	946
L0_R0	0	U	0	2	U	2	220	220	220	0	-39.6395	14.5848	-39.5264	14.2753	1096.5	1804	1128	1807.5	-59.6954	8.26546	350	470	4678	2330	2403	2416	205	2202	2348	946
L0_R0	0	U	0	3	U	1	220	220	220	0	-40.2209	14.6429	-40.103	14.2133	1067	1789	1110	1793	-59.6954	8.26546	350	470	4678	2330	2403	2416	205	2202	2348	946
L0_R0	0	U	0	1	U	3	221	221	221	0	-39.1169	13.7038	-39.3422	13.1889	1193.2	1818.8	1229.2	1814.4	-59.6954	8.26546	350	470	4678	2330	2403	2416	205	2202	2348	946
L0_R0	0	U	0	2	U	1	221	221	221	0	-39.7185	15.0516	-39.6919	14.6689	1052.5	1801	1087	1802.5	-59.6954	8.26546	350	470	4678	2330	2403	2416	205	2202	2348	946
L0_R0	0	U	0	3	U	1	221	221	221	0	-40.2147	14.488	-40.105	14.1897	1081	1789.5	1112	1793	-59.6954	8.26546	350	470	4678	2330	2403	2416	205	2202	2348	946
L0_R0	0	U	0	1	U	3	222	222	222	0	-39.1169	13.7038	-39.3422	13.1889	1193.2	1818.8	1229.2	1814.4	-59.6954	8.26546	350	470	4678	2330	2403	2416	205	2202	2348	946
L0_R0	0	U	0	2	U	1	222	222	222	0	-39.671	15.1437	-39.5438	14.7682	1046.5	1802	1084.5	1806	-59.6954	8.26546	350	470	4678	2330	2403	2416	205	2202	2348	946
L0_R0	0	U	0	3	U	1	222	222	222	0	-40.1967	14.474	-40.0726	14.1142	1083	1790	1120	1794	-59.6954	8.26546	350	470	4678	2330	2403	2416	205	2202	2348	946
L0_R0	0	U	0	1	U	3	223	223	223	0	-39.1169	13.7038	-39.3422	13.1889	1193.2	1818.8	1229.2	1814.4	-59.6954	8.26546	350	470	4678	2330	2403	2416	205	2202	2348	946
L0_R0	0	U	0	2	U	1	223	223	223	0	-39.7712	15.1289	-39.5856	14.7483	1043.5	1799.5	1084.5	1805	-59.6954	8.26546	350	470	4678	2330	2403	2416	205	2202	2348	946
L0_R0	0	U	0	3	U	1	223	223	223	0	-40.3512	14.4565	-40.0736	14.1024	1078	1786	1121	1794	-59.6954	8.26546	350	470	4678	2330	2403	2416	205	2202	2348	946
L0_R0	0	U	0	1	U	3	224	224	224	0	-39.1169	13.7038	-39.3422	13.1889	1193.2	1818.8	1229.2	1814.4	-59.6954	8.26546	350	470	4678	2330	2403	2416	205	2202	2348	946
L0_R0	0	U	0	2	U	1	224	224	224	0	-39.7712	15.1289	-39.5856	14.7483	1043.5	1799.5	1084.5	1805	-59.6954	8.26546	350	470	4678	2330	2403	2416	205	2202	2348	946
L0_R0	0	U	0	3	U	3	224	224	224	0	-40.2328	14.5019	-40.0716	14.126	1079	1789	1119	1794	-59.6954	8.26546	350	470	4678	2330	2403	2416	205	2202	2348	946
L0_R0	0	U	0	1	U	3	225	225	225	0	-39.1169	13.7038	-39.3422	13.1889	1193.2	1818.8	1229.2	1814.4	-59.6954	8.26546	350	470	4678	2330	2403	2416	205	2202	2348	946
L0_R0	0	U	0	2	U	1	225	225	225	0	-39.7712	15.1289	-39.5856	14.7483	1043.5	1799.5	1084.5	1805	-59.6954	8.26546	350	470	4678	2330	2403	2416	205	2202	2348	946
L0_R0	0	U	0	3	U	0	225	225	225	0	-40.3086	14.5106	-40.3468	14.0545	1075	1787	1114	1787	-59.6954	8.26546	350	470	4678	2330	2403	2416	205	2202	2348	946
L0_R0	0	U	0	1	U	3	226	226	226	0	-39.1169	13.7038	-39.3422	13.1889	1193.2	1818.8	1229.2	1814.4	-59.6954	8.26546	350	470	4678	2330	2403	2416	205	2202	2348	946
L0_R0	0	U	0	2	U	3	226	226	226	0	-39.7712	15.1289	-39.5856	14.7483	1043.5	1799.5	1084.5	1805	-59.6954	8.26546	350	470	4678	2330	2403	2416	205	2202	2348	946
L0_R0	0	U	0	3	U	0	226	226	226	0	-40.1898	14.5563	-40.5094	13.9229	1076	1790	1119	1783	-59.6954	8.26546	350	470	4678	2330	2403	2416	205	2202	2348	946
L0_R0	0	U	0	1	U	3	227	227	227	0	-39.1169	13.7038	-39.3422	13.1889	1193.2	1818.8	1229.2	1814.4	-59.6954	8.26546	350	470	4678	2330	2403	2416	205	2202	2348	946
L0_R0	0	U	0	2	U	3	227	227	227	0	-39.7712	15.1289	-39.5856	14.7483	1043.5	1799.5	1084.5	1805	-59.6954	8.26546	350	470	4678	2330	2403	2416	205	2202	2348	946
L0_R0	0	U	0	3	U	0	227	227	227	0	-40.1888	14.5681	-40.4298	13.9711	1075	1790	1118	1785	-59.6954	8.26546	350	470	4678	2330	2403	2416	205	2202	2348	946
L0_R0	0	U	0	1	U	3	228	228	228	0	-39.1169	13.7038	-39.3422	13.1889	1193.2	1818.8	1229.2	1814.4	-59.6954	8.26546	350	470	4678	2330	2403	2416	205	2202	2348	946
L0_R0	0	U	0	2	U	3	228	228	228	0	-39.7712	15.1289	-39.5856	14.7483	1043.5	1799.5	1084.5	1805	-59.6954	8.26546	350	470	4678	2330	2403	2416	205	2202	2348	946
L0_R0	0	U	0	3	U	0	228	228	228	0	-40.2308	14.5254	-40.3942	13.9428	1077	1789	1122	1786	-59.6954	8.26546	350	470	4678	2330	2403	2416	205	2202	2348	946
L0_R0	0	U	0	1	U	3	229	229	229	0	-39.1169	13.7038	-39.3422	13.1889	1193.2	1818.8	1229.2	1814.4	-59.6954	8.26546	350	470	4678	2330	2403	2416	205	2202	2348	946
L0_R0	0	U	0	2	U	3	229	229	229	0	-39.7712	15.1289	-39.5856	14.7483	1043.5	1799.5	1084.5	1805	-59.6954	8.26546	350	470	4678	2330	2403	2416	205	2202	2348	946
L0_R0	0	U	0	3	U	0	229	229	229	0	-40.1516	14.552	-40.3517	13.9961	1078	1791	1119	1787	-59.6954	8.26546	350	470	4678	2330	2403	2416	205	2202	2348	946
L0_R0	0	U	0	1	U	3	230	230	230	0	-39.1169	13.7038	-39.3422	13.1889	1193.2	1818.8	1229.2	1814.4	-59.6954	8.26546	350	470	4678	2330	2403	2416	205	2202	2348	946
L0_R0	0	U	0	2	U	3	230	230	230	0	-39.7712	15.1289	-39.5856	14.7483	1043.5	1799.5	1084.5	1805	-59.6954	8.26546	350	470	4678	2330	2403	2416	205	2202	2348	946
L0_R0	0	U	0	3	U	1	230	230	230	0	-40.2037	14.5421	-40.2399	14.1118	1076.67	1789.67	1113.33	1789.67	-59.6954	8.26546	350	470	4678	2330	2403	2416	205	2202	2348	946
L0_R0	0	U	0	1	U	3	231	231	231	0	-39.1169	13.7038	-39.3422	13.1889	1193.2	1818.8	1229.2	1814.4	-59.6954	8.26546	350	470	4678	2330	2403	2416	205	2202	2348	946
L0_R0	0	U	0	2	U	3	231	231	231	0	-39.7712	15.1289	-39.5856	14.7483	1043.5	1799.5	1084.5	1805	-59.6954	8.26546	350	470	4678	2330	2403	2416	205	2202	2348	946
L0_R0	0	U	0	3	U	1	231	231	231	0	-40.2037	14.5421	-40.2399	14.1118	1076.67	1789.67	1113.33	1789.67	-59.6954	8.26546	350	470	4678	2330	2403	2416	205	2202	2348	946
L0_R0	0	U	0	1	U	3	232	232	232	0	-39.1169	13.7038	-39.3422	13.1889	1193.2	1818.8	1229.2	1814.4	-59.6954	8.26546	350	470	4678	2330	2403	2416	205	2202	2348	946
L0_R0	0	U	0	2	U	1	232	232	232	0	-39.7712	15.1289	-39.5856	14.7483	1043.5	1799.5	1084.5	1805	-59.6954	8.26546	350	470	4678	2330	2403	2416	205	2202	2348	946
L0_R0	0	U	0	3	U	3	232	232	232	0	-40.2037	14.5421	-40.2399	14.1118	1076.67	1789.67	1113.33	1789.67	-59.6954	8.26546	350	470	4678	2330	2403	2416	205	2202	2348	946
L0_R0	0	U	0	1	U	3	233	233	233	0	-39.1169	13.7038	-39.3422	13.1889	1193.2	1818.8	1229.2	1814.4	-59.6954	8.26546	350	470	4678	2330	2403	2416	205	2202	2348	946
L0_R0	0	U	0	2	U	1	233	233	233	0	-39.7712	15.1289	-39.5856	14.7483	1043.5	1799.5	1084.5	1805	-59.6954	8.26546	350	470	4678	2330	2403	2416	205	2202	2348	946
L0_R0	0	U	0	3	U	3	233	233	233	0	-40.2037	14.5421	-40.2399	14.1118	1076.67	1789.67	1113.33	1789.67	-59.6954	8.26546	350	470	4678	2330	2403	2416	205	2202	2348	946
L0_R0	0	U	0	1	U	3	234	234	234	0	-39.1169	13.7038	-39.3422	13.1889	1193.2	1818.8	1229.2	1814.4	-59.6954	8.26546	350	470	4678	2330	2403	2416	205	2202	2348	946
L0_R0	0	U	0	2	U	3	234	234	234	0	-39.7712	15.1289	-39.5856	14.7483	1043.5	1799.5	1084.5	1805	-59.6954	8.26546	350	470	4678	2330	2403	2416	205	2202	2348	946
L0_R0	0	U	0	3	U	1	234	234	234	0	-40.2037	14.5421	-40.2399	14.1118	1076.67	1789.67	1113.33	1789.67	-59.6954	8.26546	350	470	4678	2330	2403	2416	205	2202	2348	946
L0_R0	0	U	0	1	U	3	235	235	235	0	-39.1169	13.7038	-39.3422	13.1889	1193.2	1818.8	1229.2	1814.4	-59.6954	8.26546	350	470	4678	2330	2403	2416	205	2202	2348	946
L0_R0	0	U	0	2	U	3	235	235	235	0	-39.7712	15.1289	-39.5856	14.7483	1043.5	1799.5	1084.5	1805	-59.6954	8.26546	350	470	4678	2330	2403	2416	205	2202	2348	946
L0_R0	0	U	0	3	U	1	235	235	235	0	-40.1238	14.8821	-40.148	14.4445	1050	1791	1087.67	1791.33	-59.6954	8.26546	350	470	4678	2330	2403	2416	205	2202	2348	946
L0_R0	0	U	0	1	U	3	236	236	236	0	-39.1169	13.7038	-39.3422	13.1889	1193.2	1818.8	1229.2	1814.4	-59.6954	8.26546	350	470	4678	2330	2403	2416	205	2202	2348	946
L0_R0	0	U	0	2	U	3	236	236	236	0	-39.7712	15.1289	-39.5856	14.7483	1043.5	1799.5	1084.5	1805	-59.6954	8.26546	350	470	4678	2330	2403	2416	205	2202	2348	946
L0_R0	0	U	0	3	U	1	236	236	236	0	-40.055	15.239	-40.002	14.9473	1021.5	1792	1049.5	1794	-59.6954	8.26546	350	470	4678	2330	2403	2416	205	2202	2348	946
L0_R0	0	U	0	1	U	3	237	237	237	0	-39.1169	13.7038	-39.3422	13.1889	1193.2	1818.8	1229.2	1814.4	-59.6954	8.26546	350	470	4678	2330	2403	2416	205	2202	2348	946
L0_R0	0	U	0	2	U	1	237	237	237	0	-39.7712	15.1289	-39.5856	14.7483	1043.5	1799.5	1084.5	1805	-59.6954	8.26546	350	470	4678	2330	2403	2416	205	2202	2348	946
L0_R0	0	U	0	3	U	1	237	237	237	0	-39.9668	15.3627	-39.9544	15.0503	1014.5	1794	1042.5	1795	-59.6954	8.26546	350	470	4678	2330	2403	2416	205	2202	2348	946
L0_R0	0	U	0	1	U	3	238	238	238	0	-39.1169	13.7038	-39.3422	13.1889	1193.2	1818.8	1229.2	1814.4	-59.6954	8.26546	350	470	4678	2330	2403	2416	205	2202	2348	946
L0_R0	0	U	0	2	U	1	238	238	238	0	-39.7712	15.1289	-39.5856	14.7483	1043.5	1799.5	1084.5	1805	-59.6954	8.26546	350	470	4678	2330	2403	2416	205	2202	2348	946
L0_R0	0	U	0	3	U	3	238	238	238	0	-39.9668	15.3627	-39.9544	15.0503	1014.5	1794	1042.5	1795	-59.6954	8.26546	350	470	4678	2330	2403	2416	205	2202	2348	946
L0_R0	0	U	0	1	U	3	239	239	239	0	-39.1169	13.7038	-39.3422	13.1889	1193.2	1818.8	1229.2	1814.4	-59.6954	8.26546	350	470	4678	2330	2403	2416	205	2202	2348	946
L0_R0	0	U	0	2	U	1	239	239	239	0	-39.7712	15.1289	-39.5856	14.7483	1043.5	1799.5	1084.5	1805	-59.6954	8.26546	350	470	4678	2330	2403	2416	205	2202	2348	946
L0_R0	0	U	0	3	U	3	239	239	239	0	-39.9668	15.3627	-39.9544	15.0503	1014.5	1794	1042.5	1795	-59.6954	8.26546	350	470	4678	2330	2403	2416	205	2202	2348	946
L0_R0	0	U	0	1	U	3	240	240	240	0	-39.1169	13.7038	-39.3422	13.1889	1193.2	1818.8	1229.2	1814.4	-59.6954	8.26546	350	470	4678	2330	2403	2416	205	2202	2348	946
L0_R0	0	U	0	2	U	1	240	240	240	0	-39.7712	15.1289	-39.5856	14.7483	1043.5	1799.5	1084.5	1805	-59.6954	8.26546	350	470	4678	2330	2403	2416	205	2202	2348	946
L0_R0	0	U	0	3	U	3	240	240	240	0	-39.9668	15.3627	-39.9544	15.0503	1014.5	1794	1042.5	1795	-59.6954	8.26546	350	470	4678	2330	2403	2416	205	2202	2348	946
L0_R0	0	U	0	1	U	3	241	241	241	0	-39.1169	13.7038	-39.3422	13.1889	1193.2	1818.8	1229.2	1814.4	-59.6954	8.26546	350	470	4678	2330	2403	2416	205	2202	2348	946
L0_R0	0	U	0	2	U	1	241	241	241	0	-39.7712	15.1289	-39.5856	14.7483	1043.5	1799.5	1084.5	1805	-59.6954	8.26546	350	470	4678	2330	2403	2416	205	2202	2348	946
L0_R0	0	U	0	3	U	3	241	241	241	0	-39.9668	15.3627	-39.9544	15.0503	1014.5	1794	1042.5	1795	-59.6954	8.26546	350	470	4678	2330	2403	2416	205	2202	2348	946
L0_R0	0	U	0	1	U	3	242	242	242	0	-39.1169	13.7038	-39.3422	13.1889	1193.2	1818.8	1229.2	1814.4	-59.6954	8.26546	350	470	4678	2330	2403	2416	205	2202	2348	946
L0_R0	0	U	0	2	U	2	242	242	242	0	-39.5175	15.3055	-39.6915	14.9042	1039	1805.5	1066.5	1802	-59.6954	8.26546	350	470	4678	2330	2403	2416	205	2202	2348	946
L0_R0	0	U	0	3	U	3	242	242	242	0	-39.9668	15.3627	-39.9544	15.0503	1014.5	1794	1042.5	1795	-59.6954	8.26546	350	470	4678	2330	2403	2416	205	2202	2348	946
L0_R0	0	U	0	1	U	3	243	243	243	0	-39.1169	13.7038	-39.3422	13.1889	1193.2	1818.8	1229.2	1814.4	-59.6954	8.26546	350	470	4678	2330	2403	2416	205	2202	2348	946
L0_R0	0	U	0	2	U	2	243	243	243	0	-39.0768	15.7041	-39.4293	15.1639	1023.5	1815.5	1055	1808	-59.6954	8.26546	350	470	4678	2330	2403	2416	205	2202	2348	946
L0_R0	0	U	0	3	U	2	243	243	243	0	-40.0602	15.4066	-40.0942	15.0042	1006.5	1791.5	1040.5	1791.5	-59.6954	8.26546	350	470	4678	2330	2403	2416	205	2202	2348	946
L0_R0	0	U	0	1	U	3	244	244	244	0	-39.1169	13.7038	-39.3422	13.1889	1193.2	1818.8	1229.2	1814.4	-59.6954	8.26546	350	470	4678	2330	2403	2416	205	2202	2348	946
L0_R0	0	U	0	2	U	3	244	244	244	0	-39.0768	15.7041	-39.4293	15.1639	1023.5	1815.5	1055	1808	-59.6954	8.26546	350	470	4678	2330	2403	2416	205	2202	2348	946
L0_R0	0	U	0	3	U	2	244	244	244	0	-40.0092	15.5517	-39.9357	15.2701	996	1792.5	1024	1795	-59.6954	8.26546	350	470	4678	2330	2403	2416	205	2202	2348	946
L0_R0	0	U	0	1	U	3	245	245	245	0	-39.1169	13.7038	-39.3422	13.1889	1193.2	1818.8	1229.2	1814.4	-59.6954	8.26546	350	470	4678	2330	2403	2416	205	2202	2348	946
L0_R0	0	U	0	2	U	3	245	245	245	0	-39.0768	15.7041	-39.4293	15.1639	1023.5	1815.5	1055	1808	-59.6954	8.26546	350	470	4678	2330	2403	2416	205	2202	2348	946
L0_R0	0	U	0	3	U	3	245	245	245	0	-40.0092	15.5517	-39.9357	15.2701	996	1792.5	1024	1795	-59.6954	8.26546	350	470	4678	2330	2403	2416	205	2202	2348	946
L0_R0	0	U	0	1	U	3	246	246	246	0	-39.1169	13.7038	-39.3422	13.1889	1193.2	1818.8	1229.2	1814.4	-59.6954	8.26546	350	470	4678	2330	2403	2416	205	2202	2348	946
L0_R0	0	U	0	2	U	3	246	246	246	0	-39.0768	15.7041	-39.4293	15.1639	1023.5	1815.5	1055	1808	-59.6954	8.26546	350	470	4678	2330	2403	2416	205	2202	2348	946
L0_R0	0	U	0	3	U	3	246	246	246	0	-40.0092	15.5517	-39.9357	15.2701	996	1792.5	1024	1795	-59.6954	8.26546	350	470	4678	2330	2403	2416	205	2202	2348	946
L0_R0	0	U	0	1	U	3	247	247	247	0	-39.1169	13.7038	-39.3422	13.1889	1193.2	1818.8	1229.2	1814.4	-59.6954	8.26546	350	470	4678	2330	2403	2416	205	2202	2348	946
L0_R0	0	U	0	2	U	3	247	247	247	0	-39.0768	15.7041	-39.4293	15.1639	1023.5	1815.5	1055	1808	-59.6954	8.26546	350	470	4678	2330	2403	2416	205	2202	2348	946
L0_R0	0	U	0	3	U	3	247	247	247	0	-40.0092	15.5517	-39.9357	15.2701	996	1792.5	1024	1795	-59.6954	8.26546	350	470	4678	2330	2403	2416	205	2202	2348	946
L0_R0	0	U	0	1	U	3	248	248	248	0	-39.1169	13.7038	-39.3422	13.1889	1193.2	1818.8	1229.2	1814.4	-59.6954	8.26546	350	470	4678	2330	2403	2416	205	2202	2348	946
L0_R0	0	U	0	2	U	3	248	248	248	0	-39.0768	15.7041	-39.4293	15.1639	1023.5	1815.5	1055	1808	-59.6954	8.26546	350	470	4678	2330	2403	2416	205	2202	2348	946
L0_R0	0	U	0	3	U	2	248	248	248	0	-39.7514	15.5912	-39.902	15.2071	1004	1799	1031	1796	-59.6954	8.26546	350	470	4678	2330	2403	2416	205	2202	2348	946
L0_R0	0	U	0	1	U	3	249	249	249	0	-39.1169	13.7038	-39.3422	13.1889	1193.2	1818.8	1229.2	1814.4	-59.6954	8.26546	350	470	4678	2330	2403	2416	205	2202	2348	946
L0_R0	0	U	0	2	U	3	249	249	249	0	-39.0768	15.7041	-39.4293	15.1639	1023.5	1815.5	1055	1808	-59.6954	8.26546	350	470	4678	2330	2403	2416	205	2202	2348	946
L0_R0	0	U	0	3	U	3	249	249	249	0	-39.7514	15.5912	-39.902	15.2071	1004	1799	1031	1796	-59.6954	8.26546	350	470	4678	2330	2403	2416	205	2202	2348	946
L0_R0	0	U	0	1	U	3	250	250	250	0	-39.1169	13.7038	-39.3422	13.1889	1193.2	1818.8	1229.2	1814.4	-59.6954	8.26546	350	470	4678	2330	2403	2416	205	2202	2348	946
L0_R0	0	U	0	2	U	3	250	250	250	0	-39.0768	15.7041	-39.4293	15.1639	1023.5	1815.5	1055	1808	-59.6954	8.26546	350	470	4678	2330	2403	2416	205	2202	2348	946
L0_R0	0	U	0	3	U	3	250	250	250	0	-39.7514	15.5912	-39.902	15.2071	1004	1799	1031	1796	-59.6954	8.26546	350	470	4678	2330	2403	2416	205	2202	2348	946
L0_R0	0	U	0	1	U	3	251	251	251	0	-39.1169	13.7038	-39.3422	13.1889	1193.2	1818.8	1229.2	1814.4	-59.6954	8.26546	350	470	4678	2330	2403	2416	205	2202	2348	946
L0_R0	0	U	0	2	U	3	251	251	251	0	-39.0768	15.7041	-39.4293	15.1639	1023.5	1815.5	1055	1808	-59.6954	8.26546	350	470	4678	2330	2403	2416	205	2202	2348	946
L0_R0	0	U	0	3	U	3	251	251	251	0	-39.7514	15.5912	-39.902	15.2071	1004	1799	1031	1796	-59.6954	8.26546	350	470	4678	2330	2403	2416	205	2202	2348	946
L0_R0	0	U	0	1	U	3	252	252	252	0	-39.1169	13.7038	-39.3422	13.1889	1193.2	1818.8	1229.2	1814.4	-59.6954	8.26546	350	470	4678	2330	2403	2416	205	2202	2348	946
L0_R0	0	U	0	2	U	3	252	252	252	0	-39.0768	15.7041	-39.4293	15.1639	1023.5	1815.5	1055	1808	-59.6954	8.26546	350	470	4678	2330	2403	2416	205	2202	2348	946
L0_R0	0	U	0	3	U	3	252	252	252	0	-39.7514	15.5912	-39.902	15.2071	1004	1799	1031	1796	-59.6954	8.26546	350	470	4678	2330	2403	2416	205	2202	2348	946
L0_R0	0	U	0	1	U	3	253	253	253	0	-39.1169	13.7038	-39.3422	13.1889	1193.2	1818.8	1229.2	1814.4	-59.6954	8.26546	350	470	4678	2330	2403	2416	205	2202	2348	946
L0_R0	0	U	0	2	U	3	253	253	253	0	-39.0768	15.7041	-39.4293	15.1639	1023.5	1815.5	1055	1808	-59.6954	8.26546	350	470	4678	2330	2403	2416	205	2202	2348	946
L0_R0	0	U	0	3	U	3	253	253	253	0	-39.7514	15.5912	-39.902	15.2071	1004	1799	1031	1796	-59.6954	8.26546	350	470	4678	2330	2403	2416	205	2202	2348	946
L0_R0	0	U	0	1	U	3	254	254	254	0	-39.1169	13.7038	-39.3422	13.1889	1193.2	1818.8	1229.2	1814.4	-59.6954	8.26546	350	470	4678	2330	2403	2416	205	2202	2348	946
L0_R0	0	U	0	2	U	3	254	254	254	0	-39.0768	15.7041	-39.4293	15.1639	1023.5	1815.5	1055	1808	-59.6954	8.26546	350	470	4678	2330	2403	2416	205	2202	2348	946
L0_R0	0	U	0	3	U	3	254	254	254	0	-39.7514	15.5912	-39.902	15.2071	1004	1799	1031	1796	-59.6954	8.26546	350	470	4678	2330	2403	2416	205	2202	2348	946
L0_R0	0	U	0	1	U	3	255	255	255	0	-39.1169	13.7038	-39.3422	13.1889	1193.2	1818.8	1229.2	1814.4	-59.6954	8.26546	350	470	4678	2330	2403	2416	205	2202	2348	946
L0_R0	0	U	0	2	U	3	255	255	255	0	-39.0768	15.7041	-39.4293	15.1639	1023.5	1815.5	1055	1808	-59.6954	8.26546	350	470	4678	2330	2403	2416	205	2202	2348	946
L0_R0	0	U	0	3	U	3	255	255	255	0	-39.7514	15.5912	-39.902	15.2071	1004	1799	1031	1796	-59.6954	8.26546	350	470	4678	2330	2403	2416	205	2202	2348	946
L0_R0	0	U	0	1	U	3	256	256	256	0	-39.1169	13.7038	-39.3422	13.1889	1193.2	1818.8	1229.2	1814.4	-59.6954	8.26546	350	470	4678	2330	2403	2416	205	2202	2348	946
L0_R0	0	U	0	2	U	3	256	256	256	0	-39.0768	15.7041	-39.4293	15.1639	1023.5	1815.5	1055	1808	-59.6954	8.26546	350	470	4678	2330	2403	2416	205	2202	2348	946
L0_R0	0	U	0	3	U	3	256	256	256	0	-39.7514	15.5912	-39.902	15.2071	1004	1799	1031	1796	-59.6954	8.26546	350	470	4678	2330	2403	2416	205	2202	2348	946
L0_R0	0	U	0	1	U	3	257	257	257	0	-39.1169	13.7038	-39.3422	13.1889	1193.2	1818.8	1229.2	1814.4	-59.6954	8.26546	350	470	4678	2330	2403	2416	205	2202	2348	946
L0_R0	0	U	0	2	U	3	257	257	257	0	-39.0768	15.7041	-39.4293	15.1639	1023.5	1815.5	1055	1808	-59.6954	8.26546	350	470	4678	2330	2403	2416	205	2202	2348	946
L0_R0	0	U	0	3	U	3	257	257	257	0	-39.7514	15.5912	-39.902	15.2071	1004	1799	1031	1796	-59.6954	8.26546	350	470	4678	2330	2403	2416	205	2202	2348	946
L0_R0	0	U	0	1	U	3	258	258	258	0	-39.1169	13.7038	-39.3422	13.1889	1193.2	1818.8	1229.2	1814.4	-59.6954	8.26546	350	470	4678	2330	2403	2416	205	2202	2348	946
L0_R0	0	U	0	2	U	3	258	258	258	0	-39.0768	15.7041	-39.4293	15.1639	1023.5	1815.5	1055	1808	-59.6954	8.26546	350	470	4678	2330	2403	2416	205	2202	2348	946
L0_R0	0	U	0	3	U	3	258	258	258	0	-39.7514	15.5912	-39.902	15.2071	1004	1799	1031	1796	-59.6954	8.26546	350	470	4678	2330	2403	2416	205	2202	2348	946
L0_R0	0	U	0	1	U	3	259	259	259	0	-39.1169	13.7038	-39.3422	13.1889	1193.2	1818.8	1229.2	1814.4	-59.6954	8.26546	350	470	4678	2330	2403	2416	205	2202	2348	946
L0_R0	0	U	0	2	U	3	259	259	259	0	-39.0768	15.7041	-39.4293	15.1639	1023.5	1815.5	1055	1808	-59.6954	8.26546	350	470	4678	2330	2403	2416	205	2202	2348	946
L0_R0	0	U	0	3	U	3	259	259	259	0	-39.7514	15.5912	-39.902	15.2071	1004	1799	1031	1796	-59.6954	8.26546	350	470	4678	2330	2403	2416	205	2202	2348	946
L0_R0	0	U	0	1	U	3	260	260	260	0	-39.1169	13.7038	-39.3422	13.1889	1193.2	1818.8	1229.2	1814.4	-59.6954	8.26546	350	470	4678	2330	2403	2416	205	2202	2348	946
L0_R0	0	U	0	2	U	3	260	260	260	0	-39.0768	15.7041	-39.4293	15.1639	1023.5	1815.5	1055	1808	-59.6954	8.26546	350	470	4678	2330	2403	2416	205	2202	2348	946
L0_R0	0	U	0	3	U	3	260	260	260	0	-39.7514	15.5912	-39.902	15.2071	1004	1799	1031	1796	-59.6954	8.26546	350	470	4678	2330	2403	2416	205	2202	2348	946
L0_R0	0	U	0	1	U	3	261	261	261	0	-39.1169	13.7038	-39.3422	13.1889	1193.2	1818.8	1229.2	1814.4	-59.6954	8.26546	350	470	4678	2330	2403	2416	205	2202	2348	946
L0_R0	0	U	0	2	U	3	261	261	261	0	-39.0768	15.7041	-39.4293	15.1639	1023.5	1815.5	1055	1808	-59.6954	8.26546	350	470	4678	2330	2403	2416	205	2202	2348	946
L0_R0	0	U	0	3	U	2	261	261	261	0	-39.1424	16.127	-39.807	15.6317	984.5	1813	998	1797.5	-59.6954	8.26546	350	470	4678	2330	2403	2416	205	2202	2348	946
L0_R0	0	U	0	1	U	3	262	262	262	0	-39.1169	13.7038	-39.3422	13.1889	1193.2	1818.8	1229.2	1814.4	-59.6954	8.26546	350	470	4678	2330	2403	2416	205	2202	2348	946
L0_R0	0	U	0	2	U	3	262	262	262	0	-39.0768	15.7041	-39.4293	15.1639	1023.5	1815.5	1055	1808	-59.6954	8.26546	350	470	4678	2330	2403	2416	205	2202	2348	946
L0_R0	0	U	0	3	U	2	262	262	262	0	-38.493	16.3885	-39.1483	16.0597	990.5	1828	990	1813	-59.6954	8.26546	350	470	4678	2330	2403	2416	205	2202	2348	946
L0_R0	0	U	0	1	U	3	263	263	263	0	-39.1169	13.7038	-39.3422	13.1889	1193.2	1818.8	1229.2	1814.4	-59.6954	8.26546	350	470	4678	2330	2403	2416	205	2202	2348	946
L0_R0	0	U	0	2	U	2	263	263	263	0	-38.73	15.6287	-39.4714	15.3744	1044.5	1824	1035	1806.5	-59.6954	8.26546	350	470	4678	2330	2403	2416	205	2202	2348	946
L0_R0	0	U	0	3	U	1	263	263	263	0	-38.4489	16.4051	-38.9684	16.2339	991	1829	983	1817	-59.6954	8.26546	350	470	4678	2330	2403	2416	205	2202	2348	946
L0_R0	0	U	0	1	U	3	264	264	264	0	-39.1169	13.7038	-39.3422	13.1889	1193.2	1818.8	1229.2	1814.4	-59.6954	8.26546	350	470	4678	2330	2403	2416	205	2202	2348	946
L0_R0	0	U	0	2	U	2	264	264	264	0	-38.3561	15.5313	-38.8209	15.5487	1068	1833	1047.5	1822	-59.6954	8.26546	350	470	4678	2330	2403	2416	205	2202	2348	946
L0_R0	0	U	0	3	U	1	264	264	264	0	-38.4489	16.4051	-38.9684	16.2339	991	1829	983	1817	-59.6954	8.26546	350	470	4678	2330	2403	2416	205	2202	2348	946
L0_R0	0	U	0	1	U	3	265	265	265	0	-39.1169	13.7038	-39.3422	13.1889	1193.2	1818.8	1229.2	1814.4	-59.6954	8.26546	350	470	4678	2330	2403	2416	205	2202	2348	946
L0_R0	0	U	0	2	U	2	265	265	265	0	-37.759	15.6003	-38.4441	15.5067	1086	1846.5	1066.5	1831	-59.6954	8.26546	350	470	4678	2330	2403	2416	205	2202	2348	946
L0_R0	0	U	0	3	U	2	265	265	265	0	-38.0069	16.5097	-38.7799	16.2479	1001	1839	990	1821.5	-59.6954	8.26546	350	470	4678	2330	2403	2416	205	2202	2348	946
L0_R0	0	U	0	1	U	3	266	266	266	0	-39.1169	13.7038	-39.3422	13.1889	1193.2	1818.8	1229.2	1814.4	-59.6954	8.26546	350	470	4678	2330	2403	2416	205	2202	2348	946
L0_R0	0	U	0	2	U	2	266	266	266	0	-37.0897	15.7141	-37.7386	15.5795	1102.5	1861	1088.5	1847	-59.6954	8.26546	350	470	4678	2330	2403	2416	205	2202	2348	946
L0_R0	0	U	0	3	U	3	266	266	266	0	-37.9685	16.4505	-38.6799	16.1923	1007.5	1840	999	1824	-59.6954	8.26546	350	470	4678	2330	2403	2416	205	2202	2348	946
L0_R0	0	U	0	1	U	3	267	267	267	0	-39.1169	13.7038	-39.3422	13.1889	1193.2	1818.8	1229.2	1814.4	-59.6954	8.26546	350	470	4678	2330	2403	2416	205	2202	2348	946
L0_R0	0	U	0	2	U	3	267	267	267	0	-37.0897	15.7141	-37.7386	15.5795	1102.5	1861	1088.5	1847	-59.6954	8.26546	350	470	4678	2330	2403	2416	205	2202	2348	946
L0_R0	0	U	0	3	U	3	267	267	267	0	-37.9685	16.4505	-38.6799	16.1923	1007.5	1840	999	1824	-59.6954	8.26546	350	470	4678	2330	2403	2416	205	2202	2348	946
L0_R0	0	U	0	1	U	3	268	268	268	0	-39.1169	13.7038	-39.3422	13.1889	1193.2	1818.8	1229.2	1814.4	-59.6954	8.26546	350	470	4678	2330	2403	2416	205	2202	2348	946
L0_R0	0	U	0	2	U	3	268	268	268	0	-37.0897	15.7141	-37.7386	15.5795	1102.5	1861	1088.5	1847	-59.6954	8.26546	350	470	4678	2330	2403	2416	205	2202	2348	946
L0_R0	0	U	0	3	U	3	268	268	268	0	-37.9685	16.4505	-38.6799	16.1923	1007.5	1840	999	1824	-59.6954	8.26546	350	470	4678	2330	2403	2416	205	2202	2348	946
L0_R0	0	U	0	1	U	3	269	269	269	0	-39.1169	13.7038	-39.3422	13.1889	1193.2	1818.8	1229.2	1814.4	-59.6954	8.26546	350	470	4678	2330	2403	2416	205	2202	2348	946
L0_R0	0	U	0	2	U	3	269	269	269	0	-37.0897	15.7141	-37.7386	15.5795	1102.5	1861	1088.5	1847	-59.6954	8.26546	350	470	4678	2330	2403	2416	205	2202	2348	946
L0_R0	0	U	0	3	U	3	269	269	269	0	-37.9685	16.4505	-38.6799	16.1923	1007.5	1840	999	1824	-59.6954	8.26546	350	470	4678	2330	2403	2416	205	2202	2348	946
L0_R0	0	U	0	1	U	3	270	270	270	0	-39.1169	13.7038	-39.3422	13.1889	1193.2	1818.8	1229.2	1814.4	-59.6954	8.26546	350	470	4678	2330	2403	2416	205	2202	2348	946
L0_R0	0	U	0	2	U	3	270	270	270	0	-37.0897	15.7141	-37.7386	15.5795	1102.5	1861	1088.5	1847	-59.6954	8.26546	350	470	4678	2330	2403	2416	205	2202	2348	946
L0_R0	0	U	0	3	U	3	270	270	270	0	-37.9685	16.4505	-38.6799	16.1923	1007.5	1840	999	1824	-59.6954	8.26546	350	470	4678	2330	2403	2416	205	2202	2348	946
L0_R0	0	U	0	1	U	3	271	271	271	0	-39.1169	13.7038	-39.3422	13.1889	1193.2	1818.8	1229.2	1814.4	-59.6954	8.26546	350	470	4678	2330	2403	2416	205	2202	2348	946
L0_R0	0	U	0	2	U	3	271	271	271	0	-37.0897	15.7141	-37.7386	15.5795	1102.5	1861	1088.5	1847	-59.6954	8.26546	350	470	4678	2330	2403	2416	205	2202	2348	946
L0_R0	0	U	0	3	U	2	271	271	271	0	-37.8438	16.3676	-38.2877	16.2894	1019.5	1843	1007.5	1833	-59.6954	8.26546	350	470	4678	2330	2403	2416	205	2202	2348	946
L0_R0	0	U	0	1	U	3	272	272	272	0	-39.1169	13.7038	-39.3422	13.1889	1193.2	1818.8	1229.2	1814.4	-59.6954	8.26546	350	470	4678	2330	2403	2416	205	2202	2348	946
L0_R0	0	U	0	2	U	3	272	272	272	0	-37.0897	15.7141	-37.7386	15.5795	1102.5	1861	1088.5	1847	-59.6954	8.26546	350	470	4678	2330	2403	2416	205	2202	2348	946
L0_R0	0	U	0	3	U	2	272	272	272	0	-37.7123	16.3479	-37.9264	16.4293	1026.5	1846	1011	1841	-59.6954	8.26546	350	470	4678	2330	2403	2416	205	2202	2348	946
L0_R0	0	U	0	1	U	3	273	273	273	0	-39.1169	13.7038	-39.3422	13.1889	1193.2	1818.8	1229.2	1814.4	-59.6954	8.26546	350	470	4678	2330	2403	2416	205	2202	2348	946
L0_R0	0	U	0	2	U	3	273	273	273	0	-37.0897	15.7141	-37.7386	15.5795	1102.5	1861	1088.5	1847	-59.6954	8.26546	350	470	4678	2330	2403	2416	205	2202	2348	946
L0_R0	0	U	0	3	U	3	273	273	273	0	-37.7123	16.3479	-37.9264	16.4293	1026.5	1846	1011	1841	-59.6954	8.26546	350	470	4678	2330	2403	2416	205	2202	2348	946
L0_R0	0	U	0	1	U	3	274	274	274	0	-39.1169	13.7038	-39.3422	13.1889	1193.2	1818.8	1229.2	1814.4	-59.6954	8.26546	350	470	4678	2330	2403	2416	205	2202	2348	946
L0_R0	0	U	0	2	U	3	274	274	274	0	-37.0897	15.7141	-37.7386	15.5795	1102.5	1861	1088.5	1847	-59.6954	8.26546	350	470	4678	2330	2403	2416	205	2202	2348	946
L0_R0	0	U	0	3	U	3	274	274	274	0	-37.7123	16.3479	-37.9264	16.4293	1026.5	1846	1011	1841	-59.6954	8.26546	350	470	4678	2330	2403	2416	205	2202	2348	946
L0_R0	0	U	0	1	U	3	275	275	275	0	-39.1169	13.7038	-39.3422	13.1889	1193.2	1818.8	1229.2	1814.4	-59.6954	8.26546	350	470	4678	2330	2403	2416	205	2202	2348	946
L0_R0	0	U	0	2	U	3	275	275	275	0	-37.0897	15.7141	-37.7386	15.5795	1102.5	1861	1088.5	1847	-59.6954	8.26546	350	470	4678	2330	2403	2416	205	2202	2348	946
L0_R0	0	U	0	3	U	3	275	275	275	0	-37.7123	16.3479	-37.9264	16.4293	1026.5	1846	1011	1841	-59.6954	8.26546	350	470	4678	2330	2403	2416	205	2202	2348	946
L0_R0	0	U	0	1	U	3	276	276	276	0	-39.1169	13.7038	-39.3422	13.1889	1193.2	1818.8	1229.2	1814.4	-59.6954	8.26546	350	470	4678	2330	2403	2416	205	2202	2348	946
L0_R0	0	U	0	2	U	3	276	276	276	0	-37.0897	15.7141	-37.7386	15.5795	1102.5	1861	1088.5	1847	-59.6954	8.26546	350	470	4678	2330	2403	2416	205	2202	2348	946
L0_R0	0	U	0	3	U	3	276	276	276	0	-37.7123	16.3479	-37.9264	16.4293	1026.5	1846	1011	1841	-59.6954	8.26546	350	470	4678	2330	2403	2416	205	2202	2348	946
L0_R0	0	U	0	1	U	3	277	277	277	0	-39.1169	13.7038	-39.3422	13.1889	1193.2	1818.8	1229.2	1814.4	-59.6954	8.26546	350	470	4678	2330	2403	2416	205	2202	2348	946
L0_R0	0	U	0	2	U	3	277	277	277	0	-37.0897	15.7141	-37.7386	15.5795	1102.5	1861	1088.5	1847	-59.6954	8.26546	350	470	4678	2330	2403	2416	205	2202	2348	946
L0_R0	0	U	0	3	U	3	277	277	277	0	-37.7123	16.3479	-37.9264	16.4293	1026.5	1846	1011	1841	-59.6954	8.26546	350	470	4678	2330	2403	2416	205	2202	2348	946
L0_R0	0	U	0	1	U	3	278	278	278	0	-39.1169	13.7038	-39.3422	13.1889	1193.2	1818.8	1229.2	1814.4	-59.6954	8.26546	350	470	4678	2330	2403	2416	205	2202	2348	946
L0_R0	0	U	0	2	U	3	278	278	278	0	-37.0897	15.7141	-37.7386	15.5795	1102.5	1861	1088.5	1847	-59.6954	8.26546	350	470	4678	2330	2403	2416	205	2202	2348	946
L0_R0	0	U	0	3	U	3	278	278	278	0	-37.7123	16.3479	-37.9264	16.4293	1026.5	1846	1011	1841	-59.6954	8.26546	350	470	4678	2330	2403	2416	205	2202	2348	946
L0_R0	0	U	0	1	U	3	279	279	279	0	-39.1169	13.7038	-39.3422	13.1889	1193.2	1818.8	1229.2	1814.4	-59.6954	8.26546	350	470	4678	2330	2403	2416	205	2202	2348	946
L0_R0	0	U	0	2	U	3	279	279	279	0	-37.0897	15.7141	-37.7386	15.5795	1102.5	1861	1088.5	1847	-59.6954	8.26546	350	470	4678	2330	2403	2416	205	2202	2348	946
L0_R0	0	U	0	3	U	2	279	279	279	0	-37.5616	16.282	-37.8247	16.3346	1038	1849.5	1023	1843.5	-59.6954	8.26546	350	470	4678	2330	2403	2416	205	2202	2348	946
L0_R0	0	U	0	1	U	3	280	280	280	0	-39.1169	13.7038	-39.3422	13.1889	1193.2	1818.8	1229.2	1814.4	-59.6954	8.26546	350	470	4678	2330	2403	2416	205	2202	2348	946
L0_R0	0	U	0	2	U	3	280	280	280	0	-37.0897	15.7141	-37.7386	15.5795	1102.5	1861	1088.5	1847	-59.6954	8.26546	350	470	4678	2330	2403	2416	205	2202	2348	946
L0_R0	0	U	0	3	U	2	280	280	280	0	-36.9541	16.164	-37.1576	16.4627	1071.5	1863	1039.5	1858	-59.6954	8.26546	350	470	4678	2330	2403	2416	205	2202	2348	946
L0_R0	0	U	0	1	U	3	281	281	281	0	-39.1169	13.7038	-39.3422	13.1889	1193.2	1818.8	1229.2	1814.4	-59.6954	8.26546	350	470	4678	2330	2403	2416	205	2202	2348	946
L0_R0	0	U	0	2	U	3	281	281	281	0	-37.0897	15.7141	-37.7386	15.5795	1102.5	1861	1088.5	1847	-59.6954	8.26546	350	470	4678	2330	2403	2416	205	2202	2348	946
L0_R0	0	U	0	3	U	2	281	281	281	0	-36.9622	16.0792	-37.1705	16.3263	1078	1863	1050	1858	-59.6954	8.26546	350	470	4678	2330	2403	2416	205	2202	2348	946
L0_R0	0	U	0	1	U	3	282	282	282	0	-39.1169	13.7038	-39.3422	13.1889	1193.2	1818.8	1229.2	1814.4	-59.6954	8.26546	350	470	4678	2330	2403	2416	205	2202	2348	946
L0_R0	0	U	0	2	U	3	282	282	282	0	-37.0897	15.7141	-37.7386	15.5795	1102.5	1861	1088.5	1847	-59.6954	8.26546	350	470	4678	2330	2403	2416	205	2202	2348	946
L0_R0	0	U	0	3	U	3	282	282	282	0	-36.9622	16.0792	-37.1705	16.3263	1078	1863	1050	1858	-59.6954	8.26546	350	470	4678	2330	2403	2416	205	2202	2348	946
L0_R0	0	U	0	1	U	3	283	283	283	0	-39.1169	13.7038	-39.3422	13.1889	1193.2	1818.8	1229.2	1814.4	-59.6954	8.26546	350	470	4678	2330	2403	2416	205	2202	2348	946
L0_R0	0	U	0	2	U	3	283	283	283	0	-37.0897	15.7141	-37.7386	15.5795	1102.5	1861	1088.5	1847	-59.6954	8.26546	350	470	4678	2330	2403	2416	205	2202	2348	946
L0_R0	0	U	0	3	U	3	283	283	283	0	-36.9622	16.0792	-37.1705	16.3263	1078	1863	1050	1858	-59.6954	8.26546	350	470	4678	2330	2403	2416	205	2202	2348	946
L0_R0	0	U	0	1	U	3	284	284	284	0	-39.1169	13.7038	-39.3422	13.1889	1193.2	1818.8	1229.2	1814.4	-59.6954	8.26546	350	470	4678	2330	2403	2416	205	2202	2348	946
L0_R0	0	U	0	2	U	3	284	284	284	0	-37.0897	15.7141	-37.7386	15.5795	1102.5	1861	1088.5	1847	-59.6954	8.26546	350	470	4678	2330	2403	2416	205	2202	2348	946
L0_R0	0	U	0	3	U	2	284	284	284	0	-36.7197	15.913	-37.0279	16.1223	1100.5	1868.5	1072	1861.5	-59.6954	8.26546	350	470	4678	2330	2403	2416	205	2202	2348	946
L0_R0	0	U	0	1	U	3	285	285	285	0	-39.1169	13.7038	-39.3422	13.1889	1193.2	1818.8	1229.2	1814.4	-59.6954	8.26546	350	470	4678	2330	2403	2416	205	2202	2348	946
L0_R0	0	U	0	2	U	2	285	285	285	0	-37.2324	15.4246	-37.6281	15.5649	1120.5	1858.5	1094	1849.5	-59.6954	8.26546	350	470	4678	2330	2403	2416	205	2202	2348	946
L0_R0	0	U	0	3	U	2	285	285	285	0	-36.6522	15.8756	-36.9995	15.9306	1106	1870	1088.5	1862.5	-59.6954	8.26546	350	470	4678	2330	2403	2416	205	2202	2348	946
L0_R0	0	U	0	1	U	3	286	286	286	0	-39.1169	13.7038	-39.3422	13.1889	1193.2	1818.8	1229.2	1814.4	-59.6954	8.26546	350	470	4678	2330	2403	2416	205	2202	2348	946
L0_R0	0	U	0	2	U	1	286	286	286	0	-37.1754	15.2964	-37.5936	15.4528	1133	1860	1104.5	1850.5	-59.6954	8.26546	350	470	4678	2330	2403	2416	205	2202	2348	946
L0_R0	0	U	0	3	U	3	286	286	286	0	-36.6522	15.8756	-36.9995	15.9306	1106	1870	1088.5	1862.5	-59.6954	8.26546	350	470	4678	2330	2403	2416	205	2202	2348	946
L0_R0	0	U	0	1	U	3	287	287	287	0	-39.1169	13.7038	-39.3422	13.1889	1193.2	1818.8	1229.2	1814.4	-59.6954	8.26546	350	470	4678	2330	2403	2416	205	2202	2348	946
L0_R0	0	U	0	2	U	1	287	287	287	0	-37.1754	15.2964	-37.5936	15.4528	1133	1860	1104.5	1850.5	-59.6954	8.26546	350	470	4678	2330	2403	2416	205	2202	2348	946
L0_R0	0	U	0	3	U	1	287	287	287	0	-36.6522	15.8756	-36.9995	15.9306	1106	1870	1088.5	1862.5	-59.6954	8.26546	350	470	4678	2330	2403	2416	205	2202	2348	946
L0_R0	0	U	0	1	U	3	288	288	288	0	-39.1169	13.7038	-39.3422	13.1889	1193.2	1818.8	1229.2	1814.4	-59.6954	8.26546	350	470	4678	2330	2403	2416	205	2202	2348	946
L0_R0	0	U	0	2	U	1	288	288	288	0	-37.1754	15.2964	-37.5936	15.4528	1133	1860	1104.5	1850.5	-59.6954	8.26546	350	470	4678	2330	2403	2416	205	2202	2348	946
L0_R0	0	U	0	3	U	1	288	288	288	0	-36.6522	15.8756	-36.9995	15.9306	1106	1870	1088.5	1862.5	-59.6954	8.26546	350	470	4678	2330	2403	2416	205	2202	2348	946
L0_R0	0	U	0	1	U	3	289	289	289	0	-39.1169	13.7038	-39.3422	13.1889	1193.2	1818.8	1229.2	1814.4	-59.6954	8.26546	350	470	4678	2330	2403	2416	205	2202	2348	946
L0_R0	0	U	0	2	U	1	289	289	289	0	-37.1754	15.2964	-37.5936	15.4528	1133	1860	1104.5	1850.5	-59.6954	8.26546	350	470	4678	2330	2403	2416	205	2202	2348	946
L0_R0	0	U	0	3	U	1	289	289	289	0	-36.6522	15.8756	-36.9995	15.9306	1106	1870	1088.5	1862.5	-59.6954	8.26546	350	470	4678	2330	2403	2416	205	2202	2348	946
L0_R0	0	U	0	1	U	3	290	290	290	0	-39.1169	13.7038	-39.3422	13.1889	1193.2	1818.8	1229.2	1814.4	-59.6954	8.26546	350	470	4678	2330	2403	2416	205	2202	2348	946
L0_R0	0	U	0	2	U	1	290	290	290	0	-37.1754	15.2964	-37.5936	15.4528	1133	1860	1104.5	1850.5	-59.6954	8.26546	350	470	4678	2330	2403	2416	205	2202	2348	946
L0_R0	0	U	0	3	U	1	290	290	290	0	-36.6522	15.8756	-36.9995	15.9306	1106	1870	1088.5	1862.5	-59.6954	8.26546	350	470	4678	2330	2403	2416	205	2202	2348	946
L0_R0	0	U	0	1	U	3	291	291	291	0	-39.1169	13.7038	-39.3422	13.1889	1193.2	1818.8	1229.2	1814.4	-59.6954	8.26546	350	470	4678	2330	2403	2416	205	2202	2348	946
L0_R0	0	U	0	2	U	1	291	291	291	0	-37.1754	15.2964	-37.5936	15.4528	1133	1860	1104.5	1850.5	-59.6954	8.26546	350	470	4678	2330	2403	2416	205	2202	2348	946
L0_R0	0	U	0	3	U	1	291	291	291	0	-36.6522	15.8756	-36.9995	15.9306	1106	1870	1088.5	1862.5	-59.6954	8.26546	350	470	4678	2330	2403	2416	205	2202	2348	946
L0_R0	0	U	0	1	U	3	292	292	292	0	-39.1169	13.7038	-39.3422	13.1889	1193.2	1818.8	1229.2	1814.4	-59.6954	8.26546	350	470	4678	2330	2403	2416	205	2202	2348	946
L0_R0	0	U	0	2	U	1	292	292	292	0	-37.0624	15.2676	-37.4121	15.4581	1139.5	1862.5	1111	1854.5	-59.6954	8.26546	350	470	4678	2330	2403	2416	205	2202	2348	946
L0_R0	0	U	0	3	U	1	292	292	292	0	-36.6522	15.8756	-36.9995	15.9306	1106	1870	1088.5	1862.5	-59.6954	8.26546	350	470	4678	2330	2403	2416	205	2202	2348	946
L0_R0	0	U	0	1	U	3	293	293	293	0	-39.1169	13.7038	-39.3422	13.1889	1193.2	1818.8	1229.2	1814.4	-59.6954	8.26546	350	470	4678	2330	2403	2416	205	2202	2348	946
L0_R0	0	U	0	2	U	1	293	293	293	0	-37.0624	15.2676	-37.4121	15.4581	1139.5	1862.5	1111	1854.5	-59.6954	8.26546	350	470	4678	2330	2403	2416	205	2202	2348	946
L0_R0	0	U	0	3	U	1	293	293	293	0	-36.6522	15.8756	-36.9995	15.9306	1106	1870	1088.5	1862.5	-59.6954	8.26546	350	470	4678	2330	2403	2416	205	2202	2348	946
L0_R0	0	U	0	1	U	3	294	294	294	0	-39.1169	13.7038	-39.3422	13.1889	1193.2	1818.8	1229.2	1814.4	-59.6954	8.26546	350	470	4678	2330	2403	2416	205	2202	2348	946
L0_R0	0	U	0	2	U	1	294	294	294	0	-37.0624	15.2676	-37.4121	15.4581	1139.5	1862.5	1111	1854.5	-59.6954	8.26546	350	470	4678	2330	2403	2416	205	2202	2348	946
L0_R0	0	U	0	3	U	1	294	294	294	0	-36.3	16.0471	-37.0162	15.7548	1105.5	1877	1102	1862.5	-59.6954	8.26546	350	470	4678	2330	2403	2416	205	2202	2348	946
L0_R0	0	U	0	1	U	3	295	295	295	0	-39.1169	13.7038	-39.3422	13.1889	1193.2	1818.8	1229.2	1814.4	-59.6954	8.26546	350	470	4678	2330	2403	2416	205	2202	2348	946
L0_R0	0	U	0	2	U	1	295	295	295	0	-37.0624	15.2676	-37.4121	15.4581	1139.5	1862.5	1111	1854.5	-59.6954	8.26546	350	470	4678	2330	2403	2416	205	2202	2348	946
L0_R0	0	U	0	3	U	1	295	295	295	0	-36.3	16.0471	-37.0162	15.7548	1105.5	1877	1102	1862.5	-59.6954	8.26546	350	470	4678	2330	2403	2416	205	2202	2348	946
L0_R0	0	U	0	1	U	3	296	296	296	0	-39.1169	13.7038	-39.3422	13.1889	1193.2	1818.8	1229.2	1814.4	-59.6954	8.26546	350	470	4678	2330	2403	2416	205	2202	2348	946
L0_R0	0	U	0	2	U	3	296	296	296	0	-37.0624	15.2676	-37.4121	15.4581	1139.5	1862.5	1111	1854.5	-59.6954	8.26546	350	470	4678	2330	2403	2416	205	2202	2348	946
L0_R0	0	U	0	3	U	1	296	296	296	0	-35.9743	16.1293	-36.5838	15.8447	1111	1883.5	1111	1871.5	-59.6954	8.26546	350	470	4678	2330	2403	2416	205	2202	2348	946
L0_R0	0	U	0	1	U	3	297	297	297	0	-39.1169	13.7038	-39.3422	13.1889	1193.2	1818.8	1229.2	1814.4	-59.6954	8.26546	350	470	4678	2330	2403	2416	205	2202	2348	946
L0_R0	0	U	0	2	U	3	297	297	297	0	-37.0624	15.2676	-37.4121	15.4581	1139.5	1862.5	1111	1854.5	-59.6954	8.26546	350	470	4678	2330	2403	2416	205	2202	2348	946
L0_R0	0	U	0	3	U	1	297	297	297	0	-35.9769	16.1024	-36.6834	15.7983	1113	1883.5	1111	1869.5	-59.6954	8.26546	350	470	4678	2330	2403	2416	205	2202	2348	946
L0_R0	0	U	0	1	U	3	298	298	298	0	-39.1169	13.7038	-39.3422	13.1889	1193.2	1818.8	1229.2	1814.4	-59.6954	8.26546	350	470	4678	2330	2403	2416	205	2202	2348	946
L0_R0	0	U	0	2	U	3	298	298	298	0	-37.0624	15.2676	-37.4121	15.4581	1139.5	1862.5	1111	1854.5	-59.6954	8.26546	350	470	4678	2330	2403	2416	205	2202	2348	946
L0_R0	0	U	0	3	U	3	298	298	298	0	-35.9769	16.1024	-36.6834	15.7983	1113	1883.5	1111	1869.5	-59.6954	8.26546	350	470	4678	2330	2403	2416	205	2202	2348	946
L0_R0	0	U	0	1	U	3	299	299	299	0	-39.1169	13.7038	-39.3422	13.1889	1193.2	1818.8	1229.2	1814.4	-59.6954	8.26546	350	470	4678	2330	2403	2416	205	2202	2348	946
L0_R0	0	U	0	2	U	3	299	299	299	0	-37.0624	15.2676	-37.4121	15.4581	1139.5	1862.5	1111	1854.5	-59.6954	8.26546	350	470	4678	2330	2403	2416	205	2202	2348	946
L0_R0	0	U	0	3	U	3	299	299	299	0	-35.9769	16.1024	-36.6834	15.7983	1113	1883.5	1111	1869.5	-59.6954	8.26546	350	470	4678	2330	2403	2416	205	2202	2348	946
L0_R0	0	U	0	1	U	3	300	300	300	0	-39.1169	13.7038	-39.3422	13.1889	1193.2	1818.8	1229.2	1814.4	-59.6954	8.26546	350	470	4678	2330	2403	2416	205	2202	2348	946
L0_R0	0	U	0	2	U	1	300	300	300	0	-37.0624	15.2676	-37.4121	15.4581	1139.5	1862.5	1111	1854.5	-59.6954	8.26546	350	470	4678	2330	2403	2416	205	2202	2348	946
L0_R0	0	U	0	3	U	2	300	300	300	0	-35.3587	16.2668	-36.0589	16.0195	1122.5	1895.5	1116.5	1882	-59.6954	8.26546	350	470	4678	2330	2403	2416	205	2202	2348	946
L0_R0	0	U	0	1	U	3	301	301	301	0	-39.1169	13.7038	-39.3422	13.1889	1193.2	1818.8	1229.2	1814.4	-59.6954	8.26546	350	470	4678	2330	2403	2416	205	2202	2348	946
L0_R0	0	U	0	2	U	1	301	301	301	0	-37.0624	15.2676	-37.4121	15.4581	1139.5	1862.5	1111	1854.5	-59.6954	8.26546	350	470	4678	2330	2403	2416	205	2202	2348	946
L0_R0	0	U	0	3	U	3	301	301	301	0	-35.3587	16.2668	-36.0589	16.0195	1122.5	1895.5	1116.5	1882	-59.6954	8.26546	350	470	4678	2330	2403	2416	205	2202	2348	946
L0_R0	0	U	0	1	U	3	302	302	302	0	-39.1169	13.7038	-39.3422	13.1889	1193.2	1818.8	1229.2	1814.4	-59.6954	8.26546	350	470	4678	2330	2403	2416	205	2202	2348	946
L0_R0	0	U	0	2	U	1	302	302	302	0	-37.0624	15.2676	-37.4121	15.4581	1139.5	1862.5	1111	1854.5	-59.6954	8.26546	350	470	4678	2330	2403	2416	205	2202	2348	946
L0_R0	0	U	0	3	U	3	302	302	302	0	-35.3587	16.2668	-36.0589	16.0195	1122.5	1895.5	1116.5	1882	-59.6954	8.26546	350	470	4678	2330	2403	2416	205	2202	2348	946
L0_R0	0	U	0	1	U	3	303	303	303	0	-39.1169	13.7038	-39.3422	13.1889	1193.2	1818.8	1229.2	1814.4	-59.6954	8.26546	350	470	4678	2330	2403	2416	205	2202	2348	946
L0_R0	0	U	0	2	U	1	303	303	303	0	-37.0624	15.2676	-37.4121	15.4581	1139.5	1862.5	1111	1854.5	-59.6954	8.26546	350	470	4678	2330	2403	2416	205	2202	2348	946
L0_R0	0	U	0	3	U	3	303	303	303	0	-35.3587	16.2668	-36.0589	16.0195	1122.5	1895.5	1116.5	1882	-59.6954	8.26546	350	470	4678	2330	2403	2416	205	2202	2348	946
L0_R0	0	U	0	1	U	3	304	304	304	0	-39.1169	13.7038	-39.3422	13.1889	1193.2	1818.8	1229.2	1814.4	-59.6954	8.26546	350	470	4678	2330	2403	2416	205	2202	2348	946
L0_R0	0	U	0	2	U	1	304	304	304	0	-37.0624	15.2676	-37.4121	15.4581	1139.5	1862.5	1111	1854.5	-59.6954	8.26546	350	470	4678	2330	2403	2416	205	2202	2348	946
L0_R0	0	U	0	3	U	3	304	304	304	0	-35.3587	16.2668	-36.0589	16.0195	1122.5	1895.5	1116.5	1882	-59.6954	8.26546	350	470	4678	2330	2403	2416	205	2202	2348	946
L0_R0	0	U	0	1	U	3	305	305	305	0	-39.1169	13.7038	-39.3422	13.1889	1193.2	1818.8	1229.2	1814.4	-59.6954	8.26546	350	470	4678	2330	2403	2416	205	2202	2348	946
L0_R0	0	U	0	2	U	1	305	305	305	0	-37.0624	15.2676	-37.4121	15.4581	1139.5	1862.5	1111	1854.5	-59.6954	8.26546	350	470	4678	2330	2403	2416	205	2202	2348	946
L0_R0	0	U	0	3	U	3	305	305	305	0	-35.3587	16.2668	-36.0589	16.0195	1122.5	1895.5	1116.5	1882	-59.6954	8.26546	350	470	4678	2330	2403	2416	205	2202	2348	946
L0_R0	0	U	0	1	U	3	306	306	306	0	-39.1169	13.7038	-39.3422	13.1889	1193.2	1818.8	1229.2	1814.4	-59.6954	8.26546	350	470	4678	2330	2403	2416	205	2202	2348	946
L0_R0	0	U	0	2	U	1	306	306	306	0	-37.0624	15.2676	-37.4121	15.4581	1139.5	1862.5	1111	1854.5	-59.6954	8.26546	350	470	4678	2330	2403	2416	205	2202	2348	946
L0_R0	0	U	0	3	U	3	306	306	306	0	-35.3587	16.2668	-36.0589	16.0195	1122.5	1895.5	1116.5	1882	-59.6954	8.26546	350	470	4678	2330	2403	2416	205	2202	2348	946
L0_R0	0	U	0	1	U	3	307	307	307	0	-39.1169	13.7038	-39.3422	13.1889	1193.2	1818.8	1229.2	1814.4	-59.6954	8.26546	350	470	4678	2330	2403	2416	205	2202	2348	946
L0_R0	0	U	0	2	U	1	307	307	307	0	-36.8992	15.2673	-37.2552	15.4264	1145.5	1866	1119.5	1858	-59.6954	8.26546	350	470	4678	2330	2403	2416	205	2202	2348	946
L0_R0	0	U	0	3	U	3	307	307	307	0	-35.3587	16.2668	-36.0589	16.0195	1122.5	1895.5	1116.5	1882	-59.6954	8.26546	350	470	4678	2330	2403	2416	205	2202	2348	946
L0_R0	0	U	0	1	U	3	308	308	308	0	-39.1169	13.7038	-39.3422	13.1889	1193.2	1818.8	1229.2	1814.4	-59.6954	8.26546	350	470	4678	2330	2403	2416	205	2202	2348	946
L0_R0	0	U	0	2	U	1	308	308	308	0	-36.8992	15.2673	-37.2552	15.4264	1145.5	1866	1119.5	1858	-59.6954	8.26546	350	470	4678	2330	2403	2416	205	2202	2348	946
L0_R0	0	U	0	3	U	3	308	308	308	0	-35.3587	16.2668	-36.0589	16.0195	1122.5	1895.5	1116.5	1882	-59.6954	8.26546	350	470	4678	2330	2403	2416	205	2202	2348	946
L0_R0	0	U	0	1	U	3	309	309	309	0	-39.1169	13.7038	-39.3422	13.1889	1193.2	1818.8	1229.2	1814.4	-59.6954	8.26546	350	470	4678	2330	2403	2416	205	2202	2348	946
L0_R0	0	U	0	2	U	1	309	309	309	0	-36.8992	15.2673	-37.2552	15.4264	1145.5	1866	1119.5	1858	-59.6954	8.26546	350	470	4678	2330	2403	2416	205	2202	2348	946
L0_R0	0	U	0	3	U	3	309	309	309	0	-35.3587	16.2668	-36.0589	16.0195	1122.5	1895.5	1116.5	1882	-59.6954	8.26546	350	470	4678	2330	2403	2416	205	2202	2348	946
L0_R0	0	U	0	1	U	3	310	310	310	0	-39.1169	13.7038	-39.3422	13.1889	1193.2	1818.8	1229.2	1814.4	-59.6954	8.26546	350	470	4678	2330	2403	2416	205	2202	2348	946
L0_R0	0	U	0	2	U	1	310	310	310	0	-36.8992	15.2673	-37.2552	15.4264	1145.5	1866	1119.5	1858	-59.6954	8.26546	350	470	4678	2330	2403	2416	205	2202	2348	946
L0_R0	0	U	0	3	U	3	310	310	310	0	-35.3587	16.2668	-36.0589	16.0195	1122.5	1895.5	1116.5	1882	-59.6954	8.26546	350	470	4678	2330	2403	2416	205	2202	2348	946
L0_R0	0	U	0	1	U	3	311	311	311	0	-39.1169	13.7038	-39.3422	13.1889	1193.2	1818.8	1229.2	1814.4	-59.6954	8.26546	350	470	4678	2330	2403	2416	205	2202	2348	946
L0_R0	0	U	0	2	U	1	311	311	311	0	-36.8992	15.2673	-37.2552	15.4264	1145.5	1866	1119.5	1858	-59.6954	8.26546	350	470	4678	2330	2403	2416	205	2202	2348	946
L0_R0	0	U	0	3	U	3	311	311	311	0	-35.3587	16.2668	-36.0589	16.0195	1122.5	1895.5	1116.5	1882	-59.6954	8.26546	350	470	4678	2330	2403	2416	205	2202	2348	946
L0_R0	0	U	0	1	U	3	312	312	312	0	-39.1169	13.7038	-39.3422	13.1889	1193.2	1818.8	1229.2	1814.4	-59.6954	8.26546	350	470	4678	2330	2403	2416	205	2202	2348	946
L0_R0	0	U	0	2	U	1	312	312	312	0	-36.8992	15.2673	-37.2552	15.4264	1145.5	1866	1119.5	1858	-59.6954	8.26546	350	470	4678	2330	2403	2416	205	2202	2348	946
L0_R0	0	U	0	3	U	3	312	312	312	0	-35.3587	16.2668	-36.0589	16.0195	1122.5	1895.5	1116.5	1882	-59.6954	8.26546	350	470	4678	2330	2403	2416	205	2202	2348	946
L0_R0	0	U	0	1	U	3	313	313	313	0	-39.1169	13.7038	-39.3422	13.1889	1193.2	1818.8	1229.2	1814.4	-59.6954	8.26546	350	470	4678	2330	2403	2416	205	2202	2348	946
L0_R0	0	U	0	2	U	1	313	313	313	0	-36.8992	15.2673	-37.2552	15.4264	1145.5	1866	1119.5	1858	-59.6954	8.26546	350	470	4678	2330	2403	2416	205	2202	2348	946
L0_R0	0	U	0	3	U	3	313	313	313	0	-35.3587	16.2668	-36.0589	16.0195	1122.5	1895.5	1116.5	1882	-59.6954	8.26546	350	470	4678	2330	2403	2416	205	2202	2348	946
L0_R0	0	U	0	1	U	3	314	314	314	0	-39.1169	13.7038	-39.3422	13.1889	1193.2	1818.8	1229.2	1814.4	-59.6954	8.26546	350	470	4678	2330	2403	2416	205	2202	2348	946
L0_R0	0	U	0	2	U	1	314	314	314	0	-36.8992	15.2673	-37.2552	15.4264	1145.5	1866	1119.5	1858	-59.6954	8.26546	350	470	4678	2330	2403	2416	205	2202	2348	946
L0_R0	0	U	0	3	U	3	314	314	314	0	-35.3587	16.2668	-36.0589	16.0195	1122.5	1895.5	1116.5	1882	-59.6954	8.26546	350	470	4678	2330	2403	2416	205	2202	2348	946
L0_R0	0	U	0	1	U	3	315	315	315	0	-39.1169	13.7038	-39.3422	13.1889	1193.2	1818.8	1229.2	1814.4	-59.6954	8.26546	350	470	4678	2330	2403	2416	205	2202	2348	946
L0_R0	0	U	0	2	U	1	315	315	315	0	-36.8992	15.2673	-37.2552	15.4264	1145.5	1866	1119.5	1858	-59.6954	8.26546	350	470	4678	2330	2403	2416	205	2202	2348	946
L0_R0	0	U	0	3	U	3	315	315	315	0	-35.3587	16.2668	-36.0589	16.0195	1122.5	1895.5	1116.5	1882	-59.6954	8.26546	350	470	4678	2330	2403	2416	205	2202	2348	946
L0_R0	0	U	0	1	U	3	316	316	316	0	-39.1169	13.7038	-39.3422	13.1889	1193.2	1818.8	1229.2	1814.4	-59.6954	8.26546	350	470	4678	2330	2403	2416	205	2202	2348	946
L0_R0	0	U	0	2	U	1	316	316	316	0	-36.8992	15.2673	-37.2552	15.4264	1145.5	1866	1119.5	1858	-59.6954	8.26546	350	470	4678	2330	2403	2416	205	2202	2348	946
L0_R0	0	U	0	3	U	3	316	316	316	0	-35.3587	16.2668	-36.0589	16.0195	1122.5	1895.5	1116.5	1882	-59.6954	8.26546	350	470	4678	2330	2403	2416	205	2202	2348	946
L0_R0	0	U	0	1	U	3	317	317	317	0	-39.1169	13.7038	-39.3422	13.1889	1193.2	1818.8	1229.2	1814.4	-59.6954	8.26546	350	470	4678	2330	2403	2416	205	2202	2348	946
L0_R0	0	U	0	2	U	1	317	317	317	0	-36.8992	15.2673	-37.2552	15.4264	1145.5	1866	1119.5	1858	-59.6954	8.26546	350	470	4678	2330	2403	2416	205	2202	2348	946
L0_R0	0	U	0	3	U	1	317	317	317	0	-35.3587	16.2668	-36.0589	16.0195	1122.5	1895.5	1116.5	1882	-59.6954	8.26546	350	470	4678	2330	2403	2416	205	2202	2348	946
L0_R0	0	U	0	1	U	3	318	318	318	0	-39.1169	13.7038	-39.3422	13.1889	1193.2	1818.8	1229.2	1814.4	-59.6954	8.26546	350	470	4678	2330	2403	2416	205	2202	2348	946
L0_R0	0	U	0	2	U	1	318	318	318	0	-36.8992	15.2673	-37.2552	15.4264	1145.5	1866	1119.5	1858	-59.6954	8.26546	350	470	4678	2330	2403	2416	205	2202	2348	946
L0_R0	0	U	0	3	U	1	318	318	318	0	-35.3587	16.2668	-36.0589	16.0195	1122.5	1895.5	1116.5	1882	-59.6954	8.26546	350	470	4678	2330	2403	2416	205	2202	2348	946
L0_R0	0	U	0	1	U	3	319	319	319	0	-39.1169	13.7038	-39.3422	13.1889	1193.2	1818.8	1229.2	1814.4	-59.6954	8.26546	350	470	4678	2330	2403	2416	205	2202	2348	946
L0_R0	0	U	0	2	U	1	319	319	319	0	-36.8992	15.2673	-37.2552	15.4264	1145.5	1866	1119.5	1858	-59.6954	8.26546	350	470	4678	2330	2403	2416	205	2202	2348	946
L0_R0	0	U	0	3	U	1	319	319	319	0	-35.3141	16.2026	-35.9901	15.9682	1129	1896.5	1123	1883.5	-59.6954	8.26546	350	470	4678	2330	2403	2416	205	2202	2348	946
L0_R0	0	U	0	1	U	3	320	320	320	0	-39.1169	13.7038	-39.3422	13.1889	1193.2	1818.8	1229.2	1814.4	-59.6954	8.26546	350	470	4678	2330	2403	2416	205	2202	2348	946
L0_R0	0	U	0	2	U	3	320	320	320	0	-36.8992	15.2673	-37.2552	15.4264	1145.5	1866	1119.5	1858	-59.6954	8.26546	350	470	4678	2330	2403	2416	205	2202	2348	946
L0_R0	0	U	0	3	U	2	320	320	320	0	-34.8156	16.518	-35.547	16.1602	1122.5	1905.5	1124	1892	-59.6954	8.26546	350	470	4678	2330	2403	2416	205	2202	2348	946
L0_R0	0	U	0	1	U	3	321	321	321	0	-39.1169	13.7038	-39.3422	13.1889	1193.2	1818.8	1229.2	1814.4	-59.6954	8.26546	350	470	4678	2330	2403	2416	205	2202	2348	946
L0_R0	0	U	0	2	U	2	321	321	321	0	-36.4878	15.3532	-37.0842	15.2824	1153.5	1874.5	1137.5	1862	-59.6954	8.26546	350	470	4678	2330	2403	2416	205	2202	2348	946
L0_R0	0	U	0	3	U	2	321	321	321	0	-34.3863	16.817	-34.9311	16.4118	1115	1913	1126.5	1903.5	-59.6954	8.26546	350	470	4678	2330	2403	2416	205	2202	2348	946
L0_R0	0	U	0	1	U	3	322	322	322	0	-39.1169	13.7038	-39.3422	13.1889	1193.2	1818.8	1229.2	1814.4	-59.6954	8.26546	350	470	4678	2330	2403	2416	205	2202	2348	946
L0_R0	0	U	0	2	U	2	322	322	322	0	-36.1074	15.5249	-36.7249	15.3652	1153.5	1882	1144	1869.5	-59.6954	8.26546	350	470	4678	2330	2403	2416	205	2202	2348	946
L0_R0	0	U	0	3	U	2	322	322	322	0	-33.7987	17.2197	-34.442	16.7978	1105.5	1923	1114.5	1912	-59.6954	8.26546	350	470	4678	2330	2403	2416	205	2202	2348	946
L0_R0	0	U	0	1	U	2	323	323	323	0	-38.9259	13.6138	-39.4702	13.2084	1208	1823.6	1222.8	1811.2	-59.6954	8.26546	350	470	4678	2330	2403	2416	205	2202	2348	946
L0_R0	0	U	0	2	U	2	323	323	323	0	-35.9131	15.7473	-36.4697	15.292	1143	1885.5	1159	1875	-59.6954	8.26546	350	470	4678	2330	2403	2416	205	2202	2348	946
L0_R0	0	U	0	3	U	2	323	323	323	0	-32.7049	17.5925	-33.4261	17.305	1115.5	1941.5	1112	1929.5	-59.6954	8.26546	350	470	4678	2330	2403	2416	205	2202	2348	946
L0_R0	0	U	0	1	U	2	324	324	324	0	-38.1376	13.834	-38.7853	13.5003	1218	1841.6	1222.8	1827.2	-59.6954	8.26546	350	470	4678	2330	2403	2416	205	2202	2348	946
L0_R0	0	U	0	2	U	2	324	324	324	0	-35.7743	15.8942	-36.0962	15.6384	1136.5	1888	1145	1882	-59.6954	8.26546	350	470	4678	2330	2403	2416	205	2202	2348	946
L0_R0	0	U	0	3	U	2	324	324	324	0	-31.8073	17.8525	-32.6837	17.5183	1126.5	1956	1121.5	1942	-59.6954	8.26546	350	470	4678	2330	2403	2416	205	2202	2348	946
L0_R0	0	U	0	1	U	2	325	325	325	0	-37.118	14.3396	-37.9942	13.8664	1212.4	1863.2	1220.4	1844.8	-59.6954	8.26546	350	470	4678	2330	2403	2416	205	2202	2348	946
L0_R0	0	U	0	2	U	3	325	325	325	0	-35.7743	15.8942	-36.0962	15.6384	1136.5	1888	1145	1882	-59.6954	8.26546	350	470	4678	2330	2403	2416	205	2202	2348	946
L0_R0	0	U	0	3	U	2	325	325	325	0	-31.1959	18.0326	-31.8869	17.6871	1133.5	1965.5	1135.5	1955	-59.6954	8.26546	350	470	4678	2330	2403	2416	205	2202	2348	946
L0_R0	0	U	0	1	U	2	326	326	326	0	-36.1947	14.8332	-36.9285	14.3713	1204.8	1881.6	1216.4	1867.2	-59.6954	8.26546	350	470	4678	2330	2403	2416	205	2202	2348	946
L0_R0	0	U	0	2	U	3	326	326	326	0	-35.7743	15.8942	-36.0962	15.6384	1136.5	1888	1145	1882	-59.6954	8.26546	350	470	4678	2330	2403	2416	205	2202	2348	946
L0_R0	0	U	0	3	U	2	326	326	326	0	-30.2636	18.557	-30.8919	18.1867	1127	1979	1132.5	1970	-59.6954	8.26546	350	470	4678	2330	2403	2416	205	2202	2348	946
L0_R0	0	U	0	1	U	2	327	327	327	0	-35.5095	15.5238	-35.9339	15.0843	1174.4	1894	1194	1886.4	-59.6954	8.26546	350	470	4678	2330	2403	2416	205	2202	2348	946
L0_R0	0	U	0	2	U	2	327	327	327	0	-34.6659	16.4345	-35.6005	15.8766	1134	1908.5	1144	1891.5	-59.6954	8.26546	350	470	4678	2330	2403	2416	205	2202	2348	946
L0_R0	0	U	0	3	U	2	327	327	327	0	-29.6417	19.0023	-30.2874	18.6352	1116.5	1987.5	1121	1978.5	-59.6954	8.26546	350	470	4678	2330	2403	2416	205	2202	2348	946
L0_R0	0	U	0	1	U	2	328	328	328	0	-34.9228	16.2376	-35.4654	15.7615	1140	1904	1157.6	1894.4	-59.6954	8.26546	350	470	4678	2330	2403	2416	205	2202	2348	946
L0_R0	0	U	0	2	U	2	328	328	328	0	-33.6776	17.0513	-34.2944	16.6652	1122	1925.5	1129.5	1915	-59.6954	8.26546	350	470	4678	2330	2403	2416	205	2202	2348	946
L0_R0	0	U	0	3	U	2	328	328	328	0	-28.7287	19.3803	-29.1727	19.1897	1119.5	2000	1118.5	1994	-59.6954	8.26546	350	470	4678	2330	2403	2416	205	2202	2348	946
L0_R0	0	U	0	1	U	2	329	329	329	0	-34.2994	16.7206	-35.0689	16.234	1125.2	1914.8	1135.2	1901.2	-59.6954	8.26546	350	470	4678	2330	2403	2416	205	2202	2348	946
L0_R0	0	U	0	2	U	2	329	329	329	0	-33.0252	17.3185	-33.5645	17.0626	1124.5	1936.5	1125	1927.5	-59.6954	8.26546	350	470	4678	2330	2403	2416	205	2202	2348	946
L0_R0	0	U	0	3	U	2	329	329	329	0	-27.8245	19.6735	-28.4803	19.3713	1127.5	2012	1127.5	2003.5	-59.6954	8.26546	350	470	4678	2330	2403	2416	205	2202	2348	946
L0_R0	0	U	0	1	U	2	330	330	330	0	-33.6241	17.0815	-34.4362	16.6468	1121.6	1926.4	1126	1912.4	-59.6954	8.26546	350	470	4678	2330	2403	2416	205	2202	2348	946
L0_R0	0	U	0	2	U	2	330	330	330	0	-32.2479	17.7059	-32.9003	17.4041	1122.5	1949	1122.5	1938.5	-59.6954	8.26546	350	470	4678	2330	2403	2416	205	2202	2348	946
L0_R0	0	U	0	3	U	2	330	330	330	0	-26.5918	20.1199	-27.3253	19.7839	1135	2027.5	1135	2018.5	-59.6954	8.26546	350	470	4678	2330	2403	2416	205	2202	2348	946
L0_R0	0	U	0	1	U	2	331	331	331	0	-32.8716	17.508	-33.6891	17.1005	1116	1938.8	1118	1925.2	-59.6954	8.26546	350	470	4678	2330	2403	2416	205	2202	2348	946
L0_R0	0	U	0	2	U	2	331	331	331	0	-31.3383	17.8876	-31.7468	17.8445	1139	1963.5	1129	1957	-59.6954	8.26546	350	470	4678	2330	2403	2416	205	2202	2348	946
L0_R0	0	U	0	3	U	2	331	331	331	0	-25.8162	20.5989	-26.3905	20.1633	1127.5	2036.5	1138	2030	-59.6954	8.26546	350	470	4678	2330	2403	2416	205	2202	2348	946
L0_R0	0	U	0	1	U	2	332	332	332	0	-32.033	17.7954	-32.6741	17.6054	1123.2	1952.4	1115.6	1942	-59.6954	8.26546	350	470	4678	2330	2403	2416	205	2202	2348	946
L0_R0	0	U	0	2	U	2	332	332	332	0	-30.5372	18.1795	-31.1765	17.9251	1144	1975.5	1141.5	1966	-59.6954	8.26546	350	470	4678	2330	2403	2416	205	2202	2348	946
L0_R0	0	U	0	3	U	2	332	332	332	0	-24.9674	21.4356	-25.4789	21.0037	1101	2045.5	1112.5	2040	-59.6954	8.26546	350	470	4678	2330	2403	2416	205	2202	2348	946
L0_R0	0	U	0	1	U	2	333	333	333	0	-30.7115	18.1886	-31.3034	17.918	1138	1972.8	1138	1964	-59.6954	8.26546	350	470	4678	2330	2403	2416	205	2202	2348	946
L0_R0	0	U	0	2	U	2	333	333	333	0	-29.1964	18.7054	-29.7731	18.4668	1149.5	1994.5	1148	1986.5	-59.6954	8.26546	350	470	4678	2330	2403	2416	205	2202	2348	946
L0_R0	0	U	0	3	U	2	333	333	333	0	-24.2191	22.2747	-24.5682	21.9033	1072.5	2053	1084.5	2049.5	-59.6954	8.26546	350	470	4678	2330	2403	2416	205	2202	2348	946
L0_R0	0	U	0	1	U	2	334	334	334	0	-29.9486	18.6332	-30.4991	18.2264	1131.6	1983.6	1142	1976	-59.6954	8.26546	350	470	4678	2330	2403	2416	205	2202	2348	946
L0_R0	0	U	0	2	U	2	334	334	334	0	-28.5536	19.0662	-29.084	18.7716	1145	2003	1148.5	1996	-59.6954	8.26546	350	470	4678	2330	2403	2416	205	2202	2348	946
L0_R0	0	U	0	3	U	2	334	334	334	0	-23.0782	23.5415	-23.4433	23.1605	1031.5	2064	1043	2060.5	-59.6954	8.26546	350	470	4678	2330	2403	2416	205	2202	2348	946
L0_R0	0	U	0	1	U	2	335	335	335	0	-29.0608	19.1942	-29.7642	18.8263	1121.6	1995.6	1124.4	1986	-59.6954	8.26546	350	470	4678	2330	2403	2416	205	2202	2348	946
L0_R0	0	U	0	2	U	2	335	335	335	0	-26.5325	20.277	-27.604	19.6562	1127	2028	1135	2015	-59.6954	8.26546	350	470	4678	2330	2403	2416	205	2202	2348	946
L0_R0	0	U	0	3	U	2	335	335	335	0	-21.0865	25.7431	-21.5385	25.2728	965	2082	978	2078	-59.6954	8.26546	350	470	4678	2330	2403	2416	205	2202	2348	946
L0_R0	0	U	0	1	U	2	336	336	336	0	-25.524	21.403	-25.9502	21.1082	1087.2	2038.8	1092.8	2034	-59.6954	8.26546	350	470	4678	2330	2403	2416	205	2202	2348	946
L0_R0	0	U	0	2	U	2	336	336	336	0	-24.1822	22.5462	-24.9796	21.8615	1057.67	2053	1075.33	2044.67	-59.6954	8.26546	350	470	4678	2330	2403	2416	205	2202	2348	946
L0_R0	0	U	0	3	U	2	336	336	336	0	-19.5247	28.0195	-20.0407	27.5	887.333	2094.33	900	2090	-59.6954	8.26546	350	470	4678	2330	2403	2416	205	2202	2348	946
L0_R0	0	U	0	1	U	2	337	337	337	0	-22.1839	24.7044	-22.4929	24.3479	991.2	2072	1002.4	2069.2	-59.6954	8.26546	350	470	4678	2330	2403	2416	205	2202	2348	946
L0_R0	0	U	0	2	U	2	337	337	337	0	-21.0789	25.7958	-21.5668	25.2944	962.333	2082	976	2077.67	-59.6954	8.26546	350	470	4678	2330	2403	2416	205	2202	2348	946
L0_R0	0	U	0	3	U	2	337	337	337	0	-16.4596	31.36	-16.8757	30.8677	804.333	2118	817	2115	-59.6954	8.26546	350	470	4678	2330	2403	2416	205	2202	2348	946
L0_R0	0	U	0	1	U	2	338	338	338	0	-19.8997	27.6366	-20.2712	27.2929	896.8	2091.2	904.4	2088	-59.6954	8.26546	350	470	4678	2330	2403	2416	205	2202	2348	946
L0_R0	0	U	0	2	U	2	338	338	338	0	-18.2542	29.0383	-18.7412	28.6278	870.667	2105	878	2101	-59.6954	8.26546	350	470	4678	2330	2403	2416	205	2202	2348	946
L0_R0	0	U	0	3	U	2	338	338	338	0	-14.3578	33.9555	-15.0639	33.3106	738	2132.33	748.667	2127.33	-59.6954	8.26546	350	470	4678	2330	2403	2416	205	2202	2348	946
L0_R0	0	U	0	1	U	2	339	339	339	0	-17.0564	30.7125	-17.6307	30.1406	819.6	2113.6	832	2109.2	-59.6954	8.26546	350	470	4678	2330	2403	2416	205	2202	2348	946
L0_R0	0	U	0	2	U	2	339	339	339	0	-15.5891	31.5112	-16.031	31.171	821.667	2125.33	826	2122	-59.6954	8.26546	350	470	4678	2330	2403	2416	205	2202	2348	946
L0_R0	0	U	0	3	U	2	339	339	339	0	-12.2297	36.6711	-12.793	36.1324	671.667	2145.67	680.333	2142	-59.6954	8.26546	350	470	4678	2330	2403	2416	205	2202	2348	946
L0_R0	0	U	0	1	U	2	340	340	340	0	-14.0112	34.2639	-14.7197	33.6494	733.25	2134.75	742.25	2129.75	-59.6954	8.26546	350	470	4678	2330	2403	2416	205	2202	2348	946
L0_R0	0	U	0	2	U	2	340	340	340	0	-12.7356	35.1974	-13.2401	34.7212	725.667	2143.67	733.667	2140.33	-59.6954	8.26546	350	470	4678	2330	2403	2416	205	2202	2348	946
L0_R0	0	U	0	3	U	2	340	340	340	0	-9.92277	39.4061	-10.4976	38.744	614.333	2159.33	627.333	2156	-59.6954	8.26546	350	470	4678	2330	2403	2416	205	2202	2348	946
L0_R0	0	U	0	1	U	2	341	341	341	0	-12.0064	36.9667	-12.6893	36.3704	664.5	2147	672.25	2142.5	-59.6954	8.26546	350	470	4678	2330	2403	2416	205	2202	2348	946
L0_R0	0	U	0	2	U	2	341	341	341	0	-11.0631	38.0862	-11.6449	37.5473	640.667	2152.67	648.333	2149	-59.6954	8.26546	350	470	4678	2330	2403	2416	205	2202	2348	946
L0_R0	0	U	0	3	U	2	341	341	341	0	-8.00894	41.5896	-8.53708	41.0861	573.667	2170	580.333	2167	-59.6954	8.26546	350	470	4678	2330	2403	2416	205	2202	2348	946
L0_R0	0	U	0	1	U	2	342	342	342	0	-9.70922	39.693	-10.1794	39.1913	607.75	2160.5	616.5	2157.75	-59.6954	8.26546	350	470	4678	2330	2403	2416	205	2202	2348	946
L0_R0	0	U	0	2	U	2	342	342	342	0	-8.51699	41.1991	-9.08998	40.6676	576	2167	582.667	2163.67	-59.6954	8.26546	350	470	4678	2330	2403	2416	205	2202	2348	946
L0_R0	0	U	0	3	U	2	342	342	342	0	-6.83878	43.0982	-7.49914	42.5047	542.667	2176	549	2172.33	-59.6954	8.26546	350	470	4678	2330	2403	2416	205	2202	2348	946
L0_R0	0	U	0	1	U	2	343	343	343	0	-8.45032	41.3699	-9.66698	40.3359	570.5	2167.25	580.5	2160	-59.6954	8.26546	350	470	4678	2330	2403	2416	205	2202	2348	946
L0_R0	0	U	0	2	U	2	343	343	343	0	-6.88616	42.8379	-8.16787	41.7929	552.333	2176	560.333	2168.67	-59.6954	8.26546	350	470	4678	2330	2403	2416	205	2202	2348	946
L0_R0	0	U	0	3	U	2	343	343	343	0	-5.93149	44.1258	-6.7192	43.4789	525.333	2180.67	530	2176.33	-59.6954	8.26546	350	470	4678	2330	2403	2416	205	2202	2348	946
L0_R0	0	U	0	1	U	2	344	344	344	0	-7.47508	42.4974	-8.09845	41.9107	550	2172.5	557.25	2169	-59.6954	8.26546	350	470	4678	2330	2403	2416	205	2202	2348	946
L0_R0	0	U	0	2	U	2	344	344	344	0	-6.35606	43.2253	-6.90574	42.7304	551	2179	556.333	2176	-59.6954	8.26546	350	470	4678	2330	2403	2416	205	2202	2348	946
L0_R0	0	U	0	3	U	3	344	344	344	0	-5.93149	44.1258	-6.7192	43.4789	525.333	2180.67	530	2176.33	-59.6954	8.26546	350	470	4678	2330	2403	2416	205	2202	2348	946
L0_R0	0	U	0	1	U	2	345	345	345	0	-7.54796	42.5069	-7.88713	42.0637	547.5	2172	556.75	2170.25	-59.6954	8.26546	350	470	4678	2330	2403	2416	205	2202	2348	946
L0_R0	0	U	0	2	U	3	345	345	345	0	-6.35606	43.2253	-6.90574	42.7304	551	2179	556.333	2176	-59.6954	8.26546	350	470	4678	2330	2403	2416	205	2202	2348	946
L0_R0	0	U	0	3	U	3	345	345	345	0	-5.93149	44.1258	-6.7192	43.4789	525.333	2180.67	530	2176.33	-59.6954	8.26546	350	470	4678	2330	2403	2416	205	2202	2348	946
L0_R0	0	U	0	1	U	3	346	346	346	0	-7.54796	42.5069	-7.88713	42.0637	547.5	2172	556.75	2170.25	-59.6954	8.26546	350	470	4678	2330	2403	2416	205	2202	2348	946
L0_R0	0	U	0	2	U	3	346	346	346	0	-6.35606	43.2253	-6.90574	42.7304	551	2179	556.333	2176	-59.6954	8.26546	350	470	4678	2330	2403	2416	205	2202	2348	946
L0_R0	0	U	0	3	U	3	346	346	346	0	-5.93149	44.1258	-6.7192	43.4789	525.333	2180.67	530	2176.33	-59.6954	8.26546	350	470	4678	2330	2403	2416	205	2202	2348	946
L0_R0	0	U	0	1	U	3	347	347	347	0	-7.54796	42.5069	-7.88713	42.0637	547.5	2172	556.75	2170.25	-59.6954	8.26546	350	470	4678	2330	2403	2416	205	2202	2348	946
L0_R0	0	U	0	2	U	3	347	347	347	0	-6.35606	43.2253	-6.90574	42.7304	551	2179	556.333	2176	-59.6954	8.26546	350	470	4678	2330	2403	2416	205	2202	2348	946
L0_R0	0	U	0	3	U	3	347	347	347	0	-5.93149	44.1258	-6.7192	43.4789	525.333	2180.67	530	2176.33	-59.6954	8.26546	350	470	4678	2330	2403	2416	205	2202	2348	946
L0_R0	0	U	0	1	U	3	348	348	348	0	-7.54796	42.5069	-7.88713	42.0637	547.5	2172	556.75	2170.25	-59.6954	8.26546	350	470	4678	2330	2403	2416	205	2202	2348	946
L0_R0	0	U	0	2	U	3	348	348	348	0	-6.35606	43.2253	-6.90574	42.7304	551	2179	556.333	2176	-59.6954	8.26546	350	470	4678	2330	2403	2416	205	2202	2348	946
L0_R0	0	U	0	3	U	3	348	348	348	0	-5.93149	44.1258	-6.7192	43.4789	525.333	2180.67	530	2176.33	-59.6954	8.26546	350	470	4678	2330	2403	2416	205	2202	2348	946
L0_R0	0	U	0	1	U	3	349	349	349	0	-7.54796	42.5069	-7.88713	42.0637	547.5	2172	556.75	2170.25	-59.6954	8.26546	350	470	4678	2330	2403	2416	205	2202	2348	946
L0_R0	0	U	0	2	U	3	349	349	349	0	-6.35606	43.2253	-6.90574	42.7304	551	2179	556.333	2176	-59.6954	8.26546	350	470	4678	2330	2403	2416	205	2202	2348	946
L0_R0	0	U	0	3	U	3	349	349	349	0	-5.93149	44.1258	-6.7192	43.4789	525.333	2180.67	530	2176.33	-59.6954	8.26546	350	470	4678	2330	2403	2416	205	2202	2348	946
L0_R0	0	U	0	1	U	3	350	350	350	0	-7.54796	42.5069	-7.88713	42.0637	547.5	2172	556.75	2170.25	-59.6954	8.26546	350	470	4678	2330	2403	2416	205	2202	2348	946
L0_R0	0	U	0	2	U	3	350	350	350	0	-6.35606	43.2253	-6.90574	42.7304	551	2179	556.333	2176	-59.6954	8.26546	350	470	4678	2330	2403	2416	205	2202	2348	946
L0_R0	0	U	0	3	U	3	350	350	350	0	-5.93149	44.1258	-6.7192	43.4789	525.333	2180.67	530	2176.33	-59.6954	8.26546	350	470	4678	2330	2403	2416	205	2202	2348	946
L0_R0	0	U	0	1	U	3	351	351	351	0	-7.54796	42.5069	-7.88713	42.0637	547.5	2172	556.75	2170.25	-59.6954	8.26546	350	470	4678	2330	2403	2416	205	2202	2348	946
L0_R0	0	U	0	2	U	3	351	351	351	0	-6.35606	43.2253	-6.90574	42.7304	551	2179	556.333	2176	-59.6954	8.26546	350	470	4678	2330	2403	2416	205	2202	2348	946
L0_R0	0	U	0	3	U	3	351	351	351	0	-5.93149	44.1258	-6.7192	43.4789	525.333	2180.67	530	2176.33	-59.6954	8.26546	350	470	4678	2330	2403	2416	205	2202	2348	946
L0_R0	0	U	0	1	U	3	352	352	352	0	-7.54796	42.5069	-7.88713	42.0637	547.5	2172	556.75	2170.25	-59.6954	8.26546	350	470	4678	2330	2403	2416	205	2202	2348	946
L0_R0	0	U	0	2	U	3	352	352	352	0	-6.35606	43.2253	-6.90574	42.7304	551	2179	556.333	2176	-59.6954	8.26546	350	470	4678	2330	2403	2416	205	2202	2348	946
L0_R0	0	U	0	3	U	3	352	352	352	0	-5.93149	44.1258	-6.7192	43.4789	525.333	2180.67	530	2176.33	-59.6954	8.26546	350	470	4678	2330	2403	2416	205	2202	2348	946
L0_R0	0	U	0	1	U	3	353	353	353	0	-7.54796	42.5069	-7.88713	42.0637	547.5	2172	556.75	2170.25	-59.6954	8.26546	350	470	4678	2330	2403	2416	205	2202	2348	946
L0_R0	0	U	0	2	U	3	353	353	353	0	-6.35606	43.2253	-6.90574	42.7304	551	2179	556.333	2176	-59.6954	8.26546	350	470	4678	2330	2403	2416	205	2202	2348	946
L0_R0	0	U	0	3	U	2	353	353	353	0	-5.52177	44.6461	-6.33605	43.898	515.333	2182.67	523.333	2178.33	-59.6954	8.26546	350	470	4678	2330	2403	2416	205	2202	2348	946
L0_R0	0	U	0	1	U	3	354	354	354	0	-7.54796	42.5069	-7.88713	42.0637	547.5	2172	556.75	2170.25	-59.6954	8.26546	350	470	4678	2330	2403	2416	205	2202	2348	946
L0_R0	0	U	0	2	U	3	354	354	354	0	-6.35606	43.2253	-6.90574	42.7304	551	2179	556.333	2176	-59.6954	8.26546	350	470	4678	2330	2403	2416	205	2202	2348	946
L0_R0	0	U	0	3	U	2	354	354	354	0	-4.72678	45.4916	-5.19133	45.0097	503	2186.67	509.667	2184.33	-59.6954	8.26546	350	470	4678	2330	2403	2416	205	2202	2348	946
L0_R0	0	U	0	1	U	3	355	355	355	0	-7.54796	42.5069	-7.88713	42.0637	547.5	2172	556.75	2170.25	-59.6954	8.26546	350	470	4678	2330	2403	2416	205	2202	2348	946
L0_R0	0	U	0	2	U	3	355	355	355	0	-6.35606	43.2253	-6.90574	42.7304	551	2179	556.333	2176	-59.6954	8.26546	350	470	4678	2330	2403	2416	205	2202	2348	946
L0_R0	0	U	0	3	U	2	355	355	355	0	-4.15625	46.2298	-5.2289	45.372	489	2189.33	493.667	2183.67	-59.6954	8.26546	350	470	4678	2330	2403	2416	205	2202	2348	946
L0_R0	0	U	0	1	U	2	356	356	356	0	-7.743	42.6613	-8.41183	41.995	535.25	2170.5	544.5	2166.75	-59.6954	8.26546	350	470	4678	2330	2403	2416	205	2202	2348	946
L0_R0	0	U	0	2	U	3	356	356	356	0	-6.35606	43.2253	-6.90574	42.7304	551	2179	556.333	2176	-59.6954	8.26546	350	470	4678	2330	2403	2416	205	2202	2348	946
L0_R0	0	U	0	3	U	2	356	356	356	0	-3.13387	47.2482	-3.80086	46.6582	476.667	2194.33	481.667	2191	-59.6954	8.26546	350	470	4678	2330	2403	2416	205	2202	2348	946
L0_R0	0	U	0	1	U	2	357	357	357	0	-6.5855	43.8606	-7.16793	43.3683	517.75	2176.75	521.75	2173.5	-59.6954	8.26546	350	470	4678	2330	2403	2416	205	2202	2348	946
L0_R0	0	U	0	2	U	2	357	357	357	0	-5.89789	44.0287	-6.2046	43.4862	530.333	2181	544.333	2179.67	-59.6954	8.26546	350	470	4678	2330	2403	2416	205	2202	2348	946
L0_R0	0	U	0	3	U	2	357	357	357	0	-2.57965	48.0729	-3.26684	47.4301	459.333	2196.67	465.667	2193.33	-59.6954	8.26546	350	470	4678	2330	2403	2416	205	2202	2348	946
L0_R0	0	U	0	1	U	2	358	358	358	0	-4.93002	45.8388	-5.44309	45.2156	483	2185	494	2182.5	-59.6954	8.26546	350	470	4678	2330	2403	2416	205	2202	2348	946
L0_R0	0	U	0	2	U	2	358	358	358	0	-3.78858	46.4354	-4.22216	45.8803	491	2191.33	501.333	2189.33	-59.6954	8.26546	350	470	4678	2330	2403	2416	205	2202	2348	946
L0_R0	0	U	0	3	U	2	358	358	358	0	-1.95761	48.9276	-2.86282	48.0744	443	2199.33	451.333	2195	-59.6954	8.26546	350	470	4678	2330	2403	2416	205	2202	2348	946
L0_R0	0	U	0	1	U	2	359	359	359	0	-3.51946	47.487	-4.26196	46.8211	456.25	2191.75	462	2188	-59.6954	8.26546	350	470	4678	2330	2403	2416	205	2202	2348	946
L0_R0	0	U	0	2	U	2	359	359	359	0	-2.79675	47.8275	-3.42157	47.1967	463	2195.67	470.667	2192.67	-59.6954	8.26546	350	470	4678	2330	2403	2416	205	2202	2348	946
L0_R0	0	U	0	3	U	2	359	359	359	0	-1.16515	49.998	-1.59494	49.5953	423.333	2202.67	427	2200.67	-59.6954	8.26546	350	470	4678	2330	2403	2416	205	2202	2348	946
L0_R0	0	U	0	1	U	2	360	360	360	0	-2.60156	48.3308	-3.69854	47.4164	448.5	2196.25	454	2190.75	-59.6954	8.26546	350	470	4678	2330	2403	2416	205	2202	2348	946
L0_R0	0	U	0	2	U	2	360	360	360	0	-2.02819	48.5635	-2.77069	47.9634	455.333	2199.33	458.333	2195.67	-59.6954	8.26546	350	470	4678	2330	2403	2416	205	2202	2348	946
L0_R0	0	U	0	3	U	2	360	360	360	0	-0.252471	51.3154	-0.388176	50.9298	398	2206.33	409	2206	-59.6954	8.26546	350	470	4678	2330	2403	2416	205	2202	2348	946
L0_R0	0	U	0	1	U	2	361	361	361	0	-2.45788	48.8565	-2.94766	48.2926	431.75	2196.5	440.25	2194.25	-59.6954	8.26546	350	470	4678	2330	2403	2416	205	2202	2348	946
L0_R0	0	U	0	2	U	2	361	361	361	0	-1.72599	48.9218	-2.70403	48.0188	449.667	2200.67	458	2196	-59.6954	8.26546	350	470	4678	2330	2403	2416	205	2202	2348	946
L0_R0	0	U	0	3	U	2	361	361	361	0	-0.0976871	52.7029	0.114046	52.5541	349.333	2205.67	361	2207	-59.6954	8.26546	350	470	4678	2330	2403	2416	205	2202	2348	946
L0_R0	0	U	0	1	U	2	362	362	362	0	-1.13356	51.2162	-1.50916	50.6384	377	2201.5	388.75	2200	-59.6954	8.26546	350	470	4678	2330	2403	2416	205	2202	2348	946
L0_R0	0	U	0	2	U	2	362	362	362	0	-0.646855	50.5283	-1.38234	49.7156	417.25	2205	428.25	2201.75	-59.6954	8.26546	350	470	4678	2330	2403	2416	205	2202	2348	946
L0_R0	0	U	0	3	U	2	362	362	362	0	-0.466898	53.5665	-0.330839	53.3478	305.667	2202.67	318	2203.67	-59.6954	8.26546	350	470	4678	2330	2403	2416	205	2202	2348	946
L0_R0	0	U	0	1	U	2	363	363	363	0	-0.893143	52.4489	-0.947876	52.1683	336.25	2201.5	345.5	2201.5	-59.6954	8.26546	350	470	4678	2330	2403	2416	205	2202	2348	946
L0_R0	0	U	0	2	U	2	363	363	363	0	-0.257231	51.5928	-0.591627	51.0361	387.25	2206	399.25	2204.75	-59.6954	8.26546	350	470	4678	2330	2403	2416	205	2202	2348	946
L0_R0	0	U	0	3	U	2	363	363	363	0	-0.226266	53.8807	-0.229054	53.5644	300.667	2203.67	312.667	2204	-59.6954	8.26546	350	470	4678	2330	2403	2416	205	2202	2348	946
L0_R0	0	U	0	1	U	2	364	364	364	0	-0.296005	52.995	-0.856122	52.4119	332.5	2204.25	338.75	2201.75	-59.6954	8.26546	350	470	4678	2330	2403	2416	205	2202	2348	946
L0_R0	0	U	0	2	U	2	364	364	364	0	0.33223	52.2744	-1.00842	51.179	377.75	2208.5	382	2202.25	-59.6954	8.26546	350	470	4678	2330	2403	2416	205	2202	2348	946
L0_R0	0	U	0	3	U	3	364	364	364	0	-0.226266	53.8807	-0.229054	53.5644	300.667	2203.67	312.667	2204	-59.6954	8.26546	350	470	4678	2330	2403	2416	205	2202	2348	946
L0_R0	0	U	0	1	U	3	365	365	365	0	-0.296005	52.995	-0.856122	52.4119	332.5	2204.25	338.75	2201.75	-59.6954	8.26546	350	470	4678	2330	2403	2416	205	2202	2348	946
L0_R0	0	U	0	2	U	2	365	365	365	0	0.792934	52.2749	0.324557	52.2358	390.5	2211	379	2208.5	-59.6954	8.26546	350	470	4678	2330	2403	2416	205	2202	2348	946
L0_R0	0	U	0	3	U	3	365	365	365	0	-0.226266	53.8807	-0.229054	53.5644	300.667	2203.67	312.667	2204	-59.6954	8.26546	350	470	4678	2330	2403	2416	205	2202	2348	946
L0_R0	0	U	0	1	U	3	366	366	366	0	-0.296005	52.995	-0.856122	52.4119	332.5	2204.25	338.75	2201.75	-59.6954	8.26546	350	470	4678	2330	2403	2416	205	2202	2348	946
L0_R0	0	U	0	2	U	2	366	366	366	0	0.811456	52.1359	0.70312	52.2888	396.25	2211.25	387.5	2210.5	-59.6954	8.26546	350	470	4678	2330	2403	2416	205	2202	2348	946
L0_R0	0	U	0	3	U	2	366	366	366	0	0.669349	54.432	-0.754824	53.3126	305.667	2208	307	2201.33	-59.6954	8.26546	350	470	4678	2330	2403	2416	205	2202	2348	946
L0_R0	0	U	0	1	U	3	367	367	367	0	-0.296005	52.995	-0.856122	52.4119	332.5	2204.25	338.75	2201.75	-59.6954	8.26546	350	470	4678	2330	2403	2416	205	2202	2348	946
L0_R0	0	U	0	2	U	3	367	367	367	0	0.811456	52.1359	0.70312	52.2888	396.25	2211.25	387.5	2210.5	-59.6954	8.26546	350	470	4678	2330	2403	2416	205	2202	2348	946
L0_R0	0	U	0	3	U	2	367	367	367	0	0.990177	54.1882	0.493661	54.1659	324	2210	310.667	2207.33	-59.6954	8.26546	350	470	4678	2330	2403	2416	205	2202	2348	946
L0_R0	0	U	0	1	U	3	368	368	368	0	-0.296005	52.995	-0.856122	52.4119	332.5	2204.25	338.75	2201.75	-59.6954	8.26546	350	470	4678	2330	2403	2416	205	2202	2348	946
L0_R0	0	U	0	2	U	3	368	368	368	0	0.811456	52.1359	0.70312	52.2888	396.25	2211.25	387.5	2210.5	-59.6954	8.26546	350	470	4678	2330	2403	2416	205	2202	2348	946
L0_R0	0	U	0	3	U	3	368	368	368	0	0.990177	54.1882	0.493661	54.1659	324	2210	310.667	2207.33	-59.6954	8.26546	350	470	4678	2330	2403	2416	205	2202	2348	946
L0_R0	0	U	0	1	U	3	369	369	369	0	-0.296005	52.995	-0.856122	52.4119	332.5	2204.25	338.75	2201.75	-59.6954	8.26546	350	470	4678	2330	2403	2416	205	2202	2348	946
L0_R0	0	U	0	2	U	3	369	369	369	0	0.811456	52.1359	0.70312	52.2888	396.25	2211.25	387.5	2210.5	-59.6954	8.26546	350	470	4678	2330	2403	2416	205	2202	2348	946
L0_R0	0	U	0	3	U	3	369	369	369	0	0.990177	54.1882	0.493661	54.1659	324	2210	310.667	2207.33	-59.6954	8.26546	350	470	4678	2330	2403	2416	205	2202	2348	946
L0_R0	0	U	0	1	U	3	370	370	370	0	-0.296005	52.995	-0.856122	52.4119	332.5	2204.25	338.75	2201.75	-59.6954	8.26546	350	470	4678	2330	2403	2416	205	2202	2348	946
L0_R0	0	U	0	2	U	3	370	370	370	0	0.811456	52.1359	0.70312	52.2888	396.25	2211.25	387.5	2210.5	-59.6954	8.26546	350	470	4678	2330	2403	2416	205	2202	2348	946
L0_R0	0	U	0	3	U	3	370	370	370	0	0.990177	54.1882	0.493661	54.1659	324	2210	310.667	2207.33	-59.6954	8.26546	350	470	4678	2330	2403	2416	205	2202	2348	946
L0_R0	0	U	0	1	U	3	371	371	371	0	-0.296005	52.995	-0.856122	52.4119	332.5	2204.25	338.75	2201.75	-59.6954	8.26546	350	470	4678	2330	2403	2416	205	2202	2348	946
L0_R0	0	U	0	2	U	3	371	371	371	0	0.811456	52.1359	0.70312	52.2888	396.25	2211.25	387.5	2210.5	-59.6954	8.26546	350	470	4678	2330	2403	2416	205	2202	2348	946
L0_R0	0	U	0	3	U	3	371	371	371	0	0.990177	54.1882	0.493661	54.1659	324	2210	310.667	2207.33	-59.6954	8.26546	350	470	4678	2330	2403	2416	205	2202	2348	946
L0_R0	0	U	0	1	U	3	372	372	372	0	-0.296005	52.995	-0.856122	52.4119	332.5	2204.25	338.75	2201.75	-59.6954	8.26546	350	470	4678	2330	2403	2416	205	2202	2348	946
L0_R0	0	U	0	2	U	3	372	372	372	0	0.811456	52.1359	0.70312	52.2888	396.25	2211.25	387.5	2210.5	-59.6954	8.26546	350	470	4678	2330	2403	2416	205	2202	2348	946
L0_R0	0	U	0	3	U	3	372	372	372	0	0.990177	54.1882	0.493661	54.1659	324	2210	310.667	2207.33	-59.6954	8.26546	350	470	4678	2330	2403	2416	205	2202	2348	946
L0_R0	0	U	0	1	U	3	373	373	373	0	-0.296005	52.995	-0.856122	52.4119	332.5	2204.25	338.75	2201.75	-59.6954	8.26546	350	470	4678	2330	2403	2416	205	2202	2348	946
L0_R0	0	U	0	2	U	3	373	373	373	0	0.811456	52.1359	0.70312	52.2888	396.25	2211.25	387.5	2210.5	-59.6954	8.26546	350	470	4678	2330	2403	2416	205	2202	2348	946
L0_R0	0	U	0	3	U	3	373	373	373	0	0.990177	54.1882	0.493661	54.1659	324	2210	310.667	2207.33	-59.6954	8.26546	350	470	4678	2330	2403	2416	205	2202	2348	946
L0_R0	0	U	0	1	U	3	374	374	374	0	-0.296005	52.995	-0.856122	52.4119	332.5	2204.25	338.75	2201.75	-59.6954	8.26546	350	470	4678	2330	2403	2416	205	2202	2348	946
L0_R0	0	U	0	2	U	3	374	374	374	0	0.811456	52.1359	0.70312	52.2888	396.25	2211.25	387.5	2210.5	-59.6954	8.26546	350	470	4678	2330	2403	2416	205	2202	2348	946
L0_R0	0	U	0	3	U	3	374	374	374	0	0.990177	54.1882	0.493661	54.1659	324	2210	310.667	2207.33	-59.6954	8.26546	350	470	4678	2330	2403	2416	205	2202	2348	946
L0_R0	0	U	0	1	U	3	375	375	375	0	-0.296005	52.995	-0.856122	52.4119	332.5	2204.25	338.75	2201.75	-59.6954	8.26546	350	470	4678	2330	2403	2416	205	2202	2348	946
L0_R0	0	U	0	2	U	1	375	375	375	0	1.76928	52.9276	0.814569	52.1515	392.75	2215.5	395.75	2211.25	-59.6954	8.26546	350	470	4678	2330	2403	2416	205	2202	2348	946
L0_R0	0	U	0	3	U	3	375	375	375	0	0.990177	54.1882	0.493661	54.1659	324	2210	310.667	2207.33	-59.6954	8.26546	350	470	4678	2330	2403	2416	205	2202	2348	946
L0_R0	0	U	0	1	U	3	376	376	376	0	-0.296005	52.995	-0.856122	52.4119	332.5	2204.25	338.75	2201.75	-59.6954	8.26546	350	470	4678	2330	2403	2416	205	2202	2348	946
L0_R0	0	U	0	2	U	1	376	376	376	0	1.76928	52.9276	0.814569	52.1515	392.75	2215.5	395.75	2211.25	-59.6954	8.26546	350	470	4678	2330	2403	2416	205	2202	2348	946
L0_R0	0	U	0	3	U	3	376	376	376	0	0.990177	54.1882	0.493661	54.1659	324	2210	310.667	2207.33	-59.6954	8.26546	350	470	4678	2330	2403	2416	205	2202	2348	946
L0_R0	0	U	0	1	U	3	377	377	377	0	-0.296005	52.995	-0.856122	52.4119	332.5	2204.25	338.75	2201.75	-59.6954	8.26546	350	470	4678	2330	2403	2416	205	2202	2348	946
L0_R0	0	U	0	2	U	1	377	377	377	0	1.76928	52.9276	0.814569	52.1515	392.75	2215.5	395.75	2211.25	-59.6954	8.26546	350	470	4678	2330	2403	2416	205	2202	2348	946
L0_R0	0	U	0	3	U	3	377	377	377	0	0.990177	54.1882	0.493661	54.1659	324	2210	310.667	2207.33	-59.6954	8.26546	350	470	4678	2330	2403	2416	205	2202	2348	946
L0_R0	0	U	0	1	U	3	378	378	378	0	-0.296005	52.995	-0.856122	52.4119	332.5	2204.25	338.75	2201.75	-59.6954	8.26546	350	470	4678	2330	2403	2416	205	2202	2348	946
L0_R0	0	U	0	2	U	3	378	378	378	0	1.59459	53.0012	0.709186	52.088	385.25	2214.5	395.25	2210.75	-59.6954	8.26546	350	470	4678	2330	2403	2416	205	2202	2348	946
L0_R0	0	U	0	3	U	3	378	378	378	0	0.990177	54.1882	0.493661	54.1659	324	2210	310.667	2207.33	-59.6954	8.26546	350	470	4678	2330	2403	2416	205	2202	2348	946
L0_R0	0	U	0	1	U	3	379	379	379	0	-0.296005	52.995	-0.856122	52.4119	332.5	2204.25	338.75	2201.75	-59.6954	8.26546	350	470	4678	2330	2403	2416	205	2202	2348	946
L0_R0	0	U	0	2	U	3	379	379	379	0	1.59459	53.0012	0.709186	52.088	385.25	2214.5	395.25	2210.75	-59.6954	8.26546	350	470	4678	2330	2403	2416	205	2202	2348	946
L0_R0	0	U	0	3	U	3	379	379	379	0	0.990177	54.1882	0.493661	54.1659	324	2210	310.667	2207.33	-59.6954	8.26546	350	470	4678	2330	2403	2416	205	2202	2348	946
L0_R0	0	U	0	1	U	3	380	380	380	0	-0.296005	52.995	-0.856122	52.4119	332.5	2204.25	338.75	2201.75	-59.6954	8.26546	350	470	4678	2330	2403	2416	205	2202	2348	946
L0_R0	0	U	0	2	U	3	380	380	380	0	1.59459	53.0012	0.709186	52.088	385.25	2214.5	395.25	2210.75	-59.6954	8.26546	350	470	4678	2330	2403	2416	205	2202	2348	946
L0_R0	0	U	0	3	U	2	380	380	380	0	1.63042	54.582	0.883605	54.2761	327.333	2213	317.667	2209.33	-59.6954	8.26546	350	470	4678	2330	2403	2416	205	2202	2348	946
L0_R0	0	U	0	1	U	3	381	381	381	0	-0.296005	52.995	-0.856122	52.4119	332.5	2204.25	338.75	2201.75	-59.6954	8.26546	350	470	4678	2330	2403	2416	205	2202	2348	946
L0_R0	0	U	0	2	U	3	381	381	381	0	1.59459	53.0012	0.709186	52.088	385.25	2214.5	395.25	2210.75	-59.6954	8.26546	350	470	4678	2330	2403	2416	205	2202	2348	946
L0_R0	0	U	0	3	U	1	381	381	381	0	1.37051	54.85	1.43195	54.5307	310	2211.33	323.667	2212	-59.6954	8.26546	350	470	4678	2330	2403	2416	205	2202	2348	946
L0_R0	0	U	0	1	U	3	382	382	382	0	-0.296005	52.995	-0.856122	52.4119	332.5	2204.25	338.75	2201.75	-59.6954	8.26546	350	470	4678	2330	2403	2416	205	2202	2348	946
L0_R0	0	U	0	2	U	1	382	382	382	0	1.08129	52.7851	1.18131	52.5853	379.25	2212	389.5	2212.75	-59.6954	8.26546	350	470	4678	2330	2403	2416	205	2202	2348	946
L0_R0	0	U	0	3	U	1	382	382	382	0	1.37051	54.85	1.43195	54.5307	310	2211.33	323.667	2212	-59.6954	8.26546	350	470	4678	2330	2403	2416	205	2202	2348	946
L0_R0	0	U	0	1	U	3	383	383	383	0	-0.296005	52.995	-0.856122	52.4119	332.5	2204.25	338.75	2201.75	-59.6954	8.26546	350	470	4678	2330	2403	2416	205	2202	2348	946
L0_R0	0	U	0	2	U	3	383	383	383	0	1.08129	52.7851	1.18131	52.5853	379.25	2212	389.5	2212.75	-59.6954	8.26546	350	470	4678	2330	2403	2416	205	2202	2348	946
L0_R0	0	U	0	3	U	3	383	383	383	0	1.37051	54.85	1.43195	54.5307	310	2211.33	323.667	2212	-59.6954	8.26546	350	470	4678	2330	2403	2416	205	2202	2348	946
L0_R0	0	U	0	1	U	3	384	384	384	0	-0.296005	52.995	-0.856122	52.4119	332.5	2204.25	338.75	2201.75	-59.6954	8.26546	350	470	4678	2330	2403	2416	205	2202	2348	946
L0_R0	0	U	0	2	U	3	384	384	384	0	1.08129	52.7851	1.18131	52.5853	379.25	2212	389.5	2212.75	-59.6954	8.26546	350	470	4678	2330	2403	2416	205	2202	2348	946
L0_R0	0	U	0	3	U	3	384	384	384	0	1.37051	54.85	1.43195	54.5307	310	2211.33	323.667	2212	-59.6954	8.26546	350	470	4678	2330	2403	2416	205	2202	2348	946
L0_R0	0	U	0	1	U	3	385	385	385	0	-0.296005	52.995	-0.856122	52.4119	332.5	2204.25	338.75	2201.75	-59.6954	8.26546	350	470	4678	2330	2403	2416	205	2202	2348	946
L0_R0	0	U	0	2	U	3	385	385	385	0	1.08129	52.7851	1.18131	52.5853	379.25	2212	389.5	2212.75	-59.6954	8.26546	350	470	4678	2330	2403	2416	205	2202	2348	946
L0_R0	0	U	0	3	U	2	385	385	385	0	0.266509	53.9406	1.32199	54.6081	312.667	2206.33	317.667	2211.33	-59.6954	8.26546	350	470	4678	2330	2403	2416	205	2202	2348	946
L0_R0	0	U	0	1	U	3	386	386	386	0	-0.296005	52.995	-0.856122	52.4119	332.5	2204.25	338.75	2201.75	-59.6954	8.26546	350	470	4678	2330	2403	2416	205	2202	2348	946
L0_R0	0	U	0	2	U	3	386	386	386	0	1.08129	52.7851	1.18131	52.5853	379.25	2212	389.5	2212.75	-59.6954	8.26546	350	470	4678	2330	2403	2416	205	2202	2348	946
L0_R0	0	U	0	3	U	2	386	386	386	0	0.0448631	53.7373	1.23246	54.4691	314	2205.33	320.333	2211	-59.6954	8.26546	350	470	4678	2330	2403	2416	205	2202	2348	946
L0_R0	0	U	0	1	U	3	387	387	387	0	-0.296005	52.995	-0.856122	52.4119	332.5	2204.25	338.75	2201.75	-59.6954	8.26546	350	470	4678	2330	2403	2416	205	2202	2348	946
L0_R0	0	U	0	2	U	3	387	387	387	0	1.08129	52.7851	1.18131	52.5853	379.25	2212	389.5	2212.75	-59.6954	8.26546	350	470	4678	2330	2403	2416	205	2202	2348	946
L0_R0	0	U	0	3	U	2	387	387	387	0	-1.07837	53.463	-0.864276	53.3504	291.667	2199.33	302.333	2200.67	-59.6954	8.26546	350	470	4678	2330	2403	2416	205	2202	2348	946
L0_R0	0	U	0	1	U	3	388	388	388	0	-0.296005	52.995	-0.856122	52.4119	332.5	2204.25	338.75	2201.75	-59.6954	8.26546	350	470	4678	2330	2403	2416	205	2202	2348	946
L0_R0	0	U	0	2	U	3	388	388	388	0	1.08129	52.7851	1.18131	52.5853	379.25	2212	389.5	2212.75	-59.6954	8.26546	350	470	4678	2330	2403	2416	205	2202	2348	946
L0_R0	0	U	0	3	U	2	388	388	388	0	-1.79137	53.6677	-1.32952	53.6658	262.333	2195	276.333	2197.67	-59.6954	8.26546	350	470	4678	2330	2403	2416	205	2202	2348	946
L0_R0	0	U	0	1	U	3	389	389	389	0	-0.296005	52.995	-0.856122	52.4119	332.5	2204.25	338.75	2201.75	-59.6954	8.26546	350	470	4678	2330	2403	2416	205	2202	2348	946
L0_R0	0	U	0	2	U	2	389	389	389	0	1.05654	53.1263	1.38746	52.9097	365.75	2211.5	383	2213.5	-59.6954	8.26546	350	470	4678	2330	2403	2416	205	2202	2348	946
L0_R0	0	U	0	3	U	1	389	389	389	0	-2.2022	53.6029	-1.7323	53.6794	252.333	2192.67	263.667	2195.33	-59.6954	8.26546	350	470	4678	2330	2403	2416	205	2202	2348	946
L0_R0	0	U	0	1	U	2	390	390	390	0	-1.52403	52.5857	-1.2129	52.3896	312.5	2197.75	329.25	2199.75	-59.6954	8.26546	350	470	4678	2330	2403	2416	205	2202	2348	946
L0_R0	0	U	0	2	U	2	390	390	390	0	0.291244	52.9885	1.04417	53.2968	349.5	2207.5	359	2211.25	-59.6954	8.26546	350	470	4678	2330	2403	2416	205	2202	2348	946
L0_R0	0	U	0	3	U	2	390	390	390	0	-2.99942	52.9464	-1.82922	53.7663	253.667	2188.67	257.333	2194.67	-59.6954	8.26546	350	470	4678	2330	2403	2416	205	2202	2348	946
L0_R0	0	U	0	1	U	2	391	391	391	0	-2.06105	52.9305	-1.60692	53.0555	283	2194.25	291.75	2196.75	-59.6954	8.26546	350	470	4678	2330	2403	2416	205	2202	2348	946
L0_R0	0	U	0	2	U	2	391	391	391	0	-0.92274	52.2972	0.169098	53.0618	341.25	2201.5	343.25	2206.75	-59.6954	8.26546	350	470	4678	2330	2403	2416	205	2202	2348	946
L0_R0	0	U	0	3	U	3	391	391	391	0	-2.99942	52.9464	-1.82922	53.7663	253.667	2188.67	257.333	2194.67	-59.6954	8.26546	350	470	4678	2330	2403	2416	205	2202	2348	946
L0_R0	0	U	0	1	U	2	392	392	392	0	-2.85664	52.3053	-1.80231	53.1618	283.5	2190.25	281.75	2195.5	-59.6954	8.26546	350	470	4678	2330	2403	2416	205	2202	2348	946
L0_R0	0	U	0	2	U	2	392	392	392	0	-1.78033	51.9303	-0.533101	52.6996	330.5	2197	337	2203.25	-59.6954	8.26546	350	470	4678	2330	2403	2416	205	2202	2348	946
L0_R0	0	U	0	3	U	3	392	392	392	0	-2.99942	52.9464	-1.82922	53.7663	253.667	2188.67	257.333	2194.67	-59.6954	8.26546	350	470	4678	2330	2403	2416	205	2202	2348	946
L0_R0	0	U	0	1	U	2	393	393	393	0	-2.95168	52.2447	-2.02091	52.9168	283	2189.75	284.75	2194.5	-59.6954	8.26546	350	470	4678	2330	2403	2416	205	2202	2348	946
L0_R0	0	U	0	2	U	2	393	393	393	0	-1.67637	52.4701	-1.40162	52.3183	312.5	2197	326.5	2198.75	-59.6954	8.26546	350	470	4678	2330	2403	2416	205	2202	2348	946
L0_R0	0	U	0	3	U	3	393	393	393	0	-3.10263	52.6982	-2.13104	53.3865	260.333	2188.33	263	2193.33	-59.6954	8.26546	350	470	4678	2330	2403	2416	205	2202	2348	946
L0_R0	0	U	0	1	U	3	394	394	394	0	-2.95168	52.2447	-2.02091	52.9168	283	2189.75	284.75	2194.5	-59.6954	8.26546	350	470	4678	2330	2403	2416	205	2202	2348	946
L0_R0	0	U	0	2	U	3	394	394	394	0	-1.67637	52.4701	-1.40162	52.3183	312.5	2197	326.5	2198.75	-59.6954	8.26546	350	470	4678	2330	2403	2416	205	2202	2348	946
L0_R0	0	U	0	3	U	1	394	394	394	0	-3.80768	51.8592	-2.43016	53.0017	272	2185	269	2192	-59.6954	8.26546	350	470	4678	2330	2403	2416	205	2202	2348	946
L0_R0	0	U	0	1	U	3	395	395	395	0	-2.95168	52.2447	-2.02091	52.9168	283	2189.75	284.75	2194.5	-59.6954	8.26546	350	470	4678	2330	2403	2416	205	2202	2348	946
L0_R0	0	U	0	2	U	3	395	395	395	0	-1.67637	52.4701	-1.40162	52.3183	312.5	2197	326.5	2198.75	-59.6954	8.26546	350	470	4678	2330	2403	2416	205	2202	2348	946
L0_R0	0	U	0	3	U	1	395	395	395	0	-3.94946	51.6832	-2.25206	53.0464	274.667	2184.33	272.667	2193	-59.6954	8.26546	350	470	4678	2330	2403	2416	205	2202	2348	946
L0_R0	0	U	0	1	U	3	396	396	396	0	-2.95168	52.2447	-2.02091	52.9168	283	2189.75	284.75	2194.5	-59.6954	8.26546	350	470	4678	2330	2403	2416	205	2202	2348	946
L0_R0	0	U	0	2	U	3	396	396	396	0	-1.67637	52.4701	-1.40162	52.3183	312.5	2197	326.5	2198.75	-59.6954	8.26546	350	470	4678	2330	2403	2416	205	2202	2348	946
L0_R0	0	U	0	3	U	1	396	396	396	0	-4.10312	51.4324	-2.62097	52.5922	280	2183.67	279.333	2191.33	-59.6954	8.26546	350	470	4678	2330	2403	2416	205	2202	2348	946
L0_R0	0	U	0	1	U	3	397	397	397	0	-2.95168	52.2447	-2.02091	52.9168	283	2189.75	284.75	2194.5	-59.6954	8.26546	350	470	4678	2330	2403	2416	205	2202	2348	946
L0_R0	0	U	0	2	U	3	397	397	397	0	-1.67637	52.4701	-1.40162	52.3183	312.5	2197	326.5	2198.75	-59.6954	8.26546	350	470	4678	2330	2403	2416	205	2202	2348	946
L0_R0	0	U	0	3	U	1	397	397	397	0	-4.10312	51.4324	-2.62097	52.5922	280	2183.67	279.333	2191.33	-59.6954	8.26546	350	470	4678	2330	2403	2416	205	2202	2348	946
L0_R0	0	U	0	1	U	3	398	398	398	0	-2.95168	52.2447	-2.02091	52.9168	283	2189.75	284.75	2194.5	-59.6954	8.26546	350	470	4678	2330	2403	2416	205	2202	2348	946
L0_R0	0	U	0	2	U	3	398	398	398	0	-1.67637	52.4701	-1.40162	52.3183	312.5	2197	326.5	2198.75	-59.6954	8.26546	350	470	4678	2330	2403	2416	205	2202	2348	946
L0_R0	0	U	0	3	U	1	398	398	398	0	-4.10312	51.4324	-2.62097	52.5922	280	2183.67	279.333	2191.33	-59.6954	8.26546	350	470	4678	2330	2403	2416	205	2202	2348	946
L0_R0	0	U	0	1	U	3	399	399	399	0	-2.95168	52.2447	-2.02091	52.9168	283	2189.75	284.75	2194.5	-59.6954	8.26546	350	470	4678	2330	2403	2416	205	2202	2348	946
L0_R0	0	U	0	2	U	3	399	399	399	0	-1.67637	52.4701	-1.40162	52.3183	312.5	2197	326.5	2198.75	-59.6954	8.26546	350	470	4678	2330	2403	2416	205	2202	2348	946
L0_R0	0	U	0	3	U	3	399	399	399	0	-4.10312	51.4324	-2.62097	52.5922	280	2183.67	279.333	2191.33	-59.6954	8.26546	350	470	4678	2330	2403	2416	205	2202	2348	946
L0_R0	0	U	0	1	U	3	400	400	400	0	-2.95168	52.2447	-2.02091	52.9168	283	2189.75	284.75	2194.5	-59.6954	8.26546	350	470	4678	2330	2403	2416	205	2202	2348	946
L0_R0	0	U	0	2	U	3	400	400	400	0	-1.67637	52.4701	-1.40162	52.3183	312.5	2197	326.5	2198.75	-59.6954	8.26546	350	470	4678	2330	2403	2416	205	2202	2348	946
L0_R0	0	U	0	3	U	3	400	400	400	0	-4.10312	51.4324	-2.62097	52.5922	280	2183.67	279.333	2191.33	-59.6954	8.26546	350	470	4678	2330	2403	2416	205	2202	2348	946
L0_R0	0	U	0	1	U	3	401	401	401	0	-2.95168	52.2447	-2.02091	52.9168	283	2189.75	284.75	2194.5	-59.6954	8.26546	350	470	4678	2330	2403	2416	205	2202	2348	946
L0_R0	0	U	0	2	U	3	401	401	401	0	-1.67637	52.4701	-1.40162	52.3183	312.5	2197	326.5	2198.75	-59.6954	8.26546	350	470	4678	2330	2403	2416	205	2202	2348	946
L0_R0	0	U	0	3	U	1	401	401	401	0	-4.10312	51.4324	-2.62097	52.5922	280	2183.67	279.333	2191.33	-59.6954	8.26546	350	470	4678	2330	2403	2416	205	2202	2348	946
L0_R0	0	U	0	1	U	3	402	402	402	0	-2.95168	52.2447	-2.02091	52.9168	283	2189.75	284.75	2194.5	-59.6954	8.26546	350	470	4678	2330	2403	2416	205	2202	2348	946
L0_R0	0	U	0	2	U	3	402	402	402	0	-1.67637	52.4701	-1.40162	52.3183	312.5	2197	326.5	2198.75	-59.6954	8.26546	350	470	4678	2330	2403	2416	205	2202	2348	946
L0_R0	0	U	0	3	U	1	402	402	402	0	-4.10312	51.4324	-2.62097	52.5922	280	2183.67	279.333	2191.33	-59.6954	8.26546	350	470	4678	2330	2403	2416	205	2202	2348	946
L0_R0	0	U	0	1	U	3	403	403	403	0	-2.95168	52.2447	-2.02091	52.9168	283	2189.75	284.75	2194.5	-59.6954	8.26546	350	470	4678	2330	2403	2416	205	2202	2348	946
L0_R0	0	U	0	2	U	3	403	403	403	0	-1.67637	52.4701	-1.40162	52.3183	312.5	2197	326.5	2198.75	-59.6954	8.26546	350	470	4678	2330	2403	2416	205	2202	2348	946
L0_R0	0	U	0	3	U	1	403	403	403	0	-4.10312	51.4324	-2.62097	52.5922	280	2183.67	279.333	2191.33	-59.6954	8.26546	350	470	4678	2330	2403	2416	205	2202	2348	946
L0_R0	0	U	0	1	U	3	404	404	404	0	-2.95168	52.2447	-2.02091	52.9168	283	2189.75	284.75	2194.5	-59.6954	8.26546	350	470	4678	2330	2403	2416	205	2202	2348	946
L0_R0	0	U	0	2	U	3	404	404	404	0	-1.67637	52.4701	-1.40162	52.3183	312.5	2197	326.5	2198.75	-59.6954	8.26546	350	470	4678	2330	2403	2416	205	2202	2348	946
L0_R0	0	U	0	3	U	1	404	404	404	0	-4.05149	51.4226	-2.93251	52.1251	282	2184	288.333	2190	-59.6954	8.26546	350	470	4678	2330	2403	2416	205	2202	2348	946
L0_R0	0	U	0	1	U	3	405	405	405	0	-2.95168	52.2447	-2.02091	52.9168	283	2189.75	284.75	2194.5	-59.6954	8.26546	350	470	4678	2330	2403	2416	205	2202	2348	946
L0_R0	0	U	0	2	U	3	405	405	405	0	-1.67637	52.4701	-1.40162	52.3183	312.5	2197	326.5	2198.75	-59.6954	8.26546	350	470	4678	2330	2403	2416	205	2202	2348	946
L0_R0	0	U	0	3	U	3	405	405	405	0	-3.73417	51.6671	-3.20808	51.8382	282	2185.67	291.333	2188.67	-59.6954	8.26546	350	470	4678	2330	2403	2416	205	2202	2348	946
L0_R0	0	U	0	1	U	2	406	406	406	0	-2.30338	52.1085	-2.00358	52.5599	308	2193.75	299.25	2195	-59.6954	8.26546	350	470	4678	2330	2403	2416	205	2202	2348	946
L0_R0	0	U	0	2	U	2	406	406	406	0	-2.89526	51.4377	-1.47015	52.4145	316.75	2191	320.75	2198.25	-59.6954	8.26546	350	470	4678	2330	2403	2416	205	2202	2348	946
L0_R0	0	U	0	3	U	2	406	406	406	0	-3.34689	51.69	-3.08945	51.5858	293	2188	305	2189.67	-59.6954	8.26546	350	470	4678	2330	2403	2416	205	2202	2348	946
L0_R0	0	U	0	1	U	2	407	407	407	0	-3.11771	50.7043	-2.72136	51.2475	339.25	2190.5	329.5	2192.25	-59.6954	8.26546	350	470	4678	2330	2403	2416	205	2202	2348	946
L0_R0	0	U	0	2	U	2	407	407	407	0	-2.63812	50.7983	-1.56021	51.7237	349.75	2193.25	345	2198.5	-59.6954	8.26546	350	470	4678	2330	2403	2416	205	2202	2348	946
L0_R0	0	U	0	3	U	2	407	407	407	0	-3.62274	51.3872	-2.94448	51.4696	296.667	2186.67	314	2190.67	-59.6954	8.26546	350	470	4678	2330	2403	2416	205	2202	2348	946
L0_R0	0	U	0	1	U	2	408	408	408	0	-3.6994	49.8144	-3.02442	50.5355	357.5	2188	348.75	2191.25	-59.6954	8.26546	350	470	4678	2330	2403	2416	205	2202	2348	946
L0_R0	0	U	0	2	U	2	408	408	408	0	-2.71397	50.6218	-1.75421	51.3932	354.5	2193	352.25	2197.75	-59.6954	8.26546	350	470	4678	2330	2403	2416	205	2202	2348	946
L0_R0	0	U	0	3	U	1	408	408	408	0	-3.91767	51.2692	-2.54732	52.0917	292.333	2185	301.333	2192.33	-59.6954	8.26546	350	470	4678	2330	2403	2416	205	2202	2348	946
L0_R0	0	U	0	1	U	3	409	409	409	0	-3.6994	49.8144	-3.02442	50.5355	357.5	2188	348.75	2191.25	-59.6954	8.26546	350	470	4678	2330	2403	2416	205	2202	2348	946
L0_R0	0	U	0	2	U	3	409	409	409	0	-2.71397	50.6218	-1.75421	51.3932	354.5	2193	352.25	2197.75	-59.6954	8.26546	350	470	4678	2330	2403	2416	205	2202	2348	946
L0_R0	0	U	0	3	U	1	409	409	409	0	-4.27392	51.0949	-2.71827	52.0791	288.333	2183	296.667	2191.33	-59.6954	8.26546	350	470	4678	2330	2403	2416	205	2202	2348	946
L0_R0	0	U	0	1	U	2	410	410	410	0	-4.0304	49.3582	-3.20734	50.0106	366	2186.5	364.25	2190.75	-59.6954	8.26546	350	470	4678	2330	2403	2416	205	2202	2348	946
L0_R0	0	U	0	2	U	3	410	410	410	0	-2.71397	50.6218	-1.75421	51.3932	354.5	2193	352.25	2197.75	-59.6954	8.26546	350	470	4678	2330	2403	2416	205	2202	2348	946
L0_R0	0	U	0	3	U	2	410	410	410	0	-4.17819	51.0282	-2.88095	52.1059	294	2183.67	290.667	2190.33	-59.6954	8.26546	350	470	4678	2330	2403	2416	205	2202	2348	946
L0_R0	0	U	0	1	U	3	411	411	411	0	-4.54644	48.9766	-3.44458	49.8538	366	2183.75	363.5	2189.5	-59.6954	8.26546	350	470	4678	2330	2403	2416	205	2202	2348	946
L0_R0	0	U	0	2	U	3	411	411	411	0	-2.71397	50.6218	-1.75421	51.3932	354.5	2193	352.25	2197.75	-59.6954	8.26546	350	470	4678	2330	2403	2416	205	2202	2348	946
L0_R0	0	U	0	3	U	2	411	411	411	0	-4.33998	50.4521	-4.19425	50.9418	312.333	2183.33	297	2183.67	-59.6954	8.26546	350	470	4678	2330	2403	2416	205	2202	2348	946
L0_R0	0	U	0	1	U	3	412	412	412	0	-4.54644	48.9766	-3.44458	49.8538	366	2183.75	363.5	2189.5	-59.6954	8.26546	350	470	4678	2330	2403	2416	205	2202	2348	946
L0_R0	0	U	0	2	U	3	412	412	412	0	-2.71397	50.6218	-1.75421	51.3932	354.5	2193	352.25	2197.75	-59.6954	8.26546	350	470	4678	2330	2403	2416	205	2202	2348	946
L0_R0	0	U	0	3	U	2	412	412	412	0	-3.98478	50.3252	-3.77285	50.8827	328.333	2185.67	312.333	2186.33	-59.6954	8.26546	350	470	4678	2330	2403	2416	205	2202	2348	946
L0_R0	0	U	0	1	U	3	413	413	413	0	-4.54644	48.9766	-3.44458	49.8538	366	2183.75	363.5	2189.5	-59.6954	8.26546	350	470	4678	2330	2403	2416	205	2202	2348	946
L0_R0	0	U	0	2	U	3	413	413	413	0	-2.71397	50.6218	-1.75421	51.3932	354.5	2193	352.25	2197.75	-59.6954	8.26546	350	470	4678	2330	2403	2416	205	2202	2348	946
L0_R0	0	U	0	3	U	2	413	413	413	0	-3.50149	49.9905	-3.725	50.2638	356.333	2189	338.667	2187.33	-59.6954	8.26546	350	470	4678	2330	2403	2416	205	2202	2348	946
L0_R0	0	U	0	1	U	3	414	414	414	0	-4.54644	48.9766	-3.44458	49.8538	366	2183.75	363.5	2189.5	-59.6954	8.26546	350	470	4678	2330	2403	2416	205	2202	2348	946
L0_R0	0	U	0	2	U	3	414	414	414	0	-2.71397	50.6218	-1.75421	51.3932	354.5	2193	352.25	2197.75	-59.6954	8.26546	350	470	4678	2330	2403	2416	205	2202	2348	946
L0_R0	0	U	0	3	U	2	414	414	414	0	-3.21228	50.055	-3.31577	50.387	362.333	2190.67	346	2189.67	-59.6954	8.26546	350	470	4678	2330	2403	2416	205	2202	2348	946
L0_R0	0	U	0	1	U	2	415	415	415	0	-3.98713	49.3716	-3.91975	49.7313	366.75	2186.75	354.25	2186.75	-59.6954	8.26546	350	470	4678	2330	2403	2416	205	2202	2348	946
L0_R0	0	U	0	2	U	3	415	415	415	0	-2.71397	50.6218	-1.75421	51.3932	354.5	2193	352.25	2197.75	-59.6954	8.26546	350	470	4678	2330	2403	2416	205	2202	2348	946
L0_R0	0	U	0	3	U	3	415	415	415	0	-3.21228	50.055	-3.31577	50.387	362.333	2190.67	346	2189.67	-59.6954	8.26546	350	470	4678	2330	2403	2416	205	2202	2348	946
L0_R0	0	U	0	1	U	3	416	416	416	0	-3.79048	49.548	-3.72268	49.909	365.5	2187.75	353	2187.75	-59.6954	8.26546	350	470	4678	2330	2403	2416	205	2202	2348	946
L0_R0	0	U	0	2	U	3	416	416	416	0	-2.71397	50.6218	-1.75421	51.3932	354.5	2193	352.25	2197.75	-59.6954	8.26546	350	470	4678	2330	2403	2416	205	2202	2348	946
L0_R0	0	U	0	3	U	3	416	416	416	0	-3.21228	50.055	-3.31577	50.387	362.333	2190.67	346	2189.67	-59.6954	8.26546	350	470	4678	2330	2403	2416	205	2202	2348	946
L0_R0	0	U	0	1	U	3	417	417	417	0	-3.79048	49.548	-3.72268	49.909	365.5	2187.75	353	2187.75	-59.6954	8.26546	350	470	4678	2330	2403	2416	205	2202	2348	946
L0_R0	0	U	0	2	U	3	417	417	417	0	-2.71397	50.6218	-1.75421	51.3932	354.5	2193	352.25	2197.75	-59.6954	8.26546	350	470	4678	2330	2403	2416	205	2202	2348	946
L0_R0	0	U	0	3	U	3	417	417	417	0	-3.21228	50.055	-3.31577	50.387	362.333	2190.67	346	2189.67	-59.6954	8.26546	350	470	4678	2330	2403	2416	205	2202	2348	946
L0_R0	0	U	0	1	U	3	418	418	418	0	-3.79048	49.548	-3.72268	49.909	365.5	2187.75	353	2187.75	-59.6954	8.26546	350	470	4678	2330	2403	2416	205	2202	2348	946
L0_R0	0	U	0	2	U	3	418	418	418	0	-2.71397	50.6218	-1.75421	51.3932	354.5	2193	352.25	2197.75	-59.6954	8.26546	350	470	4678	2330	2403	2416	205	2202	2348	946
L0_R0	0	U	0	3	U	3	418	418	418	0	-3.21228	50.055	-3.31577	50.387	362.333	2190.67	346	2189.67	-59.6954	8.26546	350	470	4678	2330	2403	2416	205	2202	2348	946
L0_R0	0	U	0	1	U	3	419	419	419	0	-3.79048	49.548	-3.72268	49.909	365.5	2187.75	353	2187.75	-59.6954	8.26546	350	470	4678	2330	2403	2416	205	2202	2348	946
L0_R0	0	U	0	2	U	3	419	419	419	0	-2.71397	50.6218	-1.75421	51.3932	354.5	2193	352.25	2197.75	-59.6954	8.26546	350	470	4678	2330	2403	2416	205	2202	2348	946
L0_R0	0	U	0	3	U	3	419	419	419	0	-3.21228	50.055	-3.31577	50.387	362.333	2190.67	346	2189.67	-59.6954	8.26546	350	470	4678	2330	2403	2416	205	2202	2348	946
L0_R0	0	U	0	1	U	3	420	420	420	0	-3.79048	49.548	-3.72268	49.909	365.5	2187.75	353	2187.75	-59.6954	8.26546	350	470	4678	2330	2403	2416	205	2202	2348	946
L0_R0	0	U	0	2	U	3	420	420	420	0	-2.71397	50.6218	-1.75421	51.3932	354.5	2193	352.25	2197.75	-59.6954	8.26546	350	470	4678	2330	2403	2416	205	2202	2348	946
L0_R0	0	U	0	3	U	3	420	420	420	0	-3.21228	50.055	-3.31577	50.387	362.333	2190.67	346	2189.67	-59.6954	8.26546	350	470	4678	2330	2403	2416	205	2202	2348	946
L0_R0	0	U	0	1	U	3	421	421	421	0	-3.79048	49.548	-3.72268	49.909	365.5	2187.75	353	2187.75	-59.6954	8.26546	350	470	4678	2330	2403	2416	205	2202	2348	946
L0_R0	0	U	0	2	U	3	421	421	421	0	-2.71397	50.6218	-1.75421	51.3932	354.5	2193	352.25	2197.75	-59.6954	8.26546	350	470	4678	2330	2403	2416	205	2202	2348	946
L0_R0	0	U	0	3	U	3	421	421	421	0	-3.21228	50.055	-3.31577	50.387	362.333	2190.67	346	2189.67	-59.6954	8.26546	350	470	4678	2330	2403	2416	205	2202	2348	946
L0_R0	0	U	0	1	U	3	422	422	422	0	-3.79048	49.548	-3.72268	49.909	365.5	2187.75	353	2187.75	-59.6954	8.26546	350	470	4678	2330	2403	2416	205	2202	2348	946
L0_R0	0	U	0	2	U	1	422	422	422	0	-2.45723	50.4138	-1.98014	51.1165	370.25	2194.75	356.5	2196.75	-59.6954	8.26546	350	470	4678	2330	2403	2416	205	2202	2348	946
L0_R0	0	U	0	3	U	3	422	422	422	0	-3.21228	50.055	-3.31577	50.387	362.333	2190.67	346	2189.67	-59.6954	8.26546	350	470	4678	2330	2403	2416	205	2202	2348	946
L0_R0	0	U	0	1	U	3	423	423	423	0	-3.79048	49.548	-3.72268	49.909	365.5	2187.75	353	2187.75	-59.6954	8.26546	350	470	4678	2330	2403	2416	205	2202	2348	946
L0_R0	0	U	0	2	U	1	423	423	423	0	-2.257	50.1234	-1.9111	50.804	387.5	2196.25	370.75	2197.5	-59.6954	8.26546	350	470	4678	2330	2403	2416	205	2202	2348	946
L0_R0	0	U	0	3	U	3	423	423	423	0	-3.21228	50.055	-3.31577	50.387	362.333	2190.67	346	2189.67	-59.6954	8.26546	350	470	4678	2330	2403	2416	205	2202	2348	946
L0_R0	0	U	0	1	U	3	424	424	424	0	-3.79048	49.548	-3.72268	49.909	365.5	2187.75	353	2187.75	-59.6954	8.26546	350	470	4678	2330	2403	2416	205	2202	2348	946
L0_R0	0	U	0	2	U	1	424	424	424	0	-2.70913	49.5404	-2.23853	50.2195	397.5	2194.25	384.25	2196.25	-59.6954	8.26546	350	470	4678	2330	2403	2416	205	2202	2348	946
L0_R0	0	U	0	3	U	3	424	424	424	0	-3.21228	50.055	-3.31577	50.387	362.333	2190.67	346	2189.67	-59.6954	8.26546	350	470	4678	2330	2403	2416	205	2202	2348	946
L0_R0	0	U	0	1	U	3	425	425	425	0	-3.79048	49.548	-3.72268	49.909	365.5	2187.75	353	2187.75	-59.6954	8.26546	350	470	4678	2330	2403	2416	205	2202	2348	946
L0_R0	0	U	0	2	U	1	425	425	425	0	-2.70913	49.5404	-2.23853	50.2195	397.5	2194.25	384.25	2196.25	-59.6954	8.26546	350	470	4678	2330	2403	2416	205	2202	2348	946
L0_R0	0	U	0	3	U	3	425	425	425	0	-3.21228	50.055	-3.31577	50.387	362.333	2190.67	346	2189.67	-59.6954	8.26546	350	470	4678	2330	2403	2416	205	2202	2348	946
L0_R0	0	U	0	1	U	2	426	426	426	0	-3.91662	49.3122	-3.60922	49.8564	371.25	2187.25	358.5	2188.5	-59.6954	8.26546	350	470	4678	2330	2403	2416	205	2202	2348	946
L0_R0	0	U	0	2	U	1	426	426	426	0	-2.70913	49.5404	-2.23853	50.2195	397.5	2194.25	384.25	2196.25	-59.6954	8.26546	350	470	4678	2330	2403	2416	205	2202	2348	946
L0_R0	0	U	0	3	U	2	426	426	426	0	-2.97443	49.8457	-2.45474	50.4979	377.667	2192.33	367	2194.67	-59.6954	8.26546	350	470	4678	2330	2403	2416	205	2202	2348	946
L0_R0	0	U	0	1	U	2	427	427	427	0	-5.12999	48.1921	-4.01404	49.2279	380.5	2181	371.75	2186.75	-59.6954	8.26546	350	470	4678	2330	2403	2416	205	2202	2348	946
L0_R0	0	U	0	2	U	1	427	427	427	0	-2.8349	48.8825	-2.38605	49.6742	420	2194.25	401.5	2196	-59.6954	8.26546	350	470	4678	2330	2403	2416	205	2202	2348	946
L0_R0	0	U	0	3	U	2	427	427	427	0	-2.82534	49.7454	-2.61154	50.2726	386	2193.33	371.333	2194	-59.6954	8.26546	350	470	4678	2330	2403	2416	205	2202	2348	946
L0_R0	0	U	0	1	U	2	428	428	428	0	-5.44442	47.7675	-4.96482	48.228	388.5	2179.5	384	2182	-59.6954	8.26546	350	470	4678	2330	2403	2416	205	2202	2348	946
L0_R0	0	U	0	2	U	2	428	428	428	0	-2.45354	48.6572	-2.11124	49.3205	439.75	2196.75	423.25	2198	-59.6954	8.26546	350	470	4678	2330	2403	2416	205	2202	2348	946
L0_R0	0	U	0	3	U	3	428	428	428	0	-2.82534	49.7454	-2.61154	50.2726	386	2193.33	371.333	2194	-59.6954	8.26546	350	470	4678	2330	2403	2416	205	2202	2348	946
L0_R0	0	U	0	1	U	2	429	429	429	0	-6.29732	46.9168	-5.702	47.4284	398	2175	394.75	2178.25	-59.6954	8.26546	350	470	4678	2330	2403	2416	205	2202	2348	946
L0_R0	0	U	0	2	U	2	429	429	429	0	-2.59301	48.1539	-2.69856	48.2684	455.75	2196.5	448.25	2195.75	-59.6954	8.26546	350	470	4678	2330	2403	2416	205	2202	2348	946
L0_R0	0	U	0	3	U	3	429	429	429	0	-2.82534	49.7454	-2.61154	50.2726	386	2193.33	371.333	2194	-59.6954	8.26546	350	470	4678	2330	2403	2416	205	2202	2348	946
L0_R0	0	U	0	1	U	2	430	430	430	0	-6.75982	46.254	-5.99832	47.0804	411.75	2172.75	400.25	2176.75	-59.6954	8.26546	350	470	4678	2330	2403	2416	205	2202	2348	946
L0_R0	0	U	0	2	U	1	430	430	430	0	-3.62069	47.3907	-2.19934	48.4193	457.25	2191.25	456.25	2198.5	-59.6954	8.26546	350	470	4678	2330	2403	2416	205	2202	2348	946
L0_R0	0	U	0	3	U	3	430	430	430	0	-2.82534	49.7454	-2.61154	50.2726	386	2193.33	371.333	2194	-59.6954	8.26546	350	470	4678	2330	2403	2416	205	2202	2348	946
L0_R0	0	U	0	1	U	2	431	431	431	0	-6.94637	45.8472	-6.50028	46.4297	423.25	2172	412.25	2174.25	-59.6954	8.26546	350	470	4678	2330	2403	2416	205	2202	2348	946
L0_R0	0	U	0	2	U	1	431	431	431	0	-3.62069	47.3907	-2.19934	48.4193	457.25	2191.25	456.25	2198.5	-59.6954	8.26546	350	470	4678	2330	2403	2416	205	2202	2348	946
L0_R0	0	U	0	3	U	2	431	431	431	0	-2.89968	49.3556	-2.94702	49.6899	399.333	2193.33	384.667	2192.67	-59.6954	8.26546	350	470	4678	2330	2403	2416	205	2202	2348	946
L0_R0	0	U	0	1	U	2	432	432	432	0	-7.25928	45.3576	-6.80287	46.0155	434.5	2170.5	420.5	2172.75	-59.6954	8.26546	350	470	4678	2330	2403	2416	205	2202	2348	946
L0_R0	0	U	0	2	U	1	432	432	432	0	-3.62069	47.3907	-2.19934	48.4193	457.25	2191.25	456.25	2198.5	-59.6954	8.26546	350	470	4678	2330	2403	2416	205	2202	2348	946
L0_R0	0	U	0	3	U	2	432	432	432	0	-2.36156	49.2062	-2.92009	49.2486	420.667	2196.67	403	2193.33	-59.6954	8.26546	350	470	4678	2330	2403	2416	205	2202	2348	946
L0_R0	0	U	0	1	U	3	433	433	433	0	-7.25928	45.3576	-6.80287	46.0155	434.5	2170.5	420.5	2172.75	-59.6954	8.26546	350	470	4678	2330	2403	2416	205	2202	2348	946
L0_R0	0	U	0	2	U	1	433	433	433	0	-3.62069	47.3907	-2.19934	48.4193	457.25	2191.25	456.25	2198.5	-59.6954	8.26546	350	470	4678	2330	2403	2416	205	2202	2348	946
L0_R0	0	U	0	3	U	3	433	433	433	0	-2.55575	49.0833	-2.85178	49.3065	420	2195.67	402.667	2193.67	-59.6954	8.26546	350	470	4678	2330	2403	2416	205	2202	2348	946
L0_R0	0	U	0	1	U	3	434	434	434	0	-7.25928	45.3576	-6.80287	46.0155	434.5	2170.5	420.5	2172.75	-59.6954	8.26546	350	470	4678	2330	2403	2416	205	2202	2348	946
L0_R0	0	U	0	2	U	1	434	434	434	0	-3.62069	47.3907	-2.19934	48.4193	457.25	2191.25	456.25	2198.5	-59.6954	8.26546	350	470	4678	2330	2403	2416	205	2202	2348	946
L0_R0	0	U	0	3	U	3	434	434	434	0	-2.55575	49.0833	-2.85178	49.3065	420	2195.67	402.667	2193.67	-59.6954	8.26546	350	470	4678	2330	2403	2416	205	2202	2348	946
L0_R0	0	U	0	1	U	3	435	435	435	0	-7.25928	45.3576	-6.80287	46.0155	434.5	2170.5	420.5	2172.75	-59.6954	8.26546	350	470	4678	2330	2403	2416	205	2202	2348	946
L0_R0	0	U	0	2	U	1	435	435	435	0	-3.62069	47.3907	-2.19934	48.4193	457.25	2191.25	456.25	2198.5	-59.6954	8.26546	350	470	4678	2330	2403	2416	205	2202	2348	946
L0_R0	0	U	0	3	U	3	435	435	435	0	-2.55575	49.0833	-2.85178	49.3065	420	2195.67	402.667	2193.67	-59.6954	8.26546	350	470	4678	2330	2403	2416	205	2202	2348	946
L0_R0	0	U	0	1	U	3	436	436	436	0	-7.25928	45.3576	-6.80287	46.0155	434.5	2170.5	420.5	2172.75	-59.6954	8.26546	350	470	4678	2330	2403	2416	205	2202	2348	946
L0_R0	0	U	0	2	U	1	436	436	436	0	-3.62069	47.3907	-2.19934	48.4193	457.25	2191.25	456.25	2198.5	-59.6954	8.26546	350	470	4678	2330	2403	2416	205	2202	2348	946
L0_R0	0	U	0	3	U	3	436	436	436	0	-2.55575	49.0833	-2.85178	49.3065	420	2195.67	402.667	2193.67	-59.6954	8.26546	350	470	4678	2330	2403	2416	205	2202	2348	946
L0_R0	0	U	0	1	U	3	437	437	437	0	-7.25928	45.3576	-6.80287	46.0155	434.5	2170.5	420.5	2172.75	-59.6954	8.26546	350	470	4678	2330	2403	2416	205	2202	2348	946
L0_R0	0	U	0	2	U	1	437	437	437	0	-3.62069	47.3907	-2.19934	48.4193	457.25	2191.25	456.25	2198.5	-59.6954	8.26546	350	470	4678	2330	2403	2416	205	2202	2348	946
L0_R0	0	U	0	3	U	3	437	437	437	0	-2.55575	49.0833	-2.85178	49.3065	420	2195.67	402.667	2193.67	-59.6954	8.26546	350	470	4678	2330	2403	2416	205	2202	2348	946
L0_R0	0	U	0	1	U	3	438	438	438	0	-7.25928	45.3576	-6.80287	46.0155	434.5	2170.5	420.5	2172.75	-59.6954	8.26546	350	470	4678	2330	2403	2416	205	2202	2348	946
L0_R0	0	U	0	2	U	1	438	438	438	0	-3.62069	47.3907	-2.19934	48.4193	457.25	2191.25	456.25	2198.5	-59.6954	8.26546	350	470	4678	2330	2403	2416	205	2202	2348	946
L0_R0	0	U	0	3	U	3	438	438	438	0	-2.55575	49.0833	-2.85178	49.3065	420	2195.67	402.667	2193.67	-59.6954	8.26546	350	470	4678	2330	2403	2416	205	2202	2348	946
L0_R0	0	U	0	1	U	3	439	439	439	0	-7.25928	45.3576	-6.80287	46.0155	434.5	2170.5	420.5	2172.75	-59.6954	8.26546	350	470	4678	2330	2403	2416	205	2202	2348	946
L0_R0	0	U	0	2	U	1	439	439	439	0	-3.62069	47.3907	-2.19934	48.4193	457.25	2191.25	456.25	2198.5	-59.6954	8.26546	350	470	4678	2330	2403	2416	205	2202	2348	946
L0_R0	0	U	0	3	U	3	439	439	439	0	-2.55575	49.0833	-2.85178	49.3065	420	2195.67	402.667	2193.67	-59.6954	8.26546	350	470	4678	2330	2403	2416	205	2202	2348	946
L0_R0	0	U	0	1	U	3	440	440	440	0	-7.25928	45.3576	-6.80287	46.0155	434.5	2170.5	420.5	2172.75	-59.6954	8.26546	350	470	4678	2330	2403	2416	205	2202	2348	946
L0_R0	0	U	0	2	U	1	440	440	440	0	-3.62069	47.3907	-2.19934	48.4193	457.25	2191.25	456.25	2198.5	-59.6954	8.26546	350	470	4678	2330	2403	2416	205	2202	2348	946
L0_R0	0	U	0	3	U	3	440	440	440	0	-2.55575	49.0833	-2.85178	49.3065	420	2195.67	402.667	2193.67	-59.6954	8.26546	350	470	4678	2330	2403	2416	205	2202	2348	946
L0_R0	0	U	0	1	U	3	441	441	441	0	-7.25928	45.3576	-6.80287	46.0155	434.5	2170.5	420.5	2172.75	-59.6954	8.26546	350	470	4678	2330	2403	2416	205	2202	2348	946
L0_R0	0	U	0	2	U	1	441	441	441	0	-3.62069	47.3907	-2.19934	48.4193	457.25	2191.25	456.25	2198.5	-59.6954	8.26546	350	470	4678	2330	2403	2416	205	2202	2348	946
L0_R0	0	U	0	3	U	3	441	441	441	0	-2.55575	49.0833	-2.85178	49.3065	420	2195.67	402.667	2193.67	-59.6954	8.26546	350	470	4678	2330	2403	2416	205	2202	2348	946
L0_R0	0	U	0	1	U	3	442	442	442	0	-7.25928	45.3576	-6.80287	46.0155	434.5	2170.5	420.5	2172.75	-59.6954	8.26546	350	470	4678	2330	2403	2416	205	2202	2348	946
L0_R0	0	U	0	2	U	3	442	442	442	0	-3.62069	47.3907	-2.19934	48.4193	457.25	2191.25	456.25	2198.5	-59.6954	8.26546	350	470	4678	2330	2403	2416	205	2202	2348	946
L0_R0	0	U	0	3	U	3	442	442	442	0	-2.55575	49.0833	-2.85178	49.3065	420	2195.67	402.667	2193.67	-59.6954	8.26546	350	470	4678	2330	2403	2416	205	2202	2348	946
L0_R0	0	U	0	1	U	3	443	443	443	0	-7.25928	45.3576	-6.80287	46.0155	434.5	2170.5	420.5	2172.75	-59.6954	8.26546	350	470	4678	2330	2403	2416	205	2202	2348	946
L0_R0	0	U	0	2	U	2	443	443	443	0	-3.10889	48.1089	-2.55776	48.1157	443	2193.5	458.25	2196.75	-59.6954	8.26546	350	470	4678	2330	2403	2416	205	2202	2348	946
L0_R0	0	U	0	3	U	3	443	443	443	0	-2.55575	49.0833	-2.85178	49.3065	420	2195.67	402.667	2193.67	-59.6954	8.26546	350	470	4678	2330	2403	2416	205	2202	2348	946
L0_R0	0	U	0	1	U	3	444	444	444	0	-7.25928	45.3576	-6.80287	46.0155	434.5	2170.5	420.5	2172.75	-59.6954	8.26546	350	470	4678	2330	2403	2416	205	2202	2348	946
L0_R0	0	U	0	2	U	3	444	444	444	0	-3.10889	48.1089	-2.55776	48.1157	443	2193.5	458.25	2196.75	-59.6954	8.26546	350	470	4678	2330	2403	2416	205	2202	2348	946
L0_R0	0	U	0	3	U	3	444	444	444	0	-2.55575	49.0833	-2.85178	49.3065	420	2195.67	402.667	2193.67	-59.6954	8.26546	350	470	4678	2330	2403	2416	205	2202	2348	946
L0_R0	0	U	0	1	U	3	445	445	445	0	-7.25928	45.3576	-6.80287	46.0155	434.5	2170.5	420.5	2172.75	-59.6954	8.26546	350	470	4678	2330	2403	2416	205	2202	2348	946
L0_R0	0	U	0	2	U	3	445	445	445	0	-3.10889	48.1089	-2.55776	48.1157	443	2193.5	458.25	2196.75	-59.6954	8.26546	350	470	4678	2330	2403	2416	205	2202	2348	946
L0_R0	0	U	0	3	U	3	445	445	445	0	-2.55575	49.0833	-2.85178	49.3065	420	2195.67	402.667	2193.67	-59.6954	8.26546	350	470	4678	2330	2403	2416	205	2202	2348	946
L0_R0	0	U	0	1	U	3	446	446	446	0	-7.25928	45.3576	-6.80287	46.0155	434.5	2170.5	420.5	2172.75	-59.6954	8.26546	350	470	4678	2330	2403	2416	205	2202	2348	946
L0_R0	0	U	0	2	U	3	446	446	446	0	-3.10889	48.1089	-2.55776	48.1157	443	2193.5	458.25	2196.75	-59.6954	8.26546	350	470	4678	2330	2403	2416	205	2202	2348	946
L0_R0	0	U	0	3	U	3	446	446	446	0	-2.55575	49.0833	-2.85178	49.3065	420	2195.67	402.667	2193.67	-59.6954	8.26546	350	470	4678	2330	2403	2416	205	2202	2348	946
L0_R0	0	U	0	1	U	3	447	447	447	0	-7.25928	45.3576	-6.80287	46.0155	434.5	2170.5	420.5	2172.75	-59.6954	8.26546	350	470	4678	2330	2403	2416	205	2202	2348	946
L0_R0	0	U	0	2	U	3	447	447	447	0	-3.10889	48.1089	-2.55776	48.1157	443	2193.5	458.25	2196.75	-59.6954	8.26546	350	470	4678	2330	2403	2416	205	2202	2348	946
L0_R0	0	U	0	3	U	3	447	447	447	0	-2.55575	49.0833	-2.85178	49.3065	420	2195.67	402.667	2193.67	-59.6954	8.26546	350	470	4678	2330	2403	2416	205	2202	2348	946
L0_R0	0	U	0	1	U	3	448	448	448	0	-7.25928	45.3576	-6.80287	46.0155	434.5	2170.5	420.5	2172.75	-59.6954	8.26546	350	470	4678	2330	2403	2416	205	2202	2348	946
L0_R0	0	U	0	2	U	1	448	448	448	0	-3.23357	48.114	-2.09094	48.534	439.25	2192.75	454.75	2199	-59.6954	8.26546	350	470	4678	2330	2403	2416	205	2202	2348	946
L0_R0	0	U	0	3	U	3	448	448	448	0	-2.55575	49.0833	-2.85178	49.3065	420	2195.67	402.667	2193.67	-59.6954	8.26546	350	470	4678	2330	2403	2416	205	2202	2348	946
L0_R0	0	U	0	1	U	3	449	449	449	0	-7.25928	45.3576	-6.80287	46.0155	434.5	2170.5	420.5	2172.75	-59.6954	8.26546	350	470	4678	2330	2403	2416	205	2202	2348	946
L0_R0	0	U	0	2	U	1	449	449	449	0	-3.72201	47.7288	-2.71676	48.1736	440.75	2190.25	451.5	2195.75	-59.6954	8.26546	350	470	4678	2330	2403	2416	205	2202	2348	946
L0_R0	0	U	0	3	U	3	449	449	449	0	-2.55575	49.0833	-2.85178	49.3065	420	2195.67	402.667	2193.67	-59.6954	8.26546	350	470	4678	2330	2403	2416	205	2202	2348	946
L0_R0	0	U	0	1	U	3	450	450	450	0	-7.25928	45.3576	-6.80287	46.0155	434.5	2170.5	420.5	2172.75	-59.6954	8.26546	350	470	4678	2330	2403	2416	205	2202	2348	946
L0_R0	0	U	0	2	U	1	450	450	450	0	-3.72201	47.7288	-2.71676	48.1736	440.75	2190.25	451.5	2195.75	-59.6954	8.26546	350	470	4678	2330	2403	2416	205	2202	2348	946
L0_R0	0	U	0	3	U	2	450	450	450	0	-3.50728	48.2076	-2.16436	49.3395	427.667	2191	421	2197.67	-59.6954	8.26546	350	470	4678	2330	2403	2416	205	2202	2348	946
L0_R0	0	U	0	1	U	3	451	451	451	0	-7.25928	45.3576	-6.80287	46.0155	434.5	2170.5	420.5	2172.75	-59.6954	8.26546	350	470	4678	2330	2403	2416	205	2202	2348	946
L0_R0	0	U	0	2	U	1	451	451	451	0	-3.72201	47.7288	-2.71676	48.1736	440.75	2190.25	451.5	2195.75	-59.6954	8.26546	350	470	4678	2330	2403	2416	205	2202	2348	946
L0_R0	0	U	0	3	U	1	451	451	451	0	-3.81155	48.3451	-2.70081	48.9201	413.333	2189	422.333	2195	-59.6954	8.26546	350	470	4678	2330	2403	2416	205	2202	2348	946
L0_R0	0	U	0	1	U	3	452	452	452	0	-7.25928	45.3576	-6.80287	46.0155	434.5	2170.5	420.5	2172.75	-59.6954	8.26546	350	470	4678	2330	2403	2416	205	2202	2348	946
L0_R0	0	U	0	2	U	1	452	452	452	0	-3.72201	47.7288	-2.71676	48.1736	440.75	2190.25	451.5	2195.75	-59.6954	8.26546	350	470	4678	2330	2403	2416	205	2202	2348	946
L0_R0	0	U	0	3	U	1	452	452	452	0	-3.90461	48.4349	-2.52197	49.2594	407	2188.33	414	2195.67	-59.6954	8.26546	350	470	4678	2330	2403	2416	205	2202	2348	946
L0_R0	0	U	0	1	U	3	453	453	453	0	-7.25928	45.3576	-6.80287	46.0155	434.5	2170.5	420.5	2172.75	-59.6954	8.26546	350	470	4678	2330	2403	2416	205	2202	2348	946
L0_R0	0	U	0	2	U	1	453	453	453	0	-3.72201	47.7288	-2.71676	48.1736	440.75	2190.25	451.5	2195.75	-59.6954	8.26546	350	470	4678	2330	2403	2416	205	2202	2348	946
L0_R0	0	U	0	3	U	2	453	453	453	0	-4.98069	47.8586	-3.87401	48.5975	398.667	2182.33	401.333	2188.33	-59.6954	8.26546	350	470	4678	2330	2403	2416	205	2202	2348	946
L0_R0	0	U	0	1	U	3	454	454	454	0	-7.25928	45.3576	-6.80287	46.0155	434.5	2170.5	420.5	2172.75	-59.6954	8.26546	350	470	4678	2330	2403	2416	205	2202	2348	946
L0_R0	0	U	0	2	U	3	454	454	454	0	-3.72201	47.7288	-2.71676	48.1736	440.75	2190.25	451.5	2195.75	-59.6954	8.26546	350	470	4678	2330	2403	2416	205	2202	2348	946
L0_R0	0	U	0	3	U	2	454	454	454	0	-6.25396	47.1557	-4.82593	48.1179	389.333	2175	392.667	2183	-59.6954	8.26546	350	470	4678	2330	2403	2416	205	2202	2348	946
L0_R0	0	U	0	1	U	3	455	455	455	0	-7.25928	45.3576	-6.80287	46.0155	434.5	2170.5	420.5	2172.75	-59.6954	8.26546	350	470	4678	2330	2403	2416	205	2202	2348	946
L0_R0	0	U	0	2	U	3	455	455	455	0	-3.72201	47.7288	-2.71676	48.1736	440.75	2190.25	451.5	2195.75	-59.6954	8.26546	350	470	4678	2330	2403	2416	205	2202	2348	946
L0_R0	0	U	0	3	U	2	455	455	455	0	-6.46667	47.1036	-5.1931	47.85	385	2173.67	392.667	2181	-59.6954	8.26546	350	470	4678	2330	2403	2416	205	2202	2348	946
L0_R0	0	U	0	1	U	3	456	456	456	0	-7.25928	45.3576	-6.80287	46.0155	434.5	2170.5	420.5	2172.75	-59.6954	8.26546	350	470	4678	2330	2403	2416	205	2202	2348	946
L0_R0	0	U	0	2	U	3	456	456	456	0	-3.72201	47.7288	-2.71676	48.1736	440.75	2190.25	451.5	2195.75	-59.6954	8.26546	350	470	4678	2330	2403	2416	205	2202	2348	946
L0_R0	0	U	0	3	U	1	456	456	456	0	-6.69615	47.2365	-6.24728	47.1925	372.333	2172	388	2175	-59.6954	8.26546	350	470	4678	2330	2403	2416	205	2202	2348	946
L0_R0	0	U	0	1	U	3	457	457	457	0	-7.25928	45.3576	-6.80287	46.0155	434.5	2170.5	420.5	2172.75	-59.6954	8.26546	350	470	4678	2330	2403	2416	205	2202	2348	946
L0_R0	0	U	0	2	U	3	457	457	457	0	-3.72201	47.7288	-2.71676	48.1736	440.75	2190.25	451.5	2195.75	-59.6954	8.26546	350	470	4678	2330	2403	2416	205	2202	2348	946
L0_R0	0	U	0	3	U	1	457	457	457	0	-6.69615	47.2365	-6.24728	47.1925	372.333	2172	388	2175	-59.6954	8.26546	350	470	4678	2330	2403	2416	205	2202	2348	946
L0_R0	0	U	0	1	U	3	458	458	458	0	-7.25928	45.3576	-6.80287	46.0155	434.5	2170.5	420.5	2172.75	-59.6954	8.26546	350	470	4678	2330	2403	2416	205	2202	2348	946
L0_R0	0	U	0	2	U	3	458	458	458	0	-3.72201	47.7288	-2.71676	48.1736	440.75	2190.25	451.5	2195.75	-59.6954	8.26546	350	470	4678	2330	2403	2416	205	2202	2348	946
L0_R0	0	U	0	3	U	1	458	458	458	0	-6.69615	47.2365	-6.24728	47.1925	372.333	2172	388	2175	-59.6954	8.26546	350	470	4678	2330	2403	2416	205	2202	2348	946
L0_R0	0	U	0	1	U	3	459	459	459	0	-7.25928	45.3576	-6.80287	46.0155	434.5	2170.5	420.5	2172.75	-59.6954	8.26546	350	470	4678	2330	2403	2416	205	2202	2348	946
L0_R0	0	U	0	2	U	1	459	459	459	0	-4.23442	47.401	-3.06169	48.1362	439.25	2187.5	443.25	2193.75	-59.6954	8.26546	350	470	4678	2330	2403	2416	205	2202	2348	946
L0_R0	0	U	0	3	U	1	459	459	459	0	-6.69615	47.2365	-6.24728	47.1925	372.333	2172	388	2175	-59.6954	8.26546	350	470	4678	2330	2403	2416	205	2202	2348	946
L0_R0	0	U	0	1	U	3	460	460	460	0	-7.25928	45.3576	-6.80287	46.0155	434.5	2170.5	420.5	2172.75	-59.6954	8.26546	350	470	4678	2330	2403	2416	205	2202	2348	946
L0_R0	0	U	0	2	U	2	460	460	460	0	-4.56126	46.9535	-3.40853	47.8522	448	2186	444.75	2192	-59.6954	8.26546	350	470	4678	2330	2403	2416	205	2202	2348	946
L0_R0	0	U	0	3	U	1	460	460	460	0	-6.69615	47.2365	-6.24728	47.1925	372.333	2172	388	2175	-59.6954	8.26546	350	470	4678	2330	2403	2416	205	2202	2348	946
L0_R0	0	U	0	1	U	3	461	461	461	0	-7.25928	45.3576	-6.80287	46.0155	434.5	2170.5	420.5	2172.75	-59.6954	8.26546	350	470	4678	2330	2403	2416	205	2202	2348	946
L0_R0	0	U	0	2	U	2	461	461	461	0	-4.98524	46.8295	-3.8035	47.5158	440.75	2183.5	447	2190	-59.6954	8.26546	350	470	4678	2330	2403	2416	205	2202	2348	946
L0_R0	0	U	0	3	U	2	461	461	461	0	-6.62202	47.0849	-5.40761	47.8227	381	2172.67	387.333	2179.67	-59.6954	8.26546	350	470	4678	2330	2403	2416	205	2202	2348	946
L0_R0	0	U	0	1	U	3	462	462	462	0	-7.25928	45.3576	-6.80287	46.0155	434.5	2170.5	420.5	2172.75	-59.6954	8.26546	350	470	4678	2330	2403	2416	205	2202	2348	946
L0_R0	0	U	0	2	U	2	462	462	462	0	-6.24751	45.9249	-4.93407	46.8903	441	2176.5	439.75	2183.75	-59.6954	8.26546	350	470	4678	2330	2403	2416	205	2202	2348	946
L0_R0	0	U	0	3	U	2	462	462	462	0	-6.71423	46.5739	-6.07337	47.3037	399.667	2172.67	388.667	2176	-59.6954	8.26546	350	470	4678	2330	2403	2416	205	2202	2348	946
L0_R0	0	U	0	1	U	3	463	463	463	0	-7.25928	45.3576	-6.80287	46.0155	434.5	2170.5	420.5	2172.75	-59.6954	8.26546	350	470	4678	2330	2403	2416	205	2202	2348	946
L0_R0	0	U	0	2	U	1	463	463	463	0	-6.8487	45.343	-5.44889	46.4631	447.5	2173.25	442.25	2181	-59.6954	8.26546	350	470	4678	2330	2403	2416	205	2202	2348	946
L0_R0	0	U	0	3	U	3	463	463	463	0	-6.71423	46.5739	-6.07337	47.3037	399.667	2172.67	388.667	2176	-59.6954	8.26546	350	470	4678	2330	2403	2416	205	2202	2348	946
L0_R0	0	U	0	1	U	3	464	464	464	0	-7.25928	45.3576	-6.80287	46.0155	434.5	2170.5	420.5	2172.75	-59.6954	8.26546	350	470	4678	2330	2403	2416	205	2202	2348	946
L0_R0	0	U	0	2	U	1	464	464	464	0	-6.8487	45.343	-5.44889	46.4631	447.5	2173.25	442.25	2181	-59.6954	8.26546	350	470	4678	2330	2403	2416	205	2202	2348	946
L0_R0	0	U	0	3	U	3	464	464	464	0	-6.71423	46.5739	-6.07337	47.3037	399.667	2172.67	388.667	2176	-59.6954	8.26546	350	470	4678	2330	2403	2416	205	2202	2348	946
L0_R0	0	U	0	1	U	3	465	465	465	0	-7.25928	45.3576	-6.80287	46.0155	434.5	2170.5	420.5	2172.75	-59.6954	8.26546	350	470	4678	2330	2403	2416	205	2202	2348	946
L0_R0	0	U	0	2	U	1	465	465	465	0	-6.8487	45.343	-5.44889	46.4631	447.5	2173.25	442.25	2181	-59.6954	8.26546	350	470	4678	2330	2403	2416	205	2202	2348	946
L0_R0	0	U	0	3	U	3	465	465	465	0	-6.71423	46.5739	-6.07337	47.3037	399.667	2172.67	388.667	2176	-59.6954	8.26546	350	470	4678	2330	2403	2416	205	2202	2348	946
L0_R0	0	U	0	1	U	3	466	466	466	0	-7.25928	45.3576	-6.80287	46.0155	434.5	2170.5	420.5	2172.75	-59.6954	8.26546	350	470	4678	2330	2403	2416	205	2202	2348	946
L0_R0	0	U	0	2	U	1	466	466	466	0	-7.47533	44.7754	-5.89813	45.9333	452.75	2169.75	451	2178.75	-59.6954	8.26546	350	470	4678	2330	2403	2416	205	2202	2348	946
L0_R0	0	U	0	3	U	3	466	466	466	0	-6.71423	46.5739	-6.07337	47.3037	399.667	2172.67	388.667	2176	-59.6954	8.26546	350	470	4678	2330	2403	2416	205	2202	2348	946
L0_R0	0	U	0	1	U	3	467	467	467	0	-7.25928	45.3576	-6.80287	46.0155	434.5	2170.5	420.5	2172.75	-59.6954	8.26546	350	470	4678	2330	2403	2416	205	2202	2348	946
L0_R0	0	U	0	2	U	1	467	467	467	0	-7.47533	44.7754	-5.89813	45.9333	452.75	2169.75	451	2178.75	-59.6954	8.26546	350	470	4678	2330	2403	2416	205	2202	2348	946
L0_R0	0	U	0	3	U	3	467	467	467	0	-6.71423	46.5739	-6.07337	47.3037	399.667	2172.67	388.667	2176	-59.6954	8.26546	350	470	4678	2330	2403	2416	205	2202	2348	946
L0_R0	0	U	0	1	U	3	468	468	468	0	-7.25928	45.3576	-6.80287	46.0155	434.5	2170.5	420.5	2172.75	-59.6954	8.26546	350	470	4678	2330	2403	2416	205	2202	2348	946
L0_R0	0	U	0	2	U	1	468	468	468	0	-7.74062	44.7395	-6.3603	45.5165	446.25	2168	454.75	2176.25	-59.6954	8.26546	350	470	4678	2330	2403	2416	205	2202	2348	946
L0_R0	0	U	0	3	U	2	468	468	468	0	-6.51308	46.5693	-6.09686	47.1746	406	2174	393.333	2176	-59.6954	8.26546	350	470	4678	2330	2403	2416	205	2202	2348	946
L0_R0	0	U	0	1	U	3	469	469	469	0	-7.25928	45.3576	-6.80287	46.0155	434.5	2170.5	420.5	2172.75	-59.6954	8.26546	350	470	4678	2330	2403	2416	205	2202	2348	946
L0_R0	0	U	0	2	U	1	469	469	469	0	-7.74062	44.7395	-6.3603	45.5165	446.25	2168	454.75	2176.25	-59.6954	8.26546	350	470	4678	2330	2403	2416	205	2202	2348	946
L0_R0	0	U	0	3	U	3	469	469	469	0	-6.51308	46.5693	-6.09686	47.1746	406	2174	393.333	2176	-59.6954	8.26546	350	470	4678	2330	2403	2416	205	2202	2348	946
L0_R0	0	U	0	1	U	3	470	470	470	0	-7.25928	45.3576	-6.80287	46.0155	434.5	2170.5	420.5	2172.75	-59.6954	8.26546	350	470	4678	2330	2403	2416	205	2202	2348	946
L0_R0	0	U	0	2	U	1	470	470	470	0	-7.87922	44.7867	-6.78769	45.2619	440	2167	452.75	2173.75	-59.6954	8.26546	350	470	4678	2330	2403	2416	205	2202	2348	946
L0_R0	0	U	0	3	U	3	470	470	470	0	-6.51308	46.5693	-6.09686	47.1746	406	2174	393.333	2176	-59.6954	8.26546	350	470	4678	2330	2403	2416	205	2202	2348	946
L0_R0	0	U	0	1	U	1	471	471	471	0	-7.25928	45.3576	-6.80287	46.0155	434.5	2170.5	420.5	2172.75	-59.6954	8.26546	350	470	4678	2330	2403	2416	205	2202	2348	946
L0_R0	0	U	0	2	U	1	471	471	471	0	-7.87922	44.7867	-6.78769	45.2619	440	2167	452.75	2173.75	-59.6954	8.26546	350	470	4678	2330	2403	2416	205	2202	2348	946
L0_R0	0	U	0	3	U	3	471	471	471	0	-6.51308	46.5693	-6.09686	47.1746	406	2174	393.333	2176	-59.6954	8.26546	350	470	4678	2330	2403	2416	205	2202	2348	946
L0_R0	0	U	0	1	U	1	472	472	472	0	-7.71058	45.3216	-6.76925	45.9922	422.25	2167.5	422.5	2173	-59.6954	8.26546	350	470	4678	2330	2403	2416	205	2202	2348	946
L0_R0	0	U	0	2	U	1	472	472	472	0	-7.87922	44.7867	-6.78769	45.2619	440	2167	452.75	2173.75	-59.6954	8.26546	350	470	4678	2330	2403	2416	205	2202	2348	946
L0_R0	0	U	0	3	U	3	472	472	472	0	-6.51308	46.5693	-6.09686	47.1746	406	2174	393.333	2176	-59.6954	8.26546	350	470	4678	2330	2403	2416	205	2202	2348	946
L0_R0	0	U	0	1	U	1	473	473	473	0	-7.62245	45.4025	-6.50485	46.1941	421.5	2168	422	2174.5	-59.6954	8.26546	350	470	4678	2330	2403	2416	205	2202	2348	946
L0_R0	0	U	0	2	U	1	473	473	473	0	-7.87922	44.7867	-6.78769	45.2619	440	2167	452.75	2173.75	-59.6954	8.26546	350	470	4678	2330	2403	2416	205	2202	2348	946
L0_R0	0	U	0	3	U	3	473	473	473	0	-6.51308	46.5693	-6.09686	47.1746	406	2174	393.333	2176	-59.6954	8.26546	350	470	4678	2330	2403	2416	205	2202	2348	946
L0_R0	0	U	0	1	U	1	474	474	474	0	-7.8358	45.2374	-6.46595	46.1983	422	2166.75	423	2174.75	-59.6954	8.26546	350	470	4678	2330	2403	2416	205	2202	2348	946
L0_R0	0	U	0	2	U	1	474	474	474	0	-7.87922	44.7867	-6.78769	45.2619	440	2167	452.75	2173.75	-59.6954	8.26546	350	470	4678	2330	2403	2416	205	2202	2348	946
L0_R0	0	U	0	3	U	3	474	474	474	0	-6.51308	46.5693	-6.09686	47.1746	406	2174	393.333	2176	-59.6954	8.26546	350	470	4678	2330	2403	2416	205	2202	2348	946
L0_R0	0	U	0	1	U	1	475	475	475	0	-7.8358	45.2374	-6.46595	46.1983	422	2166.75	423	2174.75	-59.6954	8.26546	350	470	4678	2330	2403	2416	205	2202	2348	946
L0_R0	0	U	0	2	U	1	475	475	475	0	-7.87922	44.7867	-6.78769	45.2619	440	2167	452.75	2173.75	-59.6954	8.26546	350	470	4678	2330	2403	2416	205	2202	2348	946
L0_R0	0	U	0	3	U	3	475	475	475	0	-6.51308	46.5693	-6.09686	47.1746	406	2174	393.333	2176	-59.6954	8.26546	350	470	4678	2330	2403	2416	205	2202	2348	946
L0_R0	0	U	0	1	U	3	476	476	476	0	-7.8358	45.2374	-6.46595	46.1983	422	2166.75	423	2174.75	-59.6954	8.26546	350	470	4678	2330	2403	2416	205	2202	2348	946
L0_R0	0	U	0	2	U	1	476	476	476	0	-7.87922	44.7867	-6.78769	45.2619	440	2167	452.75	2173.75	-59.6954	8.26546	350	470	4678	2330	2403	2416	205	2202	2348	946
L0_R0	0	U	0	3	U	3	476	476	476	0	-6.51308	46.5693	-6.09686	47.1746	406	2174	393.333	2176	-59.6954	8.26546	350	470	4678	2330	2403	2416	205	2202	2348	946
L0_R0	0	U	0	1	U	3	477	477	477	0	-7.8358	45.2374	-6.46595	46.1983	422	2166.75	423	2174.75	-59.6954	8.26546	350	470	4678	2330	2403	2416	205	2202	2348	946
L0_R0	0	U	0	2	U	1	477	477	477	0	-7.87922	44.7867	-6.78769	45.2619	440	2167	452.75	2173.75	-59.6954	8.26546	350	470	4678	2330	2403	2416	205	2202	2348	946
L0_R0	0	U	0	3	U	3	477	477	477	0	-6.51308	46.5693	-6.09686	47.1746	406	2174	393.333	2176	-59.6954	8.26546	350	470	4678	2330	2403	2416	205	2202	2348	946
L0_R0	0	U	0	1	U	3	478	478	478	0	-7.8358	45.2374	-6.46595	46.1983	422	2166.75	423	2174.75	-59.6954	8.26546	350	470	4678	2330	2403	2416	205	2202	2348	946
L0_R0	0	U	0	2	U	1	478	478	478	0	-7.87922	44.7867	-6.78769	45.2619	440	2167	452.75	2173.75	-59.6954	8.26546	350	470	4678	2330	2403	2416	205	2202	2348	946
L0_R0	0	U	0	3	U	3	478	478	478	0	-6.51308	46.5693	-6.09686	47.1746	406	2174	393.333	2176	-59.6954	8.26546	350	470	4678	2330	2403	2416	205	2202	2348	946
L0_R0	0	U	0	1	U	3	479	479	479	0	-7.8358	45.2374	-6.46595	46.1983	422	2166.75	423	2174.75	-59.6954	8.26546	350	470	4678	2330	2403	2416	205	2202	2348	946
L0_R0	0	U	0	2	U	3	479	479	479	0	-7.87922	44.7867	-6.78769	45.2619	440	2167	452.75	2173.75	-59.6954	8.26546	350	470	4678	2330	2403	2416	205	2202	2348	946
L0_R0	0	U	0	3	U	3	479	479	479	0	-6.51308	46.5693	-6.09686	47.1746	406	2174	393.333	2176	-59.6954	8.26546	350	470	4678	2330	2403	2416	205	2202	2348	946
L0_R0	0	U	0	1	U	3	480	480	480	0	-7.8358	45.2374	-6.46595	46.1983	422	2166.75	423	2174.75	-59.6954	8.26546	350	470	4678	2330	2403	2416	205	2202	2348	946
L0_R0	0	U	0	2	U	1	480	480	480	0	-8.40641	44.4806	-7.55712	44.94	437	2163.75	443.25	2169	-59.6954	8.26546	350	470	4678	2330	2403	2416	205	2202	2348	946
L0_R0	0	U	0	3	U	3	480	480	480	0	-6.51308	46.5693	-6.09686	47.1746	406	2174	393.333	2176	-59.6954	8.26546	350	470	4678	2330	2403	2416	205	2202	2348	946
L0_R0	0	U	0	1	U	1	481	481	481	0	-7.93518	45.0903	-7.02498	45.6195	425.25	2166.25	430.5	2171.75	-59.6954	8.26546	350	470	4678	2330	2403	2416	205	2202	2348	946
L0_R0	0	U	0	2	U	1	481	481	481	0	-8.8298	44.3163	-7.93065	44.7035	431	2161	442	2166.75	-59.6954	8.26546	350	470	4678	2330	2403	2416	205	2202	2348	946
L0_R0	0	U	0	3	U	2	481	481	481	0	-6.96309	46.0303	-5.98281	46.9536	415	2171.67	406	2177	-59.6954	8.26546	350	470	4678	2330	2403	2416	205	2202	2348	946
L0_R0	0	U	0	1	U	2	482	482	482	0	-8.44779	44.0412	-7.86806	44.6432	454.75	2164	446.5	2167.25	-59.6954	8.26546	350	470	4678	2330	2403	2416	205	2202	2348	946
L0_R0	0	U	0	2	U	1	482	482	482	0	-9.03567	44.3578	-8.4209	44.6031	422.75	2159.5	431.25	2163.5	-59.6954	8.26546	350	470	4678	2330	2403	2416	205	2202	2348	946
L0_R0	0	U	0	3	U	2	482	482	482	0	-7.66309	45.1745	-6.39381	46.3853	430	2168	417.333	2175	-59.6954	8.26546	350	470	4678	2330	2403	2416	205	2202	2348	946
L0_R0	0	U	0	1	U	2	483	483	483	0	-9.13416	43.5903	-7.78823	44.4723	453.25	2159.75	456.25	2168	-59.6954	8.26546	350	470	4678	2330	2403	2416	205	2202	2348	946
L0_R0	0	U	0	2	U	1	483	483	483	0	-9.03567	44.3578	-8.4209	44.6031	422.75	2159.5	431.25	2163.5	-59.6954	8.26546	350	470	4678	2330	2403	2416	205	2202	2348	946
L0_R0	0	U	0	3	U	2	483	483	483	0	-7.93618	44.7384	-6.86997	45.7107	440.333	2166.67	431.333	2172.67	-59.6954	8.26546	350	470	4678	2330	2403	2416	205	2202	2348	946
L0_R0	0	U	0	1	U	1	484	484	484	0	-9.13416	43.5903	-7.78823	44.4723	453.25	2159.75	456.25	2168	-59.6954	8.26546	350	470	4678	2330	2403	2416	205	2202	2348	946
L0_R0	0	U	0	2	U	1	484	484	484	0	-9.03567	44.3578	-8.4209	44.6031	422.75	2159.5	431.25	2163.5	-59.6954	8.26546	350	470	4678	2330	2403	2416	205	2202	2348	946
L0_R0	0	U	0	3	U	1	484	484	484	0	-7.93618	44.7384	-6.86997	45.7107	440.333	2166.67	431.333	2172.67	-59.6954	8.26546	350	470	4678	2330	2403	2416	205	2202	2348	946
L0_R0	0	U	0	1	U	1	485	485	485	0	-9.13416	43.5903	-7.78823	44.4723	453.25	2159.75	456.25	2168	-59.6954	8.26546	350	470	4678	2330	2403	2416	205	2202	2348	946
L0_R0	0	U	0	2	U	1	485	485	485	0	-9.03567	44.3578	-8.4209	44.6031	422.75	2159.5	431.25	2163.5	-59.6954	8.26546	350	470	4678	2330	2403	2416	205	2202	2348	946
L0_R0	0	U	0	3	U	1	485	485	485	0	-7.93618	44.7384	-6.86997	45.7107	440.333	2166.67	431.333	2172.67	-59.6954	8.26546	350	470	4678	2330	2403	2416	205	2202	2348	946
L0_R0	0	U	0	1	U	1	486	486	486	0	-9.13416	43.5903	-7.78823	44.4723	453.25	2159.75	456.25	2168	-59.6954	8.26546	350	470	4678	2330	2403	2416	205	2202	2348	946
L0_R0	0	U	0	2	U	1	486	486	486	0	-9.03567	44.3578	-8.4209	44.6031	422.75	2159.5	431.25	2163.5	-59.6954	8.26546	350	470	4678	2330	2403	2416	205	2202	2348	946
L0_R0	0	U	0	3	U	1	486	486	486	0	-7.93618	44.7384	-6.86997	45.7107	440.333	2166.67	431.333	2172.67	-59.6954	8.26546	350	470	4678	2330	2403	2416	205	2202	2348	946
L0_R0	0	U	0	1	U	3	487	487	487	0	-9.13416	43.5903	-7.78823	44.4723	453.25	2159.75	456.25	2168	-59.6954	8.26546	350	470	4678	2330	2403	2416	205	2202	2348	946
L0_R0	0	U	0	2	U	1	487	487	487	0	-9.03567	44.3578	-8.4209	44.6031	422.75	2159.5	431.25	2163.5	-59.6954	8.26546	350	470	4678	2330	2403	2416	205	2202	2348	946
L0_R0	0	U	0	3	U	1	487	487	487	0	-7.93618	44.7384	-6.86997	45.7107	440.333	2166.67	431.333	2172.67	-59.6954	8.26546	350	470	4678	2330	2403	2416	205	2202	2348	946
L0_R0	0	U	0	1	U	3	488	488	488	0	-9.13416	43.5903	-7.78823	44.4723	453.25	2159.75	456.25	2168	-59.6954	8.26546	350	470	4678	2330	2403	2416	205	2202	2348	946
L0_R0	0	U	0	2	U	1	488	488	488	0	-9.03567	44.3578	-8.4209	44.6031	422.75	2159.5	431.25	2163.5	-59.6954	8.26546	350	470	4678	2330	2403	2416	205	2202	2348	946
L0_R0	0	U	0	3	U	1	488	488	488	0	-7.93618	44.7384	-6.86997	45.7107	440.333	2166.67	431.333	2172.67	-59.6954	8.26546	350	470	4678	2330	2403	2416	205	2202	2348	946
L0_R0	0	U	0	1	U	3	489	489	489	0	-9.13416	43.5903	-7.78823	44.4723	453.25	2159.75	456.25	2168	-59.6954	8.26546	350	470	4678	2330	2403	2416	205	2202	2348	946
L0_R0	0	U	0	2	U	3	489	489	489	0	-9.03567	44.3578	-8.4209	44.6031	422.75	2159.5	431.25	2163.5	-59.6954	8.26546	350	470	4678	2330	2403	2416	205	2202	2348	946
L0_R0	0	U	0	3	U	1	489	489	489	0	-7.93618	44.7384	-6.86997	45.7107	440.333	2166.67	431.333	2172.67	-59.6954	8.26546	350	470	4678	2330	2403	2416	205	2202	2348	946
L0_R0	0	U	0	1	U	3	490	490	490	0	-9.13416	43.5903	-7.78823	44.4723	453.25	2159.75	456.25	2168	-59.6954	8.26546	350	470	4678	2330	2403	2416	205	2202	2348	946
L0_R0	0	U	0	2	U	2	490	490	490	0	-8.83029	44.9244	-8.6306	44.6373	404.5	2160.25	423.25	2162	-59.6954	8.26546	350	470	4678	2330	2403	2416	205	2202	2348	946
L0_R0	0	U	0	3	U	2	490	490	490	0	-8.05802	45.1552	-7.26014	45.4943	418.667	2165.33	428.667	2170.33	-59.6954	8.26546	350	470	4678	2330	2403	2416	205	2202	2348	946
L0_R0	0	U	0	1	U	3	491	491	491	0	-9.13416	43.5903	-7.78823	44.4723	453.25	2159.75	456.25	2168	-59.6954	8.26546	350	470	4678	2330	2403	2416	205	2202	2348	946
L0_R0	0	U	0	2	U	1	491	491	491	0	-8.68295	45.3594	-8.63398	45.0265	390.25	2160.75	406.25	2161.5	-59.6954	8.26546	350	470	4678	2330	2403	2416	205	2202	2348	946
L0_R0	0	U	0	3	U	1	491	491	491	0	-7.83976	45.2812	-7.62636	45.1072	420	2166.67	434	2168.33	-59.6954	8.26546	350	470	4678	2330	2403	2416	205	2202	2348	946
L0_R0	0	U	0	1	U	3	492	492	492	0	-9.13416	43.5903	-7.78823	44.4723	453.25	2159.75	456.25	2168	-59.6954	8.26546	350	470	4678	2330	2403	2416	205	2202	2348	946
L0_R0	0	U	0	2	U	1	492	492	492	0	-8.68295	45.3594	-8.63398	45.0265	390.25	2160.75	406.25	2161.5	-59.6954	8.26546	350	470	4678	2330	2403	2416	205	2202	2348	946
L0_R0	0	U	0	3	U	1	492	492	492	0	-7.83976	45.2812	-7.62636	45.1072	420	2166.67	434	2168.33	-59.6954	8.26546	350	470	4678	2330	2403	2416	205	2202	2348	946
L0_R0	0	U	0	1	U	3	493	493	493	0	-9.13416	43.5903	-7.78823	44.4723	453.25	2159.75	456.25	2168	-59.6954	8.26546	350	470	4678	2330	2403	2416	205	2202	2348	946
L0_R0	0	U	0	2	U	1	493	493	493	0	-8.68295	45.3594	-8.63398	45.0265	390.25	2160.75	406.25	2161.5	-59.6954	8.26546	350	470	4678	2330	2403	2416	205	2202	2348	946
L0_R0	0	U	0	3	U	1	493	493	493	0	-7.83976	45.2812	-7.62636	45.1072	420	2166.67	434	2168.33	-59.6954	8.26546	350	470	4678	2330	2403	2416	205	2202	2348	946
L0_R0	0	U	0	1	U	3	494	494	494	0	-9.13416	43.5903	-7.78823	44.4723	453.25	2159.75	456.25	2168	-59.6954	8.26546	350	470	4678	2330	2403	2416	205	2202	2348	946
L0_R0	0	U	0	2	U	1	494	494	494	0	-8.68295	45.3594	-8.63398	45.0265	390.25	2160.75	406.25	2161.5	-59.6954	8.26546	350	470	4678	2330	2403	2416	205	2202	2348	946
L0_R0	0	U	0	3	U	1	494	494	494	0	-7.83976	45.2812	-7.62636	45.1072	420	2166.67	434	2168.33	-59.6954	8.26546	350	470	4678	2330	2403	2416	205	2202	2348	946
L0_R0	0	U	0	1	U	3	495	495	495	0	-9.13416	43.5903	-7.78823	44.4723	453.25	2159.75	456.25	2168	-59.6954	8.26546	350	470	4678	2330	2403	2416	205	2202	2348	946
L0_R0	0	U	0	2	U	1	495	495	495	0	-8.68295	45.3594	-8.63398	45.0265	390.25	2160.75	406.25	2161.5	-59.6954	8.26546	350	470	4678	2330	2403	2416	205	2202	2348	946
L0_R0	0	U	0	3	U	1	495	495	495	0	-7.83976	45.2812	-7.62636	45.1072	420	2166.67	434	2168.33	-59.6954	8.26546	350	470	4678	2330	2403	2416	205	2202	2348	946
L0_R0	0	U	0	1	U	3	496	496	496	0	-9.13416	43.5903	-7.78823	44.4723	453.25	2159.75	456.25	2168	-59.6954	8.26546	350	470	4678	2330	2403	2416	205	2202	2348	946
L0_R0	0	U	0	2	U	1	496	496	496	0	-8.68295	45.3594	-8.63398	45.0265	390.25	2160.75	406.25	2161.5	-59.6954	8.26546	350	470	4678	2330	2403	2416	205	2202	2348	946
L0_R0	0	U	0	3	U	1	496	496	496	0	-7.83976	45.2812	-7.62636	45.1072	420	2166.67	434	2168.33	-59.6954	8.26546	350	470	4678	2330	2403	2416	205	2202	2348	946
L0_R0	0	U	0	1	U	3	497	497	497	0	-9.13416	43.5903	-7.78823	44.4723	453.25	2159.75	456.25	2168	-59.6954	8.26546	350	470	4678	2330	2403	2416	205	2202	2348	946
L0_R0	0	U	0	2	U	1	497	497	497	0	-8.68295	45.3594	-8.63398	45.0265	390.25	2160.75	406.25	2161.5	-59.6954	8.26546	350	470	4678	2330	2403	2416	205	2202	2348	946
L0_R0	0	U	0	3	U	1	497	497	497	0	-7.83976	45.2812	-7.62636	45.1072	420	2166.67	434	2168.33	-59.6954	8.26546	350	470	4678	2330	2403	2416	205	2202	2348	946
L0_R0	0	U	0	1	U	3	498	498	498	0	-9.13416	43.5903	-7.78823	44.4723	453.25	2159.75	456.25	2168	-59.6954	8.26546	350	470	4678	2330	2403	2416	205	2202	2348	946
L0_R0	0	U	0	2	U	1	498	498	498	0	-8.68295	45.3594	-8.63398	45.0265	390.25	2160.75	406.25	2161.5	-59.6954	8.26546	350	470	4678	2330	2403	2416	205	2202	2348	946
L0_R0	0	U	0	3	U	1	498	498	498	0	-7.8605	45.4451	-7.57849	45.3755	412.333	2166.33	424	2168.33	-59.6954	8.26546	350	470	4678	2330	2403	2416	205	2202	2348	946
L0_R0	0	U	0	1	U	3	499	499	499	0	-9.13416	43.5903	-7.78823	44.4723	453.25	2159.75	456.25	2168	-59.6954	8.26546	350	470	4678	2330	2403	2416	205	2202	2348	946
L0_R0	0	U	0	2	U	1	499	499	499	0	-8.68295	45.3594	-8.63398	45.0265	390.25	2160.75	406.25	2161.5	-59.6954	8.26546	350	470	4678	2330	2403	2416	205	2202	2348	946
L0_R0	0	U	0	3	U	1	499	499	499	0	-7.69196	45.5668	-7.69023	45.2953	412.333	2167.33	424	2167.67	-59.6954	8.26546	350	470	4678	2330	2403	2416	205	2202	2348	946
L0_R0	0	U	0	1	U	3	500	500	500	0	-9.13416	43.5903	-7.78823	44.4723	453.25	2159.75	456.25	2168	-59.6954	8.26546	350	470	4678	2330	2403	2416	205	2202	2348	946
L0_R0	0	U	0	2	U	1	500	500	500	0	-8.68295	45.3594	-8.63398	45.0265	390.25	2160.75	406.25	2161.5	-59.6954	8.26546	350	470	4678	2330	2403	2416	205	2202	2348	946
L0_R0	0	U	0	3	U	1	500	500	500	0	-7.69196	45.5668	-7.69023	45.2953	412.333	2167.33	424	2167.67	-59.6954	8.26546	350	470	4678	2330	2403	2416	205	2202	2348	946
L0_R0	0	U	0	1	U	3	501	501	501	0	-9.13416	43.5903	-7.78823	44.4723	453.25	2159.75	456.25	2168	-59.6954	8.26546	350	470	4678	2330	2403	2416	205	2202	2348	946
L0_R0	0	U	0	2	U	1	501	501	501	0	-8.86981	45.309	-8.74754	44.9902	386.5	2159.5	404.25	2160.75	-59.6954	8.26546	350	470	4678	2330	2403	2416	205	2202	2348	946
L0_R0	0	U	0	3	U	1	501	501	501	0	-7.69196	45.5668	-7.69023	45.2953	412.333	2167.33	424	2167.67	-59.6954	8.26546	350	470	4678	2330	2403	2416	205	2202	2348	946
L0_R0	0	U	0	1	U	3	502	502	502	0	-9.13416	43.5903	-7.78823	44.4723	453.25	2159.75	456.25	2168	-59.6954	8.26546	350	470	4678	2330	2403	2416	205	2202	2348	946
L0_R0	0	U	0	2	U	1	502	502	502	0	-8.86981	45.309	-8.74754	44.9902	386.5	2159.5	404.25	2160.75	-59.6954	8.26546	350	470	4678	2330	2403	2416	205	2202	2348	946
L0_R0	0	U	0	3	U	1	502	502	502	0	-7.79713	45.8022	-7.86999	45.3916	399	2166.33	414.333	2166.33	-59.6954	8.26546	350	470	4678	2330	2403	2416	205	2202	2348	946
L0_R0	0	U	0	1	U	3	503	503	503	0	-9.13416	43.5903	-7.78823	44.4723	453.25	2159.75	456.25	2168	-59.6954	8.26546	350	470	4678	2330	2403	2416	205	2202	2348	946
L0_R0	0	U	0	2	U	1	503	503	503	0	-8.94823	45.4695	-8.79696	45.1152	377	2158.75	397.25	2160.25	-59.6954	8.26546	350	470	4678	2330	2403	2416	205	2202	2348	946
L0_R0	0	U	0	3	U	1	503	503	503	0	-7.79713	45.8022	-7.86999	45.3916	399	2166.33	414.333	2166.33	-59.6954	8.26546	350	470	4678	2330	2403	2416	205	2202	2348	946
L0_R0	0	U	0	1	U	3	504	504	504	0	-9.13416	43.5903	-7.78823	44.4723	453.25	2159.75	456.25	2168	-59.6954	8.26546	350	470	4678	2330	2403	2416	205	2202	2348	946
L0_R0	0	U	0	2	U	1	504	504	504	0	-8.94823	45.4695	-8.79696	45.1152	377	2158.75	397.25	2160.25	-59.6954	8.26546	350	470	4678	2330	2403	2416	205	2202	2348	946
L0_R0	0	U	0	3	U	1	504	504	504	0	-7.79713	45.8022	-7.86999	45.3916	399	2166.33	414.333	2166.33	-59.6954	8.26546	350	470	4678	2330	2403	2416	205	2202	2348	946
L0_R0	0	U	0	1	U	3	505	505	505	0	-9.13416	43.5903	-7.78823	44.4723	453.25	2159.75	456.25	2168	-59.6954	8.26546	350	470	4678	2330	2403	2416	205	2202	2348	946
L0_R0	0	U	0	2	U	2	505	505	505	0	-9.00878	45.528	-8.96827	45.151	372.5	2158.25	390.25	2159	-59.6954	8.26546	350	470	4678	2330	2403	2416	205	2202	2348	946
L0_R0	0	U	0	3	U	1	505	505	505	0	-7.79713	45.8022	-7.86999	45.3916	399	2166.33	414.333	2166.33	-59.6954	8.26546	350	470	4678	2330	2403	2416	205	2202	2348	946
L0_R0	0	U	0	1	U	3	506	506	506	0	-9.13416	43.5903	-7.78823	44.4723	453.25	2159.75	456.25	2168	-59.6954	8.26546	350	470	4678	2330	2403	2416	205	2202	2348	946
L0_R0	0	U	0	2	U	2	506	506	506	0	-9.16876	45.6216	-8.96996	45.3446	363.25	2157	381.75	2158.75	-59.6954	8.26546	350	470	4678	2330	2403	2416	205	2202	2348	946
L0_R0	0	U	0	3	U	1	506	506	506	0	-8.00149	45.7466	-7.78588	45.5846	395	2165	408.667	2166.67	-59.6954	8.26546	350	470	4678	2330	2403	2416	205	2202	2348	946
L0_R0	0	U	0	1	U	3	507	507	507	0	-9.13416	43.5903	-7.78823	44.4723	453.25	2159.75	456.25	2168	-59.6954	8.26546	350	470	4678	2330	2403	2416	205	2202	2348	946
L0_R0	0	U	0	2	U	3	507	507	507	0	-9.16876	45.6216	-8.96996	45.3446	363.25	2157	381.75	2158.75	-59.6954	8.26546	350	470	4678	2330	2403	2416	205	2202	2348	946
L0_R0	0	U	0	3	U	1	507	507	507	0	-8.00149	45.7466	-7.78588	45.5846	395	2165	408.667	2166.67	-59.6954	8.26546	350	470	4678	2330	2403	2416	205	2202	2348	946
L0_R0	0	U	0	1	U	3	508	508	508	0	-9.13416	43.5903	-7.78823	44.4723	453.25	2159.75	456.25	2168	-59.6954	8.26546	350	470	4678	2330	2403	2416	205	2202	2348	946
L0_R0	0	U	0	2	U	3	508	508	508	0	-9.16876	45.6216	-8.96996	45.3446	363.25	2157	381.75	2158.75	-59.6954	8.26546	350	470	4678	2330	2403	2416	205	2202	2348	946
L0_R0	0	U	0	3	U	1	508	508	508	0	-8.00149	45.7466	-7.78588	45.5846	395	2165	408.667	2166.67	-59.6954	8.26546	350	470	4678	2330	2403	2416	205	2202	2348	946
L0_R0	0	U	0	1	U	3	509	509	509	0	-9.13416	43.5903	-7.78823	44.4723	453.25	2159.75	456.25	2168	-59.6954	8.26546	350	470	4678	2330	2403	2416	205	2202	2348	946
L0_R0	0	U	0	2	U	1	509	509	509	0	-9.16876	45.6216	-8.96996	45.3446	363.25	2157	381.75	2158.75	-59.6954	8.26546	350	470	4678	2330	2403	2416	205	2202	2348	946
L0_R0	0	U	0	3	U	1	509	509	509	0	-8.00149	45.7466	-7.78588	45.5846	395	2165	408.667	2166.67	-59.6954	8.26546	350	470	4678	2330	2403	2416	205	2202	2348	946
L0_R0	0	U	0	1	U	3	510	510	510	0	-9.13416	43.5903	-7.78823	44.4723	453.25	2159.75	456.25	2168	-59.6954	8.26546	350	470	4678	2330	2403	2416	205	2202	2348	946
L0_R0	0	U	0	2	U	1	510	510	510	0	-9.16876	45.6216	-8.96996	45.3446	363.25	2157	381.75	2158.75	-59.6954	8.26546	350	470	4678	2330	2403	2416	205	2202	2348	946
L0_R0	0	U	0	3	U	1	510	510	510	0	-8.00149	45.7466	-7.78588	45.5846	395	2165	408.667	2166.67	-59.6954	8.26546	350	470	4678	2330	2403	2416	205	2202	2348	946
L0_R0	0	U	0	1	U	3	511	511	511	0	-9.13416	43.5903	-7.78823	44.4723	453.25	2159.75	456.25	2168	-59.6954	8.26546	350	470	4678	2330	2403	2416	205	2202	2348	946
L0_R0	0	U	0	2	U	1	511	511	511	0	-9.17615	45.7818	-8.88123	45.6508	356	2156.75	371.25	2159	-59.6954	8.26546	350	470	4678	2330	2403	2416	205	2202	2348	946
L0_R0	0	U	0	3	U	1	511	511	511	0	-8.00149	45.7466	-7.78588	45.5846	395	2165	408.667	2166.67	-59.6954	8.26546	350	470	4678	2330	2403	2416	205	2202	2348	946
L0_R0	0	U	0	1	U	3	512	512	512	0	-9.13416	43.5903	-7.78823	44.4723	453.25	2159.75	456.25	2168	-59.6954	8.26546	350	470	4678	2330	2403	2416	205	2202	2348	946
L0_R0	0	U	0	2	U	1	512	512	512	0	-9.17615	45.7818	-8.88123	45.6508	356	2156.75	371.25	2159	-59.6954	8.26546	350	470	4678	2330	2403	2416	205	2202	2348	946
L0_R0	0	U	0	3	U	1	512	512	512	0	-8.00149	45.7466	-7.78588	45.5846	395	2165	408.667	2166.67	-59.6954	8.26546	350	470	4678	2330	2403	2416	205	2202	2348	946
L0_R0	0	U	0	1	U	3	513	513	513	0	-9.13416	43.5903	-7.78823	44.4723	453.25	2159.75	456.25	2168	-59.6954	8.26546	350	470	4678	2330	2403	2416	205	2202	2348	946
L0_R0	0	U	0	2	U	1	513	513	513	0	-9.17615	45.7818	-8.88123	45.6508	356	2156.75	371.25	2159	-59.6954	8.26546	350	470	4678	2330	2403	2416	205	2202	2348	946
L0_R0	0	U	0	3	U	1	513	513	513	0	-8.00149	45.7466	-7.78588	45.5846	395	2165	408.667	2166.67	-59.6954	8.26546	350	470	4678	2330	2403	2416	205	2202	2348	946
L0_R0	0	U	0	1	U	1	514	514	514	0	-9.00721	43.7087	-8.47569	43.883	452	2160.5	460.75	2164	-59.6954	8.26546	350	470	4678	2330	2403	2416	205	2202	2348	946
L0_R0	0	U	0	2	U	1	514	514	514	0	-9.17615	45.7818	-8.88123	45.6508	356	2156.75	371.25	2159	-59.6954	8.26546	350	470	4678	2330	2403	2416	205	2202	2348	946
L0_R0	0	U	0	3	U	1	514	514	514	0	-8.00149	45.7466	-7.78588	45.5846	395	2165	408.667	2166.67	-59.6954	8.26546	350	470	4678	2330	2403	2416	205	2202	2348	946
L0_R0	0	U	0	1	U	1	515	515	515	0	-9.12279	43.6555	-8.55565	43.8382	450.75	2159.75	460.25	2163.5	-59.6954	8.26546	350	470	4678	2330	2403	2416	205	2202	2348	946
L0_R0	0	U	0	2	U	1	515	515	515	0	-9.17615	45.7818	-8.88123	45.6508	356	2156.75	371.25	2159	-59.6954	8.26546	350	470	4678	2330	2403	2416	205	2202	2348	946
L0_R0	0	U	0	3	U	1	515	515	515	0	-8.00149	45.7466	-7.78588	45.5846	395	2165	408.667	2166.67	-59.6954	8.26546	350	470	4678	2330	2403	2416	205	2202	2348	946
L0_R0	0	U	0	1	U	1	516	516	516	0	-9.12279	43.6555	-8.55565	43.8382	450.75	2159.75	460.25	2163.5	-59.6954	8.26546	350	470	4678	2330	2403	2416	205	2202	2348	946
L0_R0	0	U	0	2	U	1	516	516	516	0	-9.17615	45.7818	-8.88123	45.6508	356	2156.75	371.25	2159	-59.6954	8.26546	350	470	4678	2330	2403	2416	205	2202	2348	946
L0_R0	0	U	0	3	U	1	516	516	516	0	-8.00149	45.7466	-7.78588	45.5846	395	2165	408.667	2166.67	-59.6954	8.26546	350	470	4678	2330	2403	2416	205	2202	2348	946
L0_R0	0	U	0	1	U	1	517	517	517	0	-9.12279	43.6555	-8.55565	43.8382	450.75	2159.75	460.25	2163.5	-59.6954	8.26546	350	470	4678	2330	2403	2416	205	2202	2348	946
L0_R0	0	U	0	2	U	1	517	517	517	0	-9.17615	45.7818	-8.88123	45.6508	356	2156.75	371.25	2159	-59.6954	8.26546	350	470	4678	2330	2403	2416	205	2202	2348	946
L0_R0	0	U	0	3	U	1	517	517	517	0	-8.00149	45.7466	-7.78588	45.5846	395	2165	408.667	2166.67	-59.6954	8.26546	350	470	4678	2330	2403	2416	205	2202	2348	946
L0_R0	0	U	0	1	U	1	518	518	518	0	-9.12279	43.6555	-8.55565	43.8382	450.75	2159.75	460.25	2163.5	-59.6954	8.26546	350	470	4678	2330	2403	2416	205	2202	2348	946
L0_R0	0	U	0	2	U	1	518	518	518	0	-9.17615	45.7818	-8.88123	45.6508	356	2156.75	371.25	2159	-59.6954	8.26546	350	470	4678	2330	2403	2416	205	2202	2348	946
L0_R0	0	U	0	3	U	1	518	518	518	0	-8.00149	45.7466	-7.78588	45.5846	395	2165	408.667	2166.67	-59.6954	8.26546	350	470	4678	2330	2403	2416	205	2202	2348	946
L0_R0	0	U	0	1	U	1	519	519	519	0	-9.12279	43.6555	-8.55565	43.8382	450.75	2159.75	460.25	2163.5	-59.6954	8.26546	350	470	4678	2330	2403	2416	205	2202	2348	946
L0_R0	0	U	0	2	U	1	519	519	519	0	-9.17615	45.7818	-8.88123	45.6508	356	2156.75	371.25	2159	-59.6954	8.26546	350	470	4678	2330	2403	2416	205	2202	2348	946
L0_R0	0	U	0	3	U	1	519	519	519	0	-8.57714	45.2118	-7.52253	45.6892	400	2161.67	412.333	2168.33	-59.6954	8.26546	350	470	4678	2330	2403	2416	205	2202	2348	946
L0_R0	0	U	0	1	U	1	520	520	520	0	-9.12279	43.6555	-8.55565	43.8382	450.75	2159.75	460.25	2163.5	-59.6954	8.26546	350	470	4678	2330	2403	2416	205	2202	2348	946
L0_R0	0	U	0	2	U	3	520	520	520	0	-9.17615	45.7818	-8.88123	45.6508	356	2156.75	371.25	2159	-59.6954	8.26546	350	470	4678	2330	2403	2416	205	2202	2348	946
L0_R0	0	U	0	3	U	1	520	520	520	0	-9.14848	44.6594	-7.67923	45.6384	406	2158.33	409.667	2167.33	-59.6954	8.26546	350	470	4678	2330	2403	2416	205	2202	2348	946
L0_R0	0	U	0	1	U	1	521	521	521	0	-9.12279	43.6555	-8.55565	43.8382	450.75	2159.75	460.25	2163.5	-59.6954	8.26546	350	470	4678	2330	2403	2416	205	2202	2348	946
L0_R0	0	U	0	2	U	3	521	521	521	0	-9.17615	45.7818	-8.88123	45.6508	356	2156.75	371.25	2159	-59.6954	8.26546	350	470	4678	2330	2403	2416	205	2202	2348	946
L0_R0	0	U	0	3	U	1	521	521	521	0	-9.06301	44.6069	-7.69682	45.8127	411	2159	401.667	2167	-59.6954	8.26546	350	470	4678	2330	2403	2416	205	2202	2348	946
L0_R0	0	U	0	1	U	1	522	522	522	0	-9.12279	43.6555	-8.55565	43.8382	450.75	2159.75	460.25	2163.5	-59.6954	8.26546	350	470	4678	2330	2403	2416	205	2202	2348	946
L0_R0	0	U	0	2	U	3	522	522	522	0	-9.17615	45.7818	-8.88123	45.6508	356	2156.75	371.25	2159	-59.6954	8.26546	350	470	4678	2330	2403	2416	205	2202	2348	946
L0_R0	0	U	0	3	U	1	522	522	522	0	-9.06301	44.6069	-7.69682	45.8127	411	2159	401.667	2167	-59.6954	8.26546	350	470	4678	2330	2403	2416	205	2202	2348	946
L0_R0	0	U	0	1	U	1	523	523	523	0	-9.55005	43.4209	-8.75351	43.7332	447.75	2157	458.75	2162.25	-59.6954	8.26546	350	470	4678	2330	2403	2416	205	2202	2348	946
L0_R0	0	U	0	2	U	1	523	523	523	0	-9.17615	45.7818	-8.88123	45.6508	356	2156.75	371.25	2159	-59.6954	8.26546	350	470	4678	2330	2403	2416	205	2202	2348	946
L0_R0	0	U	0	3	U	1	523	523	523	0	-9.06301	44.6069	-7.69682	45.8127	411	2159	401.667	2167	-59.6954	8.26546	350	470	4678	2330	2403	2416	205	2202	2348	946
L0_R0	0	U	0	1	U	1	524	524	524	0	-9.55005	43.4209	-8.75351	43.7332	447.75	2157	458.75	2162.25	-59.6954	8.26546	350	470	4678	2330	2403	2416	205	2202	2348	946
L0_R0	0	U	0	2	U	1	524	524	524	0	-9.17615	45.7818	-8.88123	45.6508	356	2156.75	371.25	2159	-59.6954	8.26546	350	470	4678	2330	2403	2416	205	2202	2348	946
L0_R0	0	U	0	3	U	1	524	524	524	0	-9.13759	44.4464	-8.48243	45.2114	415.667	2158.67	403	2162.33	-59.6954	8.26546	350	470	4678	2330	2403	2416	205	2202	2348	946
L0_R0	0	U	0	1	U	1	525	525	525	0	-9.55005	43.4209	-8.75351	43.7332	447.75	2157	458.75	2162.25	-59.6954	8.26546	350	470	4678	2330	2403	2416	205	2202	2348	946
L0_R0	0	U	0	2	U	1	525	525	525	0	-9.17615	45.7818	-8.88123	45.6508	356	2156.75	371.25	2159	-59.6954	8.26546	350	470	4678	2330	2403	2416	205	2202	2348	946
L0_R0	0	U	0	3	U	1	525	525	525	0	-9.13759	44.4464	-8.48243	45.2114	415.667	2158.67	403	2162.33	-59.6954	8.26546	350	470	4678	2330	2403	2416	205	2202	2348	946
L0_R0	0	U	0	1	U	1	526	526	526	0	-9.55005	43.4209	-8.75351	43.7332	447.75	2157	458.75	2162.25	-59.6954	8.26546	350	470	4678	2330	2403	2416	205	2202	2348	946
L0_R0	0	U	0	2	U	1	526	526	526	0	-9.17615	45.7818	-8.88123	45.6508	356	2156.75	371.25	2159	-59.6954	8.26546	350	470	4678	2330	2403	2416	205	2202	2348	946
L0_R0	0	U	0	3	U	1	526	526	526	0	-9.13759	44.4464	-8.48243	45.2114	415.667	2158.67	403	2162.33	-59.6954	8.26546	350	470	4678	2330	2403	2416	205	2202	2348	946
L0_R0	0	U	0	1	U	1	527	527	527	0	-9.55005	43.4209	-8.75351	43.7332	447.75	2157	458.75	2162.25	-59.6954	8.26546	350	470	4678	2330	2403	2416	205	2202	2348	946
L0_R0	0	U	0	2	U	1	527	527	527	0	-9.17615	45.7818	-8.88123	45.6508	356	2156.75	371.25	2159	-59.6954	8.26546	350	470	4678	2330	2403	2416	205	2202	2348	946
L0_R0	0	U	0	3	U	1	527	527	527	0	-9.13759	44.4464	-8.48243	45.2114	415.667	2158.67	403	2162.33	-59.6954	8.26546	350	470	4678	2330	2403	2416	205	2202	2348	946
L0_R0	0	U	0	1	U	3	528	528	528	0	-9.55005	43.4209	-8.75351	43.7332	447.75	2157	458.75	2162.25	-59.6954	8.26546	350	470	4678	2330	2403	2416	205	2202	2348	946
L0_R0	0	U	0	2	U	1	528	528	528	0	-9.17615	45.7818	-8.88123	45.6508	356	2156.75	371.25	2159	-59.6954	8.26546	350	470	4678	2330	2403	2416	205	2202	2348	946
L0_R0	0	U	0	3	U	1	528	528	528	0	-9.13759	44.4464	-8.48243	45.2114	415.667	2158.67	403	2162.33	-59.6954	8.26546	350	470	4678	2330	2403	2416	205	2202	2348	946
L0_R0	0	U	0	1	U	3	529	529	529	0	-9.55005	43.4209	-8.75351	43.7332	447.75	2157	458.75	2162.25	-59.6954	8.26546	350	470	4678	2330	2403	2416	205	2202	2348	946
L0_R0	0	U	0	2	U	3	529	529	529	0	-9.17615	45.7818	-8.88123	45.6508	356	2156.75	371.25	2159	-59.6954	8.26546	350	470	4678	2330	2403	2416	205	2202	2348	946
L0_R0	0	U	0	3	U	1	529	529	529	0	-9.13759	44.4464	-8.48243	45.2114	415.667	2158.67	403	2162.33	-59.6954	8.26546	350	470	4678	2330	2403	2416	205	2202	2348	946
L0_R0	0	U	0	1	U	3	530	530	530	0	-9.55005	43.4209	-8.75351	43.7332	447.75	2157	458.75	2162.25	-59.6954	8.26546	350	470	4678	2330	2403	2416	205	2202	2348	946
L0_R0	0	U	0	2	U	3	530	530	530	0	-9.17615	45.7818	-8.88123	45.6508	356	2156.75	371.25	2159	-59.6954	8.26546	350	470	4678	2330	2403	2416	205	2202	2348	946
L0_R0	0	U	0	3	U	1	530	530	530	0	-9.13759	44.4464	-8.48243	45.2114	415.667	2158.67	403	2162.33	-59.6954	8.26546	350	470	4678	2330	2403	2416	205	2202	2348	946
L0_R0	0	U	0	1	U	3	531	531	531	0	-9.55005	43.4209	-8.75351	43.7332	447.75	2157	458.75	2162.25	-59.6954	8.26546	350	470	4678	2330	2403	2416	205	2202	2348	946
L0_R0	0	U	0	2	U	3	531	531	531	0	-9.17615	45.7818	-8.88123	45.6508	356	2156.75	371.25	2159	-59.6954	8.26546	350	470	4678	2330	2403	2416	205	2202	2348	946
L0_R0	0	U	0	3	U	1	531	531	531	0	-9.13759	44.4464	-8.48243	45.2114	415.667	2158.67	403	2162.33	-59.6954	8.26546	350	470	4678	2330	2403	2416	205	2202	2348	946
L0_R0	0	U	0	1	U	3	532	532	532	0	-9.55005	43.4209	-8.75351	43.7332	447.75	2157	458.75	2162.25	-59.6954	8.26546	350	470	4678	2330	2403	2416	205	2202	2348	946
L0_R0	0	U	0	2	U	3	532	532	532	0	-9.17615	45.7818	-8.88123	45.6508	356	2156.75	371.25	2159	-59.6954	8.26546	350	470	4678	2330	2403	2416	205	2202	2348	946
L0_R0	0	U	0	3	U	1	532	532	532	0	-9.13759	44.4464	-8.48243	45.2114	415.667	2158.67	403	2162.33	-59.6954	8.26546	350	470	4678	2330	2403	2416	205	2202	2348	946
L0_R0	0	U	0	1	U	3	533	533	533	0	-9.55005	43.4209	-8.75351	43.7332	447.75	2157	458.75	2162.25	-59.6954	8.26546	350	470	4678	2330	2403	2416	205	2202	2348	946
L0_R0	0	U	0	2	U	1	533	533	533	0	-9.62817	45.185	-8.57084	45.5912	367.5	2154.25	383.75	2161.25	-59.6954	8.26546	350	470	4678	2330	2403	2416	205	2202	2348	946
L0_R0	0	U	0	3	U	1	533	533	533	0	-9.13759	44.4464	-8.48243	45.2114	415.667	2158.67	403	2162.33	-59.6954	8.26546	350	470	4678	2330	2403	2416	205	2202	2348	946
L0_R0	0	U	0	1	U	2	534	534	534	0	-10.2022	42.8461	-8.76671	43.8617	452.75	2153	452.75	2162	-59.6954	8.26546	350	470	4678	2330	2403	2416	205	2202	2348	946
L0_R0	0	U	0	2	U	1	534	534	534	0	-9.99137	44.8771	-8.42751	45.7946	369.25	2152	379.5	2162	-59.6954	8.26546	350	470	4678	2330	2403	2416	205	2202	2348	946
L0_R0	0	U	0	3	U	1	534	534	534	0	-9.13759	44.4464	-8.48243	45.2114	415.667	2158.67	403	2162.33	-59.6954	8.26546	350	470	4678	2330	2403	2416	205	2202	2348	946
L0_R0	0	U	0	1	U	1	535	535	535	0	-10.0487	42.741	-8.98382	43.6394	462.25	2154.25	455.75	2160.75	-59.6954	8.26546	350	470	4678	2330	2403	2416	205	2202	2348	946
L0_R0	0	U	0	2	U	2	535	535	535	0	-10.1704	44.4301	-8.7543	45.7674	383.25	2151.25	370.25	2159.75	-59.6954	8.26546	350	470	4678	2330	2403	2416	205	2202	2348	946
L0_R0	0	U	0	3	U	1	535	535	535	0	-9.13759	44.4464	-8.48243	45.2114	415.667	2158.67	403	2162.33	-59.6954	8.26546	350	470	4678	2330	2403	2416	205	2202	2348	946
L0_R0	0	U	0	1	U	2	536	536	536	0	-10.123	42.509	-9.13359	43.3909	470.25	2154	462	2160	-59.6954	8.26546	350	470	4678	2330	2403	2416	205	2202	2348	946
L0_R0	0	U	0	2	U	2	536	536	536	0	-9.86822	44.3919	-9.25949	45.0979	394.75	2153.5	383.25	2157	-59.6954	8.26546	350	470	4678	2330	2403	2416	205	2202	2348	946
L0_R0	0	U	0	3	U	1	536	536	536	0	-9.13759	44.4464	-8.48243	45.2114	415.667	2158.67	403	2162.33	-59.6954	8.26546	350	470	4678	2330	2403	2416	205	2202	2348	946
L0_R0	0	U	0	1	U	2	537	537	537	0	-10.5266	41.9471	-9.79611	42.6026	482.75	2151.75	476.25	2156.25	-59.6954	8.26546	350	470	4678	2330	2403	2416	205	2202	2348	946
L0_R0	0	U	0	2	U	3	537	537	537	0	-9.86822	44.3919	-9.25949	45.0979	394.75	2153.5	383.25	2157	-59.6954	8.26546	350	470	4678	2330	2403	2416	205	2202	2348	946
L0_R0	0	U	0	3	U	1	537	537	537	0	-9.13759	44.4464	-8.48243	45.2114	415.667	2158.67	403	2162.33	-59.6954	8.26546	350	470	4678	2330	2403	2416	205	2202	2348	946
L0_R0	0	U	0	1	U	2	538	538	538	0	-11.0522	41.4317	-10.1107	42.1806	489.5	2148.5	485.25	2154.5	-59.6954	8.26546	350	470	4678	2330	2403	2416	205	2202	2348	946
L0_R0	0	U	0	2	U	1	538	538	538	0	-10.4695	44.0711	-8.97284	45.1247	389.5	2149.5	391.25	2159	-59.6954	8.26546	350	470	4678	2330	2403	2416	205	2202	2348	946
L0_R0	0	U	0	3	U	1	538	538	538	0	-9.71828	44.0578	-7.96654	45.3918	414.333	2155	411.333	2165.67	-59.6954	8.26546	350	470	4678	2330	2403	2416	205	2202	2348	946
L0_R0	0	U	0	1	U	2	539	539	539	0	-10.9544	41.4166	-9.94684	42.1313	493.25	2149.25	492.5	2155.75	-59.6954	8.26546	350	470	4678	2330	2403	2416	205	2202	2348	946
L0_R0	0	U	0	2	U	1	539	539	539	0	-10.9613	43.7449	-9.07494	45.1474	388	2146.25	387	2158.25	-59.6954	8.26546	350	470	4678	2330	2403	2416	205	2202	2348	946
L0_R0	0	U	0	3	U	1	539	539	539	0	-9.96984	43.9364	-8.49947	45.1143	411.667	2153.33	406.667	2162.33	-59.6954	8.26546	350	470	4678	2330	2403	2416	205	2202	2348	946
L0_R0	0	U	0	1	U	3	540	540	540	0	-10.9544	41.4166	-9.94684	42.1313	493.25	2149.25	492.5	2155.75	-59.6954	8.26546	350	470	4678	2330	2403	2416	205	2202	2348	946
L0_R0	0	U	0	2	U	1	540	540	540	0	-10.9613	43.7449	-9.07494	45.1474	388	2146.25	387	2158.25	-59.6954	8.26546	350	470	4678	2330	2403	2416	205	2202	2348	946
L0_R0	0	U	0	3	U	1	540	540	540	0	-10.3453	43.6053	-8.64349	44.8334	414.333	2151	414.333	2161.67	-59.6954	8.26546	350	470	4678	2330	2403	2416	205	2202	2348	946
L0_R0	0	U	0	1	U	3	541	541	541	0	-10.9544	41.4166	-9.94684	42.1313	493.25	2149.25	492.5	2155.75	-59.6954	8.26546	350	470	4678	2330	2403	2416	205	2202	2348	946
L0_R0	0	U	0	2	U	1	541	541	541	0	-10.9613	43.7449	-9.07494	45.1474	388	2146.25	387	2158.25	-59.6954	8.26546	350	470	4678	2330	2403	2416	205	2202	2348	946
L0_R0	0	U	0	3	U	1	541	541	541	0	-10.4769	43.6296	-9.05824	44.3663	409	2150	421.667	2159.33	-59.6954	8.26546	350	470	4678	2330	2403	2416	205	2202	2348	946
L0_R0	0	U	0	1	U	3	542	542	542	0	-10.9544	41.4166	-9.94684	42.1313	493.25	2149.25	492.5	2155.75	-59.6954	8.26546	350	470	4678	2330	2403	2416	205	2202	2348	946
L0_R0	0	U	0	2	U	1	542	542	542	0	-10.9613	43.7449	-9.07494	45.1474	388	2146.25	387	2158.25	-59.6954	8.26546	350	470	4678	2330	2403	2416	205	2202	2348	946
L0_R0	0	U	0	3	U	1	542	542	542	0	-10.4769	43.6296	-9.05824	44.3663	409	2150	421.667	2159.33	-59.6954	8.26546	350	470	4678	2330	2403	2416	205	2202	2348	946
L0_R0	0	U	0	1	U	3	543	543	543	0	-10.9544	41.4166	-9.94684	42.1313	493.25	2149.25	492.5	2155.75	-59.6954	8.26546	350	470	4678	2330	2403	2416	205	2202	2348	946
L0_R0	0	U	0	2	U	1	543	543	543	0	-10.9613	43.7449	-9.07494	45.1474	388	2146.25	387	2158.25	-59.6954	8.26546	350	470	4678	2330	2403	2416	205	2202	2348	946
L0_R0	0	U	0	3	U	1	543	543	543	0	-10.4769	43.6296	-9.05824	44.3663	409	2150	421.667	2159.33	-59.6954	8.26546	350	470	4678	2330	2403	2416	205	2202	2348	946
L0_R0	0	U	0	1	U	3	544	544	544	0	-10.9544	41.4166	-9.94684	42.1313	493.25	2149.25	492.5	2155.75	-59.6954	8.26546	350	470	4678	2330	2403	2416	205	2202	2348	946
L0_R0	0	U	0	2	U	1	544	544	544	0	-10.9613	43.7449	-9.07494	45.1474	388	2146.25	387	2158.25	-59.6954	8.26546	350	470	4678	2330	2403	2416	205	2202	2348	946
L0_R0	0	U	0	3	U	1	544	544	544	0	-10.4769	43.6296	-9.05824	44.3663	409	2150	421.667	2159.33	-59.6954	8.26546	350	470	4678	2330	2403	2416	205	2202	2348	946
L0_R0	0	U	0	1	U	2	545	545	545	0	-10.6263	41.7607	-10.3244	41.7354	488	2151.25	498.5	2153.5	-59.6954	8.26546	350	470	4678	2330	2403	2416	205	2202	2348	946
L0_R0	0	U	0	2	U	1	545	545	545	0	-10.9613	43.7449	-9.07494	45.1474	388	2146.25	387	2158.25	-59.6954	8.26546	350	470	4678	2330	2403	2416	205	2202	2348	946
L0_R0	0	U	0	3	U	1	545	545	545	0	-10.4769	43.6296	-9.05824	44.3663	409	2150	421.667	2159.33	-59.6954	8.26546	350	470	4678	2330	2403	2416	205	2202	2348	946
L0_R0	0	U	0	1	U	2	546	546	546	0	-11.0408	41.8932	-10.5954	41.7432	469	2148	489.75	2151.5	-59.6954	8.26546	350	470	4678	2330	2403	2416	205	2202	2348	946
L0_R0	0	U	0	2	U	3	546	546	546	0	-10.9613	43.7449	-9.07494	45.1474	388	2146.25	387	2158.25	-59.6954	8.26546	350	470	4678	2330	2403	2416	205	2202	2348	946
L0_R0	0	U	0	3	U	1	546	546	546	0	-10.4769	43.6296	-9.05824	44.3663	409	2150	421.667	2159.33	-59.6954	8.26546	350	470	4678	2330	2403	2416	205	2202	2348	946
L0_R0	0	U	0	1	U	2	547	547	547	0	-11.1422	42.0816	-10.7544	41.9996	457.25	2147	473.25	2150	-59.6954	8.26546	350	470	4678	2330	2403	2416	205	2202	2348	946
L0_R0	0	U	0	2	U	3	547	547	547	0	-10.9613	43.7449	-9.07494	45.1474	388	2146.25	387	2158.25	-59.6954	8.26546	350	470	4678	2330	2403	2416	205	2202	2348	946
L0_R0	0	U	0	3	U	1	547	547	547	0	-10.4769	43.6296	-9.05824	44.3663	409	2150	421.667	2159.33	-59.6954	8.26546	350	470	4678	2330	2403	2416	205	2202	2348	946
L0_R0	0	U	0	1	U	3	548	548	548	0	-11.1422	42.0816	-10.7544	41.9996	457.25	2147	473.25	2150	-59.6954	8.26546	350	470	4678	2330	2403	2416	205	2202	2348	946
L0_R0	0	U	0	2	U	1	548	548	548	0	-10.9613	43.7449	-9.07494	45.1474	388	2146.25	387	2158.25	-59.6954	8.26546	350	470	4678	2330	2403	2416	205	2202	2348	946
L0_R0	0	U	0	3	U	1	548	548	548	0	-10.4769	43.6296	-9.05824	44.3663	409	2150	421.667	2159.33	-59.6954	8.26546	350	470	4678	2330	2403	2416	205	2202	2348	946
L0_R0	0	U	0	1	U	3	549	549	549	0	-11.1422	42.0816	-10.7544	41.9996	457.25	2147	473.25	2150	-59.6954	8.26546	350	470	4678	2330	2403	2416	205	2202	2348	946
L0_R0	0	U	0	2	U	1	549	549	549	0	-10.9613	43.7449	-9.07494	45.1474	388	2146.25	387	2158.25	-59.6954	8.26546	350	470	4678	2330	2403	2416	205	2202	2348	946
L0_R0	0	U	0	3	U	1	549	549	549	0	-10.4769	43.6296	-9.05824	44.3663	409	2150	421.667	2159.33	-59.6954	8.26546	350	470	4678	2330	2403	2416	205	2202	2348	946
L0_R0	0	U	0	1	U	3	550	550	550	0	-11.1422	42.0816	-10.7544	41.9996	457.25	2147	473.25	2150	-59.6954	8.26546	350	470	4678	2330	2403	2416	205	2202	2348	946
L0_R0	0	U	0	2	U	1	550	550	550	0	-10.9613	43.7449	-9.07494	45.1474	388	2146.25	387	2158.25	-59.6954	8.26546	350	470	4678	2330	2403	2416	205	2202	2348	946
L0_R0	0	U	0	3	U	1	550	550	550	0	-10.4769	43.6296	-9.05824	44.3663	409	2150	421.667	2159.33	-59.6954	8.26546	350	470	4678	2330	2403	2416	205	2202	2348	946
L0_R0	0	U	0	1	U	3	551	551	551	0	-11.1422	42.0816	-10.7544	41.9996	457.25	2147	473.25	2150	-59.6954	8.26546	350	470	4678	2330	2403	2416	205	2202	2348	946
L0_R0	0	U	0	2	U	1	551	551	551	0	-10.9613	43.7449	-9.07494	45.1474	388	2146.25	387	2158.25	-59.6954	8.26546	350	470	4678	2330	2403	2416	205	2202	2348	946
L0_R0	0	U	0	3	U	1	551	551	551	0	-10.4769	43.6296	-9.05824	44.3663	409	2150	421.667	2159.33	-59.6954	8.26546	350	470	4678	2330	2403	2416	205	2202	2348	946
L0_R0	0	U	0	1	U	3	552	552	552	0	-11.1422	42.0816	-10.7544	41.9996	457.25	2147	473.25	2150	-59.6954	8.26546	350	470	4678	2330	2403	2416	205	2202	2348	946
L0_R0	0	U	0	2	U	1	552	552	552	0	-10.9613	43.7449	-9.07494	45.1474	388	2146.25	387	2158.25	-59.6954	8.26546	350	470	4678	2330	2403	2416	205	2202	2348	946
L0_R0	0	U	0	3	U	1	552	552	552	0	-10.4769	43.6296	-9.05824	44.3663	409	2150	421.667	2159.33	-59.6954	8.26546	350	470	4678	2330	2403	2416	205	2202	2348	946
L0_R0	0	U	0	1	U	3	553	553	553	0	-11.1422	42.0816	-10.7544	41.9996	457.25	2147	473.25	2150	-59.6954	8.26546	350	470	4678	2330	2403	2416	205	2202	2348	946
L0_R0	0	U	0	2	U	1	553	553	553	0	-10.9613	43.7449	-9.07494	45.1474	388	2146.25	387	2158.25	-59.6954	8.26546	350	470	4678	2330	2403	2416	205	2202	2348	946
L0_R0	0	U	0	3	U	1	553	553	553	0	-10.4769	43.6296	-9.05824	44.3663	409	2150	421.667	2159.33	-59.6954	8.26546	350	470	4678	2330	2403	2416	205	2202	2348	946
L0_R0	0	U	0	1	U	3	554	554	554	0	-11.1422	42.0816	-10.7544	41.9996	457.25	2147	473.25	2150	-59.6954	8.26546	350	470	4678	2330	2403	2416	205	2202	2348	946
L0_R0	0	U	0	2	U	3	554	554	554	0	-10.9613	43.7449	-9.07494	45.1474	388	2146.25	387	2158.25	-59.6954	8.26546	350	470	4678	2330	2403	2416	205	2202	2348	946
L0_R0	0	U	0	3	U	1	554	554	554	0	-10.4769	43.6296	-9.05824	44.3663	409	2150	421.667	2159.33	-59.6954	8.26546	350	470	4678	2330	2403	2416	205	2202	2348	946
L0_R0	0	U	0	1	U	3	555	555	555	0	-11.1422	42.0816	-10.7544	41.9996	457.25	2147	473.25	2150	-59.6954	8.26546	350	470	4678	2330	2403	2416	205	2202	2348	946
L0_R0	0	U	0	2	U	2	555	555	555	0	-10.7915	43.5633	-9.71576	44.4747	401.75	2147.75	396	2154.5	-59.6954	8.26546	350	470	4678	2330	2403	2416	205	2202	2348	946
L0_R0	0	U	0	3	U	2	555	555	555	0	-10.1616	43.618	-8.96969	44.598	419.667	2152.33	414.333	2159.67	-59.6954	8.26546	350	470	4678	2330	2403	2416	205	2202	2348	946
L0_R0	0	U	0	1	U	3	556	556	556	0	-11.1422	42.0816	-10.7544	41.9996	457.25	2147	473.25	2150	-59.6954	8.26546	350	470	4678	2330	2403	2416	205	2202	2348	946
L0_R0	0	U	0	2	U	2	556	556	556	0	-10.9941	43.1556	-9.86268	44.4242	413.5	2146.75	393.5	2153.5	-59.6954	8.26546	350	470	4678	2330	2403	2416	205	2202	2348	946
L0_R0	0	U	0	3	U	2	556	556	556	0	-10.0818	43.5479	-9.54605	44.2502	425.333	2153	411.333	2156	-59.6954	8.26546	350	470	4678	2330	2403	2416	205	2202	2348	946
L0_R0	0	U	0	1	U	3	557	557	557	0	-11.1422	42.0816	-10.7544	41.9996	457.25	2147	473.25	2150	-59.6954	8.26546	350	470	4678	2330	2403	2416	205	2202	2348	946
L0_R0	0	U	0	2	U	2	557	557	557	0	-11.2932	42.9562	-10.1124	43.7696	412.75	2144.75	414.5	2152.5	-59.6954	8.26546	350	470	4678	2330	2403	2416	205	2202	2348	946
L0_R0	0	U	0	3	U	3	557	557	557	0	-10.0818	43.5479	-9.54605	44.2502	425.333	2153	411.333	2156	-59.6954	8.26546	350	470	4678	2330	2403	2416	205	2202	2348	946
L0_R0	0	U	0	1	U	3	558	558	558	0	-11.1422	42.0816	-10.7544	41.9996	457.25	2147	473.25	2150	-59.6954	8.26546	350	470	4678	2330	2403	2416	205	2202	2348	946
L0_R0	0	U	0	2	U	2	558	558	558	0	-11.2618	43.5362	-10.923	43.3789	387.5	2144.25	405.75	2147	-59.6954	8.26546	350	470	4678	2330	2403	2416	205	2202	2348	946
L0_R0	0	U	0	3	U	3	558	558	558	0	-10.0818	43.5479	-9.54605	44.2502	425.333	2153	411.333	2156	-59.6954	8.26546	350	470	4678	2330	2403	2416	205	2202	2348	946
L0_R0	0	U	0	1	U	3	559	559	559	0	-11.1422	42.0816	-10.7544	41.9996	457.25	2147	473.25	2150	-59.6954	8.26546	350	470	4678	2330	2403	2416	205	2202	2348	946
L0_R0	0	U	0	2	U	2	559	559	559	0	-11.2488	43.8108	-10.9773	43.6501	375.5	2144	391.75	2146.25	-59.6954	8.26546	350	470	4678	2330	2403	2416	205	2202	2348	946
L0_R0	0	U	0	3	U	3	559	559	559	0	-10.0818	43.5479	-9.54605	44.2502	425.333	2153	411.333	2156	-59.6954	8.26546	350	470	4678	2330	2403	2416	205	2202	2348	946
L0_R0	0	U	0	1	U	3	560	560	560	0	-11.1422	42.0816	-10.7544	41.9996	457.25	2147	473.25	2150	-59.6954	8.26546	350	470	4678	2330	2403	2416	205	2202	2348	946
L0_R0	0	U	0	2	U	3	560	560	560	0	-11.2488	43.8108	-10.9773	43.6501	375.5	2144	391.75	2146.25	-59.6954	8.26546	350	470	4678	2330	2403	2416	205	2202	2348	946
L0_R0	0	U	0	3	U	3	560	560	560	0	-10.0818	43.5479	-9.54605	44.2502	425.333	2153	411.333	2156	-59.6954	8.26546	350	470	4678	2330	2403	2416	205	2202	2348	946
L0_R0	0	U	0	1	U	3	561	561	561	0	-11.1422	42.0816	-10.7544	41.9996	457.25	2147	473.25	2150	-59.6954	8.26546	350	470	4678	2330	2403	2416	205	2202	2348	946
L0_R0	0	U	0	2	U	3	561	561	561	0	-11.2488	43.8108	-10.9773	43.6501	375.5	2144	391.75	2146.25	-59.6954	8.26546	350	470	4678	2330	2403	2416	205	2202	2348	946
L0_R0	0	U	0	3	U	3	561	561	561	0	-10.0818	43.5479	-9.54605	44.2502	425.333	2153	411.333	2156	-59.6954	8.26546	350	470	4678	2330	2403	2416	205	2202	2348	946
L0_R0	0	U	0	1	U	3	562	562	562	0	-11.1422	42.0816	-10.7544	41.9996	457.25	2147	473.25	2150	-59.6954	8.26546	350	470	4678	2330	2403	2416	205	2202	2348	946
L0_R0	0	U	0	2	U	3	562	562	562	0	-11.2488	43.8108	-10.9773	43.6501	375.5	2144	391.75	2146.25	-59.6954	8.26546	350	470	4678	2330	2403	2416	205	2202	2348	946
L0_R0	0	U	0	3	U	3	562	562	562	0	-10.0818	43.5479	-9.54605	44.2502	425.333	2153	411.333	2156	-59.6954	8.26546	350	470	4678	2330	2403	2416	205	2202	2348	946
L0_R0	0	U	0	1	U	2	563	563	563	0	-11.3666	41.5381	-10.3912	42.142	474.75	2146	478.25	2152.5	-59.6954	8.26546	350	470	4678	2330	2403	2416	205	2202	2348	946
L0_R0	0	U	0	2	U	3	563	563	563	0	-11.2488	43.8108	-10.9773	43.6501	375.5	2144	391.75	2146.25	-59.6954	8.26546	350	470	4678	2330	2403	2416	205	2202	2348	946
L0_R0	0	U	0	3	U	3	563	563	563	0	-10.0818	43.5479	-9.54605	44.2502	425.333	2153	411.333	2156	-59.6954	8.26546	350	470	4678	2330	2403	2416	205	2202	2348	946
L0_R0	0	U	0	1	U	2	564	564	564	0	-11.7203	41.3891	-10.376	42.2309	470.25	2143.5	474.75	2152.5	-59.6954	8.26546	350	470	4678	2330	2403	2416	205	2202	2348	946
L0_R0	0	U	0	2	U	3	564	564	564	0	-11.2488	43.8108	-10.9773	43.6501	375.5	2144	391.75	2146.25	-59.6954	8.26546	350	470	4678	2330	2403	2416	205	2202	2348	946
L0_R0	0	U	0	3	U	3	564	564	564	0	-10.0818	43.5479	-9.54605	44.2502	425.333	2153	411.333	2156	-59.6954	8.26546	350	470	4678	2330	2403	2416	205	2202	2348	946
L0_R0	0	U	0	1	U	3	565	565	565	0	-11.7203	41.3891	-10.376	42.2309	470.25	2143.5	474.75	2152.5	-59.6954	8.26546	350	470	4678	2330	2403	2416	205	2202	2348	946
L0_R0	0	U	0	2	U	3	565	565	565	0	-11.2488	43.8108	-10.9773	43.6501	375.5	2144	391.75	2146.25	-59.6954	8.26546	350	470	4678	2330	2403	2416	205	2202	2348	946
L0_R0	0	U	0	3	U	3	565	565	565	0	-10.0818	43.5479	-9.54605	44.2502	425.333	2153	411.333	2156	-59.6954	8.26546	350	470	4678	2330	2403	2416	205	2202	2348	946
L0_R0	0	U	0	1	U	2	566	566	566	0	-11.5805	41.2459	-10.7808	42.0422	481.25	2144.75	470.5	2149.75	-59.6954	8.26546	350	470	4678	2330	2403	2416	205	2202	2348	946
L0_R0	0	U	0	2	U	3	566	566	566	0	-11.2488	43.8108	-10.9773	43.6501	375.5	2144	391.75	2146.25	-59.6954	8.26546	350	470	4678	2330	2403	2416	205	2202	2348	946
L0_R0	0	U	0	3	U	1	566	566	566	0	-10.6321	43.2497	-9.10097	44.389	421	2149.33	419.333	2159	-59.6954	8.26546	350	470	4678	2330	2403	2416	205	2202	2348	946
L0_R0	0	U	0	1	U	2	567	567	567	0	-11.732	40.5391	-11.2975	41.1624	508.75	2144.5	494	2147	-59.6954	8.26546	350	470	4678	2330	2403	2416	205	2202	2348	946
L0_R0	0	U	0	2	U	3	567	567	567	0	-11.2488	43.8108	-10.9773	43.6501	375.5	2144	391.75	2146.25	-59.6954	8.26546	350	470	4678	2330	2403	2416	205	2202	2348	946
L0_R0	0	U	0	3	U	1	567	567	567	0	-10.8648	43.1934	-9.61796	44.1	416	2147.67	415.667	2155.67	-59.6954	8.26546	350	470	4678	2330	2403	2416	205	2202	2348	946
L0_R0	0	U	0	1	U	2	568	568	568	0	-12.4586	39.6784	-11.8228	40.193	525.5	2140	521.75	2144.25	-59.6954	8.26546	350	470	4678	2330	2403	2416	205	2202	2348	946
L0_R0	0	U	0	2	U	3	568	568	568	0	-11.2488	43.8108	-10.9773	43.6501	375.5	2144	391.75	2146.25	-59.6954	8.26546	350	470	4678	2330	2403	2416	205	2202	2348	946
L0_R0	0	U	0	3	U	1	568	568	568	0	-10.7076	43.329	-9.48264	44.0764	415	2148.67	421	2156.67	-59.6954	8.26546	350	470	4678	2330	2403	2416	205	2202	2348	946
L0_R0	0	U	0	1	U	2	569	569	569	0	-13.8323	38.1847	-13.1568	38.7126	552	2131	548.5	2135.75	-59.6954	8.26546	350	470	4678	2330	2403	2416	205	2202	2348	946
L0_R0	0	U	0	2	U	1	569	569	569	0	-11.5378	43.8509	-11.1254	43.7578	364	2141.75	382	2145	-59.6954	8.26546	350	470	4678	2330	2403	2416	205	2202	2348	946
L0_R0	0	U	0	3	U	1	569	569	569	0	-10.8648	43.1934	-9.61796	44.1	416	2147.67	415.667	2155.67	-59.6954	8.26546	350	470	4678	2330	2403	2416	205	2202	2348	946
L0_R0	0	U	0	1	U	2	570	570	570	0	-14.9365	36.7569	-14.3614	37.1723	585.25	2123.75	583.5	2128	-59.6954	8.26546	350	470	4678	2330	2403	2416	205	2202	2348	946
L0_R0	0	U	0	2	U	3	570	570	570	0	-11.5378	43.8509	-11.1254	43.7578	364	2141.75	382	2145	-59.6954	8.26546	350	470	4678	2330	2403	2416	205	2202	2348	946
L0_R0	0	U	0	3	U	2	570	570	570	0	-10.6914	43.1625	-9.93558	43.8634	423	2149	416	2153.67	-59.6954	8.26546	350	470	4678	2330	2403	2416	205	2202	2348	946
L0_R0	0	U	0	1	U	2	571	571	571	0	-15.5334	35.955	-15.0504	36.414	605.25	2119.75	598.25	2123.25	-59.6954	8.26546	350	470	4678	2330	2403	2416	205	2202	2348	946
L0_R0	0	U	0	2	U	2	571	571	571	0	-11.8543	42.928	-11.1226	43.5772	395.5	2140.5	390.25	2145.25	-59.6954	8.26546	350	470	4678	2330	2403	2416	205	2202	2348	946
L0_R0	0	U	0	3	U	2	571	571	571	0	-11.2543	42.4639	-10.466	43.1605	436.333	2145.67	430.333	2150.67	-59.6954	8.26546	350	470	4678	2330	2403	2416	205	2202	2348	946
L0_R0	0	U	0	1	U	2	572	572	572	0	-15.9975	35.3894	-15.3147	36.0463	618.25	2116.5	607.75	2121.5	-59.6954	8.26546	350	470	4678	2330	2403	2416	205	2202	2348	946
L0_R0	0	U	0	2	U	2	572	572	572	0	-12.0119	41.9796	-11.543	42.644	433.75	2140.5	418.75	2143.25	-59.6954	8.26546	350	470	4678	2330	2403	2416	205	2202	2348	946
L0_R0	0	U	0	3	U	2	572	572	572	0	-11.4827	41.8907	-10.5676	42.8349	455	2144.67	441.667	2150.33	-59.6954	8.26546	350	470	4678	2330	2403	2416	205	2202	2348	946
L0_R0	0	U	0	1	U	1	573	573	573	0	-15.9975	35.3894	-15.3147	36.0463	618.25	2116.5	607.75	2121.5	-59.6954	8.26546	350	470	4678	2330	2403	2416	205	2202	2348	946
L0_R0	0	U	0	2	U	2	573	573	573	0	-12.4624	40.6205	-12.1939	41.0788	481.75	2138.75	469.25	2140.25	-59.6954	8.26546	350	470	4678	2330	2403	2416	205	2202	2348	946
L0_R0	0	U	0	3	U	2	573	573	573	0	-11.2867	41.4856	-11.1694	41.9207	479.667	2146.67	463.667	2147	-59.6954	8.26546	350	470	4678	2330	2403	2416	205	2202	2348	946
L0_R0	0	U	0	1	U	3	574	574	574	0	-15.9975	35.3894	-15.3147	36.0463	618.25	2116.5	607.75	2121.5	-59.6954	8.26546	350	470	4678	2330	2403	2416	205	2202	2348	946
L0_R0	0	U	0	2	U	2	574	574	574	0	-12.4116	39.5754	-12.1428	40.029	531.75	2140.5	519.25	2142	-59.6954	8.26546	350	470	4678	2330	2403	2416	205	2202	2348	946
L0_R0	0	U	0	3	U	2	574	574	574	0	-11.6562	40.6003	-11.6414	40.9462	508.333	2145	493	2144.67	-59.6954	8.26546	350	470	4678	2330	2403	2416	205	2202	2348	946
L0_R0	0	U	0	1	U	3	575	575	575	0	-15.9975	35.3894	-15.3147	36.0463	618.25	2116.5	607.75	2121.5	-59.6954	8.26546	350	470	4678	2330	2403	2416	205	2202	2348	946
L0_R0	0	U	0	2	U	2	575	575	575	0	-12.8592	38.4146	-12.4884	39.1135	571.75	2138.5	550.75	2140.5	-59.6954	8.26546	350	470	4678	2330	2403	2416	205	2202	2348	946
L0_R0	0	U	0	3	U	2	575	575	575	0	-11.9047	39.8993	-11.7549	40.2703	532.667	2144	520.333	2144.67	-59.6954	8.26546	350	470	4678	2330	2403	2416	205	2202	2348	946
L0_R0	0	U	0	1	U	3	576	576	576	0	-15.9975	35.3894	-15.3147	36.0463	618.25	2116.5	607.75	2121.5	-59.6954	8.26546	350	470	4678	2330	2403	2416	205	2202	2348	946
L0_R0	0	U	0	2	U	2	576	576	576	0	-12.6273	38.2783	-12.2908	38.9487	585.25	2140.5	564.5	2142.25	-59.6954	8.26546	350	470	4678	2330	2403	2416	205	2202	2348	946
L0_R0	0	U	0	3	U	2	576	576	576	0	-12.0209	39.7263	-11.759	40.2456	537	2143.33	521.333	2144.67	-59.6954	8.26546	350	470	4678	2330	2403	2416	205	2202	2348	946
L0_R0	0	U	0	1	U	3	577	577	577	0	-15.9975	35.3894	-15.3147	36.0463	618.25	2116.5	607.75	2121.5	-59.6954	8.26546	350	470	4678	2330	2403	2416	205	2202	2348	946
L0_R0	0	U	0	2	U	3	577	577	577	0	-12.6273	38.2783	-12.2908	38.9487	585.25	2140.5	564.5	2142.25	-59.6954	8.26546	350	470	4678	2330	2403	2416	205	2202	2348	946
L0_R0	0	U	0	3	U	3	577	577	577	0	-12.0209	39.7263	-11.759	40.2456	537	2143.33	521.333	2144.67	-59.6954	8.26546	350	470	4678	2330	2403	2416	205	2202	2348	946
L0_R0	0	U	0	1	U	3	578	578	578	0	-15.9975	35.3894	-15.3147	36.0463	618.25	2116.5	607.75	2121.5	-59.6954	8.26546	350	470	4678	2330	2403	2416	205	2202	2348	946
L0_R0	0	U	0	2	U	1	578	578	578	0	-12.6273	38.2783	-12.2908	38.9487	585.25	2140.5	564.5	2142.25	-59.6954	8.26546	350	470	4678	2330	2403	2416	205	2202	2348	946
L0_R0	0	U	0	3	U	3	578	578	578	0	-12.0209	39.7263	-11.759	40.2456	537	2143.33	521.333	2144.67	-59.6954	8.26546	350	470	4678	2330	2403	2416	205	2202	2348	946
L0_R0	0	U	0	1	U	3	579	579	579	0	-15.9975	35.3894	-15.3147	36.0463	618.25	2116.5	607.75	2121.5	-59.6954	8.26546	350	470	4678	2330	2403	2416	205	2202	2348	946
L0_R0	0	U	0	2	U	1	579	579	579	0	-12.6273	38.2783	-12.2908	38.9487	585.25	2140.5	564.5	2142.25	-59.6954	8.26546	350	470	4678	2330	2403	2416	205	2202	2348	946
L0_R0	0	U	0	3	U	3	579	579	579	0	-12.0209	39.7263	-11.759	40.2456	537	2143.33	521.333	2144.67	-59.6954	8.26546	350	470	4678	2330	2403	2416	205	2202	2348	946
L0_R0	0	U	0	1	U	3	580	580	580	0	-15.9975	35.3894	-15.3147	36.0463	618.25	2116.5	607.75	2121.5	-59.6954	8.26546	350	470	4678	2330	2403	2416	205	2202	2348	946
L0_R0	0	U	0	2	U	1	580	580	580	0	-12.6273	38.2783	-12.2908	38.9487	585.25	2140.5	564.5	2142.25	-59.6954	8.26546	350	470	4678	2330	2403	2416	205	2202	2348	946
L0_R0	0	U	0	3	U	3	580	580	580	0	-12.0209	39.7263	-11.759	40.2456	537	2143.33	521.333	2144.67	-59.6954	8.26546	350	470	4678	2330	2403	2416	205	2202	2348	946
L0_R0	0	U	0	1	U	3	581	581	581	0	-15.9975	35.3894	-15.3147	36.0463	618.25	2116.5	607.75	2121.5	-59.6954	8.26546	350	470	4678	2330	2403	2416	205	2202	2348	946
L0_R0	0	U	0	2	U	1	581	581	581	0	-12.6273	38.2783	-12.2908	38.9487	585.25	2140.5	564.5	2142.25	-59.6954	8.26546	350	470	4678	2330	2403	2416	205	2202	2348	946
L0_R0	0	U	0	3	U	3	581	581	581	0	-12.0209	39.7263	-11.759	40.2456	537	2143.33	521.333	2144.67	-59.6954	8.26546	350	470	4678	2330	2403	2416	205	2202	2348	946
L0_R0	0	U	0	1	U	2	582	582	582	0	-16.3239	35.123	-15.6161	35.7992	621	2114	610.25	2119.25	-59.6954	8.26546	350	470	4678	2330	2403	2416	205	2202	2348	946
L0_R0	0	U	0	2	U	1	582	582	582	0	-12.4185	38.1839	-12.4089	38.6272	596	2142.25	575.75	2141.75	-59.6954	8.26546	350	470	4678	2330	2403	2416	205	2202	2348	946
L0_R0	0	U	0	3	U	3	582	582	582	0	-12.0209	39.7263	-11.759	40.2456	537	2143.33	521.333	2144.67	-59.6954	8.26546	350	470	4678	2330	2403	2416	205	2202	2348	946
L0_R0	0	U	0	1	U	2	583	583	583	0	-16.6204	34.6662	-16.0505	35.2337	634.25	2112	624.25	2116.25	-59.6954	8.26546	350	470	4678	2330	2403	2416	205	2202	2348	946
L0_R0	0	U	0	2	U	1	583	583	583	0	-12.4185	38.1839	-12.4089	38.6272	596	2142.25	575.75	2141.75	-59.6954	8.26546	350	470	4678	2330	2403	2416	205	2202	2348	946
L0_R0	0	U	0	3	U	3	583	583	583	0	-12.0209	39.7263	-11.759	40.2456	537	2143.33	521.333	2144.67	-59.6954	8.26546	350	470	4678	2330	2403	2416	205	2202	2348	946
L0_R0	0	U	0	1	U	2	584	584	584	0	-17.0476	34.0648	-16.4085	34.7619	650.75	2109	636.25	2113.75	-59.6954	8.26546	350	470	4678	2330	2403	2416	205	2202	2348	946
L0_R0	0	U	0	2	U	1	584	584	584	0	-12.4185	38.1839	-12.4089	38.6272	596	2142.25	575.75	2141.75	-59.6954	8.26546	350	470	4678	2330	2403	2416	205	2202	2348	946
L0_R0	0	U	0	3	U	3	584	584	584	0	-12.0209	39.7263	-11.759	40.2456	537	2143.33	521.333	2144.67	-59.6954	8.26546	350	470	4678	2330	2403	2416	205	2202	2348	946
L0_R0	0	U	0	1	U	3	585	585	585	0	-17.0476	34.0648	-16.4085	34.7619	650.75	2109	636.25	2113.75	-59.6954	8.26546	350	470	4678	2330	2403	2416	205	2202	2348	946
L0_R0	0	U	0	2	U	3	585	585	585	0	-12.4185	38.1839	-12.4089	38.6272	596	2142.25	575.75	2141.75	-59.6954	8.26546	350	470	4678	2330	2403	2416	205	2202	2348	946
L0_R0	0	U	0	3	U	3	585	585	585	0	-12.0209	39.7263	-11.759	40.2456	537	2143.33	521.333	2144.67	-59.6954	8.26546	350	470	4678	2330	2403	2416	205	2202	2348	946
L0_R0	0	U	0	1	U	3	586	586	586	0	-17.0476	34.0648	-16.4085	34.7619	650.75	2109	636.25	2113.75	-59.6954	8.26546	350	470	4678	2330	2403	2416	205	2202	2348	946
L0_R0	0	U	0	2	U	2	586	586	586	0	-12.3216	37.7991	-12.2162	38.2352	616.75	2143.5	599.75	2143.75	-59.6954	8.26546	350	470	4678	2330	2403	2416	205	2202	2348	946
L0_R0	0	U	0	3	U	3	586	586	586	0	-12.0209	39.7263	-11.759	40.2456	537	2143.33	521.333	2144.67	-59.6954	8.26546	350	470	4678	2330	2403	2416	205	2202	2348	946
L0_R0	0	U	0	1	U	3	587	587	587	0	-17.0476	34.0648	-16.4085	34.7619	650.75	2109	636.25	2113.75	-59.6954	8.26546	350	470	4678	2330	2403	2416	205	2202	2348	946
L0_R0	0	U	0	2	U	2	587	587	587	0	-12.4859	37.2028	-12.0893	37.8302	639.5	2143	622.25	2145.25	-59.6954	8.26546	350	470	4678	2330	2403	2416	205	2202	2348	946
L0_R0	0	U	0	3	U	2	587	587	587	0	-13.2486	38.7254	-12.1107	39.7017	545	2135	535.333	2142.67	-59.6954	8.26546	350	470	4678	2330	2403	2416	205	2202	2348	946
L0_R0	0	U	0	1	U	3	588	588	588	0	-17.0476	34.0648	-16.4085	34.7619	650.75	2109	636.25	2113.75	-59.6954	8.26546	350	470	4678	2330	2403	2416	205	2202	2348	946
L0_R0	0	U	0	2	U	1	588	588	588	0	-12.3156	37.0633	-12.0807	37.4942	651	2144.5	638	2145.75	-59.6954	8.26546	350	470	4678	2330	2403	2416	205	2202	2348	946
L0_R0	0	U	0	3	U	2	588	588	588	0	-13.7458	38.4679	-12.312	39.2698	541.333	2131.33	549	2141.67	-59.6954	8.26546	350	470	4678	2330	2403	2416	205	2202	2348	946
L0_R0	0	U	0	1	U	3	589	589	589	0	-17.0476	34.0648	-16.4085	34.7619	650.75	2109	636.25	2113.75	-59.6954	8.26546	350	470	4678	2330	2403	2416	205	2202	2348	946
L0_R0	0	U	0	2	U	2	589	589	589	0	-12.6573	36.5621	-12.1257	37.2272	664.25	2142.5	649	2145.75	-59.6954	8.26546	350	470	4678	2330	2403	2416	205	2202	2348	946
L0_R0	0	U	0	3	U	1	589	589	589	0	-13.3211	39.0452	-12.7755	39.0513	527.667	2134	544.667	2138.33	-59.6954	8.26546	350	470	4678	2330	2403	2416	205	2202	2348	946
L0_R0	0	U	0	1	U	3	590	590	590	0	-17.0476	34.0648	-16.4085	34.7619	650.75	2109	636.25	2113.75	-59.6954	8.26546	350	470	4678	2330	2403	2416	205	2202	2348	946
L0_R0	0	U	0	2	U	2	590	590	590	0	-13.1462	35.7276	-12.3486	36.4816	689	2139.75	677	2145	-59.6954	8.26546	350	470	4678	2330	2403	2416	205	2202	2348	946
L0_R0	0	U	0	3	U	1	590	590	590	0	-13.3211	39.0452	-12.7755	39.0513	527.667	2134	544.667	2138.33	-59.6954	8.26546	350	470	4678	2330	2403	2416	205	2202	2348	946
L0_R0	0	U	0	1	U	3	591	591	591	0	-17.0476	34.0648	-16.4085	34.7619	650.75	2109	636.25	2113.75	-59.6954	8.26546	350	470	4678	2330	2403	2416	205	2202	2348	946
L0_R0	0	U	0	2	U	2	591	591	591	0	-13.6666	35.6101	-12.7989	35.9058	679.25	2135.75	690.75	2142.25	-59.6954	8.26546	350	470	4678	2330	2403	2416	205	2202	2348	946
L0_R0	0	U	0	3	U	1	591	591	591	0	-13.3211	39.0452	-12.7755	39.0513	527.667	2134	544.667	2138.33	-59.6954	8.26546	350	470	4678	2330	2403	2416	205	2202	2348	946
L0_R0	0	U	0	1	U	2	592	592	592	0	-17.4557	33.7319	-16.84	34.3312	654.5	2105.75	644	2110.5	-59.6954	8.26546	350	470	4678	2330	2403	2416	205	2202	2348	946
L0_R0	0	U	0	2	U	1	592	592	592	0	-13.918	35.7733	-13.4051	35.6834	664	2133.5	683.5	2137.75	-59.6954	8.26546	350	470	4678	2330	2403	2416	205	2202	2348	946
L0_R0	0	U	0	3	U	1	592	592	592	0	-13.3211	39.0452	-12.7755	39.0513	527.667	2134	544.667	2138.33	-59.6954	8.26546	350	470	4678	2330	2403	2416	205	2202	2348	946
L0_R0	0	U	0	1	U	2	593	593	593	0	-17.4194	33.4345	-16.8716	34.1268	670.75	2106.5	653.25	2110.5	-59.6954	8.26546	350	470	4678	2330	2403	2416	205	2202	2348	946
L0_R0	0	U	0	2	U	1	593	593	593	0	-13.918	35.7733	-13.4051	35.6834	664	2133.5	683.5	2137.75	-59.6954	8.26546	350	470	4678	2330	2403	2416	205	2202	2348	946
L0_R0	0	U	0	3	U	1	593	593	593	0	-13.3211	39.0452	-12.7755	39.0513	527.667	2134	544.667	2138.33	-59.6954	8.26546	350	470	4678	2330	2403	2416	205	2202	2348	946
L0_R0	0	U	0	1	U	3	594	594	594	0	-17.4194	33.4345	-16.8716	34.1268	670.75	2106.5	653.25	2110.5	-59.6954	8.26546	350	470	4678	2330	2403	2416	205	2202	2348	946
L0_R0	0	U	0	2	U	1	594	594	594	0	-13.918	35.7733	-13.4051	35.6834	664	2133.5	683.5	2137.75	-59.6954	8.26546	350	470	4678	2330	2403	2416	205	2202	2348	946
L0_R0	0	U	0	3	U	1	594	594	594	0	-13.3498	38.8698	-12.8412	38.907	535	2134	549.333	2138	-59.6954	8.26546	350	470	4678	2330	2403	2416	205	2202	2348	946
L0_R0	0	U	0	1	U	3	595	595	595	0	-17.4194	33.4345	-16.8716	34.1268	670.75	2106.5	653.25	2110.5	-59.6954	8.26546	350	470	4678	2330	2403	2416	205	2202	2348	946
L0_R0	0	U	0	2	U	1	595	595	595	0	-13.918	35.7733	-13.4051	35.6834	664	2133.5	683.5	2137.75	-59.6954	8.26546	350	470	4678	2330	2403	2416	205	2202	2348	946
L0_R0	0	U	0	3	U	1	595	595	595	0	-13.3498	38.8698	-12.8412	38.907	535	2134	549.333	2138	-59.6954	8.26546	350	470	4678	2330	2403	2416	205	2202	2348	946
L0_R0	0	U	0	1	U	3	596	596	596	0	-17.4194	33.4345	-16.8716	34.1268	670.75	2106.5	653.25	2110.5	-59.6954	8.26546	350	470	4678	2330	2403	2416	205	2202	2348	946
L0_R0	0	U	0	2	U	1	596	596	596	0	-13.918	35.7733	-13.4051	35.6834	664	2133.5	683.5	2137.75	-59.6954	8.26546	350	470	4678	2330	2403	2416	205	2202	2348	946
L0_R0	0	U	0	3	U	1	596	596	596	0	-13.3498	38.8698	-12.8412	38.907	535	2134	549.333	2138	-59.6954	8.26546	350	470	4678	2330	2403	2416	205	2202	2348	946
L0_R0	0	U	0	1	U	3	597	597	597	0	-17.4194	33.4345	-16.8716	34.1268	670.75	2106.5	653.25	2110.5	-59.6954	8.26546	350	470	4678	2330	2403	2416	205	2202	2348	946
L0_R0	0	U	0	2	U	1	597	597	597	0	-13.918	35.7733	-13.4051	35.6834	664	2133.5	683.5	2137.75	-59.6954	8.26546	350	470	4678	2330	2403	2416	205	2202	2348	946
L0_R0	0	U	0	3	U	1	597	597	597	0	-13.3498	38.8698	-12.8412	38.907	535	2134	549.333	2138	-59.6954	8.26546	350	470	4678	2330	2403	2416	205	2202	2348	946
L0_R0	0	U	0	1	U	3	598	598	598	0	-17.4194	33.4345	-16.8716	34.1268	670.75	2106.5	653.25	2110.5	-59.6954	8.26546	350	470	4678	2330	2403	2416	205	2202	2348	946
L0_R0	0	U	0	2	U	1	598	598	598	0	-13.918	35.7733	-13.4051	35.6834	664	2133.5	683.5	2137.75	-59.6954	8.26546	350	470	4678	2330	2403	2416	205	2202	2348	946
L0_R0	0	U	0	3	U	1	598	598	598	0	-13.3498	38.8698	-12.8412	38.907	535	2134	549.333	2138	-59.6954	8.26546	350	470	4678	2330	2403	2416	205	2202	2348	946
L0_R0	0	U	0	1	U	3	599	599	599	0	-17.4194	33.4345	-16.8716	34.1268	670.75	2106.5	653.25	2110.5	-59.6954	8.26546	350	470	4678	2330	2403	2416	205	2202	2348	946
L0_R0	0	U	0	2	U	1	599	599	599	0	-13.918	35.7733	-13.4051	35.6834	664	2133.5	683.5	2137.75	-59.6954	8.26546	350	470	4678	2330	2403	2416	205	2202	2348	946
L0_R0	0	U	0	3	U	3	599	599	599	0	-13.3498	38.8698	-12.8412	38.907	535	2134	549.333	2138	-59.6954	8.26546	350	470	4678	2330	2403	2416	205	2202	2348	946
L0_R0	0	U	0	1	U	3	600	600	600	0	-17.4194	33.4345	-16.8716	34.1268	670.75	2106.5	653.25	2110.5	-59.6954	8.26546	350	470	4678	2330	2403	2416	205	2202	2348	946
L0_R0	0	U	0	2	U	1	600	600	600	0	-13.918	35.7733	-13.4051	35.6834	664	2133.5	683.5	2137.75	-59.6954	8.26546	350	470	4678	2330	2403	2416	205	2202	2348	946
L0_R0	0	U	0	3	U	2	600	600	600	0	-13.9155	38.178	-12.9193	38.9472	549.667	2130.33	545	2137.33	-59.6954	8.26546	350	470	4678	2330	2403	2416	205	2202	2348	946
L0_R0	0	U	0	1	U	3	601	601	601	0	-17.4194	33.4345	-16.8716	34.1268	670.75	2106.5	653.25	2110.5	-59.6954	8.26546	350	470	4678	2330	2403	2416	205	2202	2348	946
L0_R0	0	U	0	2	U	1	601	601	601	0	-13.918	35.7733	-13.4051	35.6834	664	2133.5	683.5	2137.75	-59.6954	8.26546	350	470	4678	2330	2403	2416	205	2202	2348	946
L0_R0	0	U	0	3	U	1	601	601	601	0	-14.537	37.3304	-13.3101	38.3509	570.333	2126.33	560.667	2135	-59.6954	8.26546	350	470	4678	2330	2403	2416	205	2202	2348	946
L0_R0	0	U	0	1	U	3	602	602	602	0	-17.4194	33.4345	-16.8716	34.1268	670.75	2106.5	653.25	2110.5	-59.6954	8.26546	350	470	4678	2330	2403	2416	205	2202	2348	946
L0_R0	0	U	0	2	U	3	602	602	602	0	-13.918	35.7733	-13.4051	35.6834	664	2133.5	683.5	2137.75	-59.6954	8.26546	350	470	4678	2330	2403	2416	205	2202	2348	946
L0_R0	0	U	0	3	U	1	602	602	602	0	-15.0612	36.7761	-13.5122	37.877	580.333	2122.67	576.667	2134	-59.6954	8.26546	350	470	4678	2330	2403	2416	205	2202	2348	946
L0_R0	0	U	0	1	U	3	603	603	603	0	-17.4194	33.4345	-16.8716	34.1268	670.75	2106.5	653.25	2110.5	-59.6954	8.26546	350	470	4678	2330	2403	2416	205	2202	2348	946
L0_R0	0	U	0	2	U	3	603	603	603	0	-13.918	35.7733	-13.4051	35.6834	664	2133.5	683.5	2137.75	-59.6954	8.26546	350	470	4678	2330	2403	2416	205	2202	2348	946
L0_R0	0	U	0	3	U	1	603	603	603	0	-15.466	36.4404	-13.7566	37.6449	583.667	2119.67	580	2132.33	-59.6954	8.26546	350	470	4678	2330	2403	2416	205	2202	2348	946
L0_R0	0	U	0	1	U	3	604	604	604	0	-17.4194	33.4345	-16.8716	34.1268	670.75	2106.5	653.25	2110.5	-59.6954	8.26546	350	470	4678	2330	2403	2416	205	2202	2348	946
L0_R0	0	U	0	2	U	3	604	604	604	0	-13.918	35.7733	-13.4051	35.6834	664	2133.5	683.5	2137.75	-59.6954	8.26546	350	470	4678	2330	2403	2416	205	2202	2348	946
L0_R0	0	U	0	3	U	1	604	604	604	0	-15.466	36.4404	-13.7566	37.6449	583.667	2119.67	580	2132.33	-59.6954	8.26546	350	470	4678	2330	2403	2416	205	2202	2348	946
L0_R0	0	U	0	1	U	3	605	605	605	0	-17.4194	33.4345	-16.8716	34.1268	670.75	2106.5	653.25	2110.5	-59.6954	8.26546	350	470	4678	2330	2403	2416	205	2202	2348	946
L0_R0	0	U	0	2	U	2	605	605	605	0	-14.2584	34.813	-13.2419	35.7213	699.75	2132	686.5	2139	-59.6954	8.26546	350	470	4678	2330	2403	2416	205	2202	2348	946
L0_R0	0	U	0	3	U	1	605	605	605	0	-15.1457	36.7408	-13.8821	37.3727	579.333	2122	589	2131.67	-59.6954	8.26546	350	470	4678	2330	2403	2416	205	2202	2348	946
L0_R0	0	U	0	1	U	3	606	606	606	0	-17.4194	33.4345	-16.8716	34.1268	670.75	2106.5	653.25	2110.5	-59.6954	8.26546	350	470	4678	2330	2403	2416	205	2202	2348	946
L0_R0	0	U	0	2	U	2	606	606	606	0	-14.2952	34.3994	-13.4376	35.1077	718.5	2132.25	709.75	2138.25	-59.6954	8.26546	350	470	4678	2330	2403	2416	205	2202	2348	946
L0_R0	0	U	0	3	U	1	606	606	606	0	-15.1457	36.7408	-13.8821	37.3727	579.333	2122	589	2131.67	-59.6954	8.26546	350	470	4678	2330	2403	2416	205	2202	2348	946
L0_R0	0	U	0	1	U	3	607	607	607	0	-17.4194	33.4345	-16.8716	34.1268	670.75	2106.5	653.25	2110.5	-59.6954	8.26546	350	470	4678	2330	2403	2416	205	2202	2348	946
L0_R0	0	U	0	2	U	2	607	607	607	0	-15.0509	33.6353	-14.0822	34.3935	733.25	2127	725	2134	-59.6954	8.26546	350	470	4678	2330	2403	2416	205	2202	2348	946
L0_R0	0	U	0	3	U	1	607	607	607	0	-15.1457	36.7408	-13.8821	37.3727	579.333	2122	589	2131.67	-59.6954	8.26546	350	470	4678	2330	2403	2416	205	2202	2348	946
L0_R0	0	U	0	1	U	3	608	608	608	0	-17.4194	33.4345	-16.8716	34.1268	670.75	2106.5	653.25	2110.5	-59.6954	8.26546	350	470	4678	2330	2403	2416	205	2202	2348	946
L0_R0	0	U	0	2	U	1	608	608	608	0	-15.3159	33.2756	-14.1097	34.2252	743	2125.25	732.25	2134	-59.6954	8.26546	350	470	4678	2330	2403	2416	205	2202	2348	946
L0_R0	0	U	0	3	U	1	608	608	608	0	-15.1457	36.7408	-13.8821	37.3727	579.333	2122	589	2131.67	-59.6954	8.26546	350	470	4678	2330	2403	2416	205	2202	2348	946
L0_R0	0	U	0	1	U	3	609	609	609	0	-17.4194	33.4345	-16.8716	34.1268	670.75	2106.5	653.25	2110.5	-59.6954	8.26546	350	470	4678	2330	2403	2416	205	2202	2348	946
L0_R0	0	U	0	2	U	1	609	609	609	0	-15.3159	33.2756	-14.1097	34.2252	743	2125.25	732.25	2134	-59.6954	8.26546	350	470	4678	2330	2403	2416	205	2202	2348	946
L0_R0	0	U	0	3	U	1	609	609	609	0	-15.1457	36.7408	-13.8821	37.3727	579.333	2122	589	2131.67	-59.6954	8.26546	350	470	4678	2330	2403	2416	205	2202	2348	946
L0_R0	0	U	0	1	U	3	610	610	610	0	-17.4194	33.4345	-16.8716	34.1268	670.75	2106.5	653.25	2110.5	-59.6954	8.26546	350	470	4678	2330	2403	2416	205	2202	2348	946
L0_R0	0	U	0	2	U	1	610	610	610	0	-15.3159	33.2756	-14.1097	34.2252	743	2125.25	732.25	2134	-59.6954	8.26546	350	470	4678	2330	2403	2416	205	2202	2348	946
L0_R0	0	U	0	3	U	1	610	610	610	0	-15.1457	36.7408	-13.8821	37.3727	579.333	2122	589	2131.67	-59.6954	8.26546	350	470	4678	2330	2403	2416	205	2202	2348	946
L0_R0	0	U	0	1	U	3	611	611	611	0	-17.4194	33.4345	-16.8716	34.1268	670.75	2106.5	653.25	2110.5	-59.6954	8.26546	350	470	4678	2330	2403	2416	205	2202	2348	946
L0_R0	0	U	0	2	U	3	611	611	611	0	-15.3159	33.2756	-14.1097	34.2252	743	2125.25	732.25	2134	-59.6954	8.26546	350	470	4678	2330	2403	2416	205	2202	2348	946
L0_R0	0	U	0	3	U	1	611	611	611	0	-15.1457	36.7408	-13.8821	37.3727	579.333	2122	589	2131.67	-59.6954	8.26546	350	470	4678	2330	2403	2416	205	2202	2348	946
L0_R0	0	U	0	1	U	3	612	612	612	0	-17.4194	33.4345	-16.8716	34.1268	670.75	2106.5	653.25	2110.5	-59.6954	8.26546	350	470	4678	2330	2403	2416	205	2202	2348	946
L0_R0	0	U	0	2	U	1	612	612	612	0	-15.2369	33.2155	-14.3677	33.9547	748.25	2126	737.75	2132.25	-59.6954	8.26546	350	470	4678	2330	2403	2416	205	2202	2348	946
L0_R0	0	U	0	3	U	1	612	612	612	0	-15.1457	36.7408	-13.8821	37.3727	579.333	2122	589	2131.67	-59.6954	8.26546	350	470	4678	2330	2403	2416	205	2202	2348	946
L0_R0	0	U	0	1	U	3	613	613	613	0	-17.4194	33.4345	-16.8716	34.1268	670.75	2106.5	653.25	2110.5	-59.6954	8.26546	350	470	4678	2330	2403	2416	205	2202	2348	946
L0_R0	0	U	0	2	U	1	613	613	613	0	-15.3132	33.1085	-14.5517	33.7556	751.25	2125.5	742	2131	-59.6954	8.26546	350	470	4678	2330	2403	2416	205	2202	2348	946
L0_R0	0	U	0	3	U	1	613	613	613	0	-15.1457	36.7408	-13.8821	37.3727	579.333	2122	589	2131.67	-59.6954	8.26546	350	470	4678	2330	2403	2416	205	2202	2348	946
L0_R0	0	U	0	1	U	3	614	614	614	0	-17.4194	33.4345	-16.8716	34.1268	670.75	2106.5	653.25	2110.5	-59.6954	8.26546	350	470	4678	2330	2403	2416	205	2202	2348	946
L0_R0	0	U	0	2	U	1	614	614	614	0	-15.3132	33.1085	-14.5517	33.7556	751.25	2125.5	742	2131	-59.6954	8.26546	350	470	4678	2330	2403	2416	205	2202	2348	946
L0_R0	0	U	0	3	U	1	614	614	614	0	-15.1457	36.7408	-13.8821	37.3727	579.333	2122	589	2131.67	-59.6954	8.26546	350	470	4678	2330	2403	2416	205	2202	2348	946
L0_R0	0	U	0	1	U	3	615	615	615	0	-17.4194	33.4345	-16.8716	34.1268	670.75	2106.5	653.25	2110.5	-59.6954	8.26546	350	470	4678	2330	2403	2416	205	2202	2348	946
L0_R0	0	U	0	2	U	1	615	615	615	0	-15.3132	33.1085	-14.5517	33.7556	751.25	2125.5	742	2131	-59.6954	8.26546	350	470	4678	2330	2403	2416	205	2202	2348	946
L0_R0	0	U	0	3	U	1	615	615	615	0	-15.1201	36.9019	-14.0504	37.3459	572.333	2122	585	2130.33	-59.6954	8.26546	350	470	4678	2330	2403	2416	205	2202	2348	946
L0_R0	0	U	0	1	U	3	616	616	616	0	-17.4194	33.4345	-16.8716	34.1268	670.75	2106.5	653.25	2110.5	-59.6954	8.26546	350	470	4678	2330	2403	2416	205	2202	2348	946
L0_R0	0	U	0	2	U	1	616	616	616	0	-15.3132	33.1085	-14.5517	33.7556	751.25	2125.5	742	2131	-59.6954	8.26546	350	470	4678	2330	2403	2416	205	2202	2348	946
L0_R0	0	U	0	3	U	1	616	616	616	0	-15.1201	36.9019	-14.0504	37.3459	572.333	2122	585	2130.33	-59.6954	8.26546	350	470	4678	2330	2403	2416	205	2202	2348	946
L0_R0	0	U	0	1	U	3	617	617	617	0	-17.4194	33.4345	-16.8716	34.1268	670.75	2106.5	653.25	2110.5	-59.6954	8.26546	350	470	4678	2330	2403	2416	205	2202	2348	946
L0_R0	0	U	0	2	U	1	617	617	617	0	-15.3132	33.1085	-14.5517	33.7556	751.25	2125.5	742	2131	-59.6954	8.26546	350	470	4678	2330	2403	2416	205	2202	2348	946
L0_R0	0	U	0	3	U	1	617	617	617	0	-15.1201	36.9019	-14.0504	37.3459	572.333	2122	585	2130.33	-59.6954	8.26546	350	470	4678	2330	2403	2416	205	2202	2348	946
L0_R0	0	U	0	1	U	3	618	618	618	0	-17.4194	33.4345	-16.8716	34.1268	670.75	2106.5	653.25	2110.5	-59.6954	8.26546	350	470	4678	2330	2403	2416	205	2202	2348	946
L0_R0	0	U	0	2	U	1	618	618	618	0	-15.3132	33.1085	-14.5517	33.7556	751.25	2125.5	742	2131	-59.6954	8.26546	350	470	4678	2330	2403	2416	205	2202	2348	946
L0_R0	0	U	0	3	U	1	618	618	618	0	-15.1201	36.9019	-14.0504	37.3459	572.333	2122	585	2130.33	-59.6954	8.26546	350	470	4678	2330	2403	2416	205	2202	2348	946
L0_R0	0	U	0	1	U	3	619	619	619	0	-17.4194	33.4345	-16.8716	34.1268	670.75	2106.5	653.25	2110.5	-59.6954	8.26546	350	470	4678	2330	2403	2416	205	2202	2348	946
L0_R0	0	U	0	2	U	1	619	619	619	0	-15.3132	33.1085	-14.5517	33.7556	751.25	2125.5	742	2131	-59.6954	8.26546	350	470	4678	2330	2403	2416	205	2202	2348	946
L0_R0	0	U	0	3	U	1	619	619	619	0	-15.1201	36.9019	-14.0504	37.3459	572.333	2122	585	2130.33	-59.6954	8.26546	350	470	4678	2330	2403	2416	205	2202	2348	946
L0_R0	0	U	0	1	U	3	620	620	620	0	-17.4194	33.4345	-16.8716	34.1268	670.75	2106.5	653.25	2110.5	-59.6954	8.26546	350	470	4678	2330	2403	2416	205	2202	2348	946
L0_R0	0	U	0	2	U	1	620	620	620	0	-14.8095	33.095	-14.679	33.5291	766.5	2129.75	749.25	2130.25	-59.6954	8.26546	350	470	4678	2330	2403	2416	205	2202	2348	946
L0_R0	0	U	0	3	U	1	620	620	620	0	-15.1201	36.9019	-14.0504	37.3459	572.333	2122	585	2130.33	-59.6954	8.26546	350	470	4678	2330	2403	2416	205	2202	2348	946
L0_R0	0	U	0	1	U	3	621	621	621	0	-17.4194	33.4345	-16.8716	34.1268	670.75	2106.5	653.25	2110.5	-59.6954	8.26546	350	470	4678	2330	2403	2416	205	2202	2348	946
L0_R0	0	U	0	2	U	1	621	621	621	0	-14.8095	33.095	-14.679	33.5291	766.5	2129.75	749.25	2130.25	-59.6954	8.26546	350	470	4678	2330	2403	2416	205	2202	2348	946
L0_R0	0	U	0	3	U	1	621	621	621	0	-15.1201	36.9019	-14.0504	37.3459	572.333	2122	585	2130.33	-59.6954	8.26546	350	470	4678	2330	2403	2416	205	2202	2348	946
L0_R0	0	U	0	1	U	3	622	622	622	0	-17.4194	33.4345	-16.8716	34.1268	670.75	2106.5	653.25	2110.5	-59.6954	8.26546	350	470	4678	2330	2403	2416	205	2202	2348	946
L0_R0	0	U	0	2	U	3	622	622	622	0	-14.8529	32.8271	-14.8703	33.2754	778.25	2129.75	756	2129	-59.6954	8.26546	350	470	4678	2330	2403	2416	205	2202	2348	946
L0_R0	0	U	0	3	U	1	622	622	622	0	-15.1201	36.9019	-14.0504	37.3459	572.333	2122	585	2130.33	-59.6954	8.26546	350	470	4678	2330	2403	2416	205	2202	2348	946
L0_R0	0	U	0	1	U	3	623	623	623	0	-17.4194	33.4345	-16.8716	34.1268	670.75	2106.5	653.25	2110.5	-59.6954	8.26546	350	470	4678	2330	2403	2416	205	2202	2348	946
L0_R0	0	U	0	2	U	2	623	623	623	0	-14.7054	32.4387	-14.5241	32.9945	801.25	2131.5	779.5	2132.25	-59.6954	8.26546	350	470	4678	2330	2403	2416	205	2202	2348	946
L0_R0	0	U	0	3	U	1	623	623	623	0	-15.1201	36.9019	-14.0504	37.3459	572.333	2122	585	2130.33	-59.6954	8.26546	350	470	4678	2330	2403	2416	205	2202	2348	946
L0_R0	0	U	0	1	U	3	624	624	624	0	-17.4194	33.4345	-16.8716	34.1268	670.75	2106.5	653.25	2110.5	-59.6954	8.26546	350	470	4678	2330	2403	2416	205	2202	2348	946
L0_R0	0	U	0	2	U	2	624	624	624	0	-13.9254	31.9697	-14.057	32.2975	845.25	2138.5	826	2137	-59.6954	8.26546	350	470	4678	2330	2403	2416	205	2202	2348	946
L0_R0	0	U	0	3	U	1	624	624	624	0	-15.1201	36.9019	-14.0504	37.3459	572.333	2122	585	2130.33	-59.6954	8.26546	350	470	4678	2330	2403	2416	205	2202	2348	946
L0_R0	0	U	0	1	U	3	625	625	625	0	-17.4194	33.4345	-16.8716	34.1268	670.75	2106.5	653.25	2110.5	-59.6954	8.26546	350	470	4678	2330	2403	2416	205	2202	2348	946
L0_R0	0	U	0	2	U	1	625	625	625	0	-13.4146	31.6508	-13.5436	32.0111	874	2143	853.5	2141.5	-59.6954	8.26546	350	470	4678	2330	2403	2416	205	2202	2348	946
L0_R0	0	U	0	3	U	1	625	625	625	0	-15.1201	36.9019	-14.0504	37.3459	572.333	2122	585	2130.33	-59.6954	8.26546	350	470	4678	2330	2403	2416	205	2202	2348	946
L0_R0	0	U	0	1	U	3	626	626	626	0	-17.4194	33.4345	-16.8716	34.1268	670.75	2106.5	653.25	2110.5	-59.6954	8.26546	350	470	4678	2330	2403	2416	205	2202	2348	946
L0_R0	0	U	0	2	U	1	626	626	626	0	-13.2421	31.5452	-13.3195	31.8408	883.5	2144.5	867.5	2143.5	-59.6954	8.26546	350	470	4678	2330	2403	2416	205	2202	2348	946
L0_R0	0	U	0	3	U	1	626	626	626	0	-14.7164	37.2043	-14.5475	37.0115	570.667	2125	585.333	2126.67	-59.6954	8.26546	350	470	4678	2330	2403	2416	205	2202	2348	946
L0_R0	0	U	0	1	U	3	627	627	627	0	-17.4194	33.4345	-16.8716	34.1268	670.75	2106.5	653.25	2110.5	-59.6954	8.26546	350	470	4678	2330	2403	2416	205	2202	2348	946
L0_R0	0	U	0	2	U	1	627	627	627	0	-13.2421	31.5452	-13.3195	31.8408	883.5	2144.5	867.5	2143.5	-59.6954	8.26546	350	470	4678	2330	2403	2416	205	2202	2348	946
L0_R0	0	U	0	3	U	1	627	627	627	0	-14.5739	37.3475	-14.3507	37.2385	568.333	2126	580.667	2128	-59.6954	8.26546	350	470	4678	2330	2403	2416	205	2202	2348	946
L0_R0	0	U	0	1	U	3	628	628	628	0	-17.4194	33.4345	-16.8716	34.1268	670.75	2106.5	653.25	2110.5	-59.6954	8.26546	350	470	4678	2330	2403	2416	205	2202	2348	946
L0_R0	0	U	0	2	U	1	628	628	628	0	-13.2421	31.5452	-13.3195	31.8408	883.5	2144.5	867.5	2143.5	-59.6954	8.26546	350	470	4678	2330	2403	2416	205	2202	2348	946
L0_R0	0	U	0	3	U	1	628	628	628	0	-14.5739	37.3475	-14.3507	37.2385	568.333	2126	580.667	2128	-59.6954	8.26546	350	470	4678	2330	2403	2416	205	2202	2348	946
L0_R0	0	U	0	1	U	3	629	629	629	0	-17.4194	33.4345	-16.8716	34.1268	670.75	2106.5	653.25	2110.5	-59.6954	8.26546	350	470	4678	2330	2403	2416	205	2202	2348	946
L0_R0	0	U	0	2	U	1	629	629	629	0	-13.2421	31.5452	-13.3195	31.8408	883.5	2144.5	867.5	2143.5	-59.6954	8.26546	350	470	4678	2330	2403	2416	205	2202	2348	946
L0_R0	0	U	0	3	U	1	629	629	629	0	-14.5739	37.3475	-14.3507	37.2385	568.333	2126	580.667	2128	-59.6954	8.26546	350	470	4678	2330	2403	2416	205	2202	2348	946
L0_R0	0	U	0	1	U	3	630	630	630	0	-17.4194	33.4345	-16.8716	34.1268	670.75	2106.5	653.25	2110.5	-59.6954	8.26546	350	470	4678	2330	2403	2416	205	2202	2348	946
L0_R0	0	U	0	2	U	1	630	630	630	0	-13.2421	31.5452	-13.3195	31.8408	883.5	2144.5	867.5	2143.5	-59.6954	8.26546	350	470	4678	2330	2403	2416	205	2202	2348	946
L0_R0	0	U	0	3	U	3	630	630	630	0	-14.5739	37.3475	-14.3507	37.2385	568.333	2126	580.667	2128	-59.6954	8.26546	350	470	4678	2330	2403	2416	205	2202	2348	946
L0_R0	0	U	0	1	U	3	631	631	631	0	-17.4194	33.4345	-16.8716	34.1268	670.75	2106.5	653.25	2110.5	-59.6954	8.26546	350	470	4678	2330	2403	2416	205	2202	2348	946
L0_R0	0	U	0	2	U	1	631	631	631	0	-13.2421	31.5452	-13.3195	31.8408	883.5	2144.5	867.5	2143.5	-59.6954	8.26546	350	470	4678	2330	2403	2416	205	2202	2348	946
L0_R0	0	U	0	3	U	3	631	631	631	0	-14.5739	37.3475	-14.3507	37.2385	568.333	2126	580.667	2128	-59.6954	8.26546	350	470	4678	2330	2403	2416	205	2202	2348	946
L0_R0	0	U	0	1	U	3	632	632	632	0	-17.4194	33.4345	-16.8716	34.1268	670.75	2106.5	653.25	2110.5	-59.6954	8.26546	350	470	4678	2330	2403	2416	205	2202	2348	946
L0_R0	0	U	0	2	U	1	632	632	632	0	-13.2421	31.5452	-13.3195	31.8408	883.5	2144.5	867.5	2143.5	-59.6954	8.26546	350	470	4678	2330	2403	2416	205	2202	2348	946
L0_R0	0	U	0	3	U	3	632	632	632	0	-14.5739	37.3475	-14.3507	37.2385	568.333	2126	580.667	2128	-59.6954	8.26546	350	470	4678	2330	2403	2416	205	2202	2348	946
L0_R0	0	U	0	1	U	3	633	633	633	0	-17.4194	33.4345	-16.8716	34.1268	670.75	2106.5	653.25	2110.5	-59.6954	8.26546	350	470	4678	2330	2403	2416	205	2202	2348	946
L0_R0	0	U	0	2	U	1	633	633	633	0	-13.2421	31.5452	-13.3195	31.8408	883.5	2144.5	867.5	2143.5	-59.6954	8.26546	350	470	4678	2330	2403	2416	205	2202	2348	946
L0_R0	0	U	0	3	U	3	633	633	633	0	-14.5739	37.3475	-14.3507	37.2385	568.333	2126	580.667	2128	-59.6954	8.26546	350	470	4678	2330	2403	2416	205	2202	2348	946
L0_R0	0	U	0	1	U	3	634	634	634	0	-17.4194	33.4345	-16.8716	34.1268	670.75	2106.5	653.25	2110.5	-59.6954	8.26546	350	470	4678	2330	2403	2416	205	2202	2348	946
L0_R0	0	U	0	2	U	1	634	634	634	0	-13.2421	31.5452	-13.3195	31.8408	883.5	2144.5	867.5	2143.5	-59.6954	8.26546	350	470	4678	2330	2403	2416	205	2202	2348	946
L0_R0	0	U	0	3	U	3	634	634	634	0	-14.5739	37.3475	-14.3507	37.2385	568.333	2126	580.667	2128	-59.6954	8.26546	350	470	4678	2330	2403	2416	205	2202	2348	946
L0_R0	0	U	0	1	U	3	635	635	635	0	-17.4194	33.4345	-16.8716	34.1268	670.75	2106.5	653.25	2110.5	-59.6954	8.26546	350	470	4678	2330	2403	2416	205	2202	2348	946
L0_R0	0	U	0	2	U	1	635	635	635	0	-13.2421	31.5452	-13.3195	31.8408	883.5	2144.5	867.5	2143.5	-59.6954	8.26546	350	470	4678	2330	2403	2416	205	2202	2348	946
L0_R0	0	U	0	3	U	3	635	635	635	0	-14.5739	37.3475	-14.3507	37.2385	568.333	2126	580.667	2128	-59.6954	8.26546	350	470	4678	2330	2403	2416	205	2202	2348	946
L0_R0	0	U	0	1	U	3	636	636	636	0	-17.4194	33.4345	-16.8716	34.1268	670.75	2106.5	653.25	2110.5	-59.6954	8.26546	350	470	4678	2330	2403	2416	205	2202	2348	946
L0_R0	0	U	0	2	U	1	636	636	636	0	-13.2421	31.5452	-13.3195	31.8408	883.5	2144.5	867.5	2143.5	-59.6954	8.26546	350	470	4678	2330	2403	2416	205	2202	2348	946
L0_R0	0	U	0	3	U	3	636	636	636	0	-14.5739	37.3475	-14.3507	37.2385	568.333	2126	580.667	2128	-59.6954	8.26546	350	470	4678	2330	2403	2416	205	2202	2348	946
L0_R0	0	U	0	1	U	3	637	637	637	0	-17.4194	33.4345	-16.8716	34.1268	670.75	2106.5	653.25	2110.5	-59.6954	8.26546	350	470	4678	2330	2403	2416	205	2202	2348	946
L0_R0	0	U	0	2	U	3	637	637	637	0	-13.2421	31.5452	-13.3195	31.8408	883.5	2144.5	867.5	2143.5	-59.6954	8.26546	350	470	4678	2330	2403	2416	205	2202	2348	946
L0_R0	0	U	0	3	U	3	637	637	637	0	-14.5739	37.3475	-14.3507	37.2385	568.333	2126	580.667	2128	-59.6954	8.26546	350	470	4678	2330	2403	2416	205	2202	2348	946
L0_R0	0	U	0	1	U	3	638	638	638	0	-17.4194	33.4345	-16.8716	34.1268	670.75	2106.5	653.25	2110.5	-59.6954	8.26546	350	470	4678	2330	2403	2416	205	2202	2348	946
L0_R0	0	U	0	2	U	3	638	638	638	0	-13.2421	31.5452	-13.3195	31.8408	883.5	2144.5	867.5	2143.5	-59.6954	8.26546	350	470	4678	2330	2403	2416	205	2202	2348	946
L0_R0	0	U	0	3	U	3	638	638	638	0	-14.5739	37.3475	-14.3507	37.2385	568.333	2126	580.667	2128	-59.6954	8.26546	350	470	4678	2330	2403	2416	205	2202	2348	946
L0_R0	0	U	0	1	U	3	639	639	639	0	-17.4194	33.4345	-16.8716	34.1268	670.75	2106.5	653.25	2110.5	-59.6954	8.26546	350	470	4678	2330	2403	2416	205	2202	2348	946
L0_R0	0	U	0	2	U	3	639	639	639	0	-13.2421	31.5452	-13.3195	31.8408	883.5	2144.5	867.5	2143.5	-59.6954	8.26546	350	470	4678	2330	2403	2416	205	2202	2348	946
L0_R0	0	U	0	3	U	3	639	639	639	0	-14.5739	37.3475	-14.3507	37.2385	568.333	2126	580.667	2128	-59.6954	8.26546	350	470	4678	2330	2403	2416	205	2202	2348	946
L0_R0	0	U	0	1	U	3	640	640	640	0	-17.4194	33.4345	-16.8716	34.1268	670.75	2106.5	653.25	2110.5	-59.6954	8.26546	350	470	4678	2330	2403	2416	205	2202	2348	946
L0_R0	0	U	0	2	U	3	640	640	640	0	-13.2421	31.5452	-13.3195	31.8408	883.5	2144.5	867.5	2143.5	-59.6954	8.26546	350	470	4678	2330	2403	2416	205	2202	2348	946
L0_R0	0	U	0	3	U	3	640	640	640	0	-14.5739	37.3475	-14.3507	37.2385	568.333	2126	580.667	2128	-59.6954	8.26546	350	470	4678	2330	2403	2416	205	2202	2348	946
L0_R0	0	U	0	1	U	3	641	641	641	0	-17.4194	33.4345	-16.8716	34.1268	670.75	2106.5	653.25	2110.5	-59.6954	8.26546	350	470	4678	2330	2403	2416	205	2202	2348	946
L0_R0	0	U	0	2	U	3	641	641	641	0	-13.2421	31.5452	-13.3195	31.8408	883.5	2144.5	867.5	2143.5	-59.6954	8.26546	350	470	4678	2330	2403	2416	205	2202	2348	946
L0_R0	0	U	0	3	U	3	641	641	641	0	-14.5739	37.3475	-14.3507	37.2385	568.333	2126	580.667	2128	-59.6954	8.26546	350	470	4678	2330	2403	2416	205	2202	2348	946
L0_R0	0	U	0	1	U	3	642	642	642	0	-17.4194	33.4345	-16.8716	34.1268	670.75	2106.5	653.25	2110.5	-59.6954	8.26546	350	470	4678	2330	2403	2416	205	2202	2348	946
L0_R0	0	U	0	2	U	1	642	642	642	0	-13.2421	31.5452	-13.3195	31.8408	883.5	2144.5	867.5	2143.5	-59.6954	8.26546	350	470	4678	2330	2403	2416	205	2202	2348	946
L0_R0	0	U	0	3	U	3	642	642	642	0	-14.5739	37.3475	-14.3507	37.2385	568.333	2126	580.667	2128	-59.6954	8.26546	350	470	4678	2330	2403	2416	205	2202	2348	946
L0_R0	0	U	0	1	U	3	643	643	643	0	-17.4194	33.4345	-16.8716	34.1268	670.75	2106.5	653.25	2110.5	-59.6954	8.26546	350	470	4678	2330	2403	2416	205	2202	2348	946
L0_R0	0	U	0	2	U	1	643	643	643	0	-13.2421	31.5452	-13.3195	31.8408	883.5	2144.5	867.5	2143.5	-59.6954	8.26546	350	470	4678	2330	2403	2416	205	2202	2348	946
L0_R0	0	U	0	3	U	2	643	643	643	0	-14.9253	36.8865	-13.8527	37.5534	579.333	2123.67	581.333	2131.67	-59.6954	8.26546	350	470	4678	2330	2403	2416	205	2202	2348	946
L0_R0	0	U	0	1	U	3	644	644	644	0	-17.4194	33.4345	-16.8716	34.1268	670.75	2106.5	653.25	2110.5	-59.6954	8.26546	350	470	4678	2330	2403	2416	205	2202	2348	946
L0_R0	0	U	0	2	U	1	644	644	644	0	-13.2421	31.5452	-13.3195	31.8408	883.5	2144.5	867.5	2143.5	-59.6954	8.26546	350	470	4678	2330	2403	2416	205	2202	2348	946
L0_R0	0	U	0	3	U	3	644	644	644	0	-14.9253	36.8865	-13.8527	37.5534	579.333	2123.67	581.333	2131.67	-59.6954	8.26546	350	470	4678	2330	2403	2416	205	2202	2348	946
L0_R0	0	U	0	1	U	3	645	645	645	0	-17.4194	33.4345	-16.8716	34.1268	670.75	2106.5	653.25	2110.5	-59.6954	8.26546	350	470	4678	2330	2403	2416	205	2202	2348	946
L0_R0	0	U	0	2	U	1	645	645	645	0	-13.2421	31.5452	-13.3195	31.8408	883.5	2144.5	867.5	2143.5	-59.6954	8.26546	350	470	4678	2330	2403	2416	205	2202	2348	946
L0_R0	0	U	0	3	U	3	645	645	645	0	-14.9253	36.8865	-13.8527	37.5534	579.333	2123.67	581.333	2131.67	-59.6954	8.26546	350	470	4678	2330	2403	2416	205	2202	2348	946
L0_R0	0	U	0	1	U	3	646	646	646	0	-17.4194	33.4345	-16.8716	34.1268	670.75	2106.5	653.25	2110.5	-59.6954	8.26546	350	470	4678	2330	2403	2416	205	2202	2348	946
L0_R0	0	U	0	2	U	1	646	646	646	0	-12.994	31.5009	-12.9827	31.9482	892	2146.5	871.25	2146	-59.6954	8.26546	350	470	4678	2330	2403	2416	205	2202	2348	946
L0_R0	0	U	0	3	U	3	646	646	646	0	-14.9253	36.8865	-13.8527	37.5534	579.333	2123.67	581.333	2131.67	-59.6954	8.26546	350	470	4678	2330	2403	2416	205	2202	2348	946
L0_R0	0	U	0	1	U	3	647	647	647	0	-17.4194	33.4345	-16.8716	34.1268	670.75	2106.5	653.25	2110.5	-59.6954	8.26546	350	470	4678	2330	2403	2416	205	2202	2348	946
L0_R0	0	U	0	2	U	1	647	647	647	0	-13.1676	31.0407	-13.0871	31.519	909.25	2145.75	888.75	2145.75	-59.6954	8.26546	350	470	4678	2330	2403	2416	205	2202	2348	946
L0_R0	0	U	0	3	U	3	647	647	647	0	-14.9253	36.8865	-13.8527	37.5534	579.333	2123.67	581.333	2131.67	-59.6954	8.26546	350	470	4678	2330	2403	2416	205	2202	2348	946
L0_R0	0	U	0	1	U	3	648	648	648	0	-17.4194	33.4345	-16.8716	34.1268	670.75	2106.5	653.25	2110.5	-59.6954	8.26546	350	470	4678	2330	2403	2416	205	2202	2348	946
L0_R0	0	U	0	2	U	1	648	648	648	0	-13.1335	31.0538	-13.1077	31.3964	909.5	2146	894	2145.75	-59.6954	8.26546	350	470	4678	2330	2403	2416	205	2202	2348	946
L0_R0	0	U	0	3	U	3	648	648	648	0	-14.9253	36.8865	-13.8527	37.5534	579.333	2123.67	581.333	2131.67	-59.6954	8.26546	350	470	4678	2330	2403	2416	205	2202	2348	946
L0_R0	0	U	0	1	U	3	649	649	649	0	-17.4194	33.4345	-16.8716	34.1268	670.75	2106.5	653.25	2110.5	-59.6954	8.26546	350	470	4678	2330	2403	2416	205	2202	2348	946
L0_R0	0	U	0	2	U	1	649	649	649	0	-13.1335	31.0538	-13.1077	31.3964	909.5	2146	894	2145.75	-59.6954	8.26546	350	470	4678	2330	2403	2416	205	2202	2348	946
L0_R0	0	U	0	3	U	3	649	649	649	0	-14.9253	36.8865	-13.8527	37.5534	579.333	2123.67	581.333	2131.67	-59.6954	8.26546	350	470	4678	2330	2403	2416	205	2202	2348	946
L0_R0	0	U	0	1	U	3	650	650	650	0	-17.4194	33.4345	-16.8716	34.1268	670.75	2106.5	653.25	2110.5	-59.6954	8.26546	350	470	4678	2330	2403	2416	205	2202	2348	946
L0_R0	0	U	0	2	U	1	650	650	650	0	-13.1335	31.0538	-13.1077	31.3964	909.5	2146	894	2145.75	-59.6954	8.26546	350	470	4678	2330	2403	2416	205	2202	2348	946
L0_R0	0	U	0	3	U	3	650	650	650	0	-14.9253	36.8865	-13.8527	37.5534	579.333	2123.67	581.333	2131.67	-59.6954	8.26546	350	470	4678	2330	2403	2416	205	2202	2348	946
L0_R0	0	U	0	1	U	2	651	651	651	0	-17.4049	33.1726	-17.2426	33.6938	684.5	2107	663.25	2107.75	-59.6954	8.26546	350	470	4678	2330	2403	2416	205	2202	2348	946
L0_R0	0	U	0	2	U	1	651	651	651	0	-13.1335	31.0538	-13.1077	31.3964	909.5	2146	894	2145.75	-59.6954	8.26546	350	470	4678	2330	2403	2416	205	2202	2348	946
L0_R0	0	U	0	3	U	3	651	651	651	0	-14.9253	36.8865	-13.8527	37.5534	579.333	2123.67	581.333	2131.67	-59.6954	8.26546	350	470	4678	2330	2403	2416	205	2202	2348	946
L0_R0	0	U	0	1	U	2	652	652	652	0	-17.2143	33.1627	-17.353	33.5107	691	2108.75	669	2107	-59.6954	8.26546	350	470	4678	2330	2403	2416	205	2202	2348	946
L0_R0	0	U	0	2	U	1	652	652	652	0	-13.1335	31.0538	-13.1077	31.3964	909.5	2146	894	2145.75	-59.6954	8.26546	350	470	4678	2330	2403	2416	205	2202	2348	946
L0_R0	0	U	0	3	U	3	652	652	652	0	-14.9253	36.8865	-13.8527	37.5534	579.333	2123.67	581.333	2131.67	-59.6954	8.26546	350	470	4678	2330	2403	2416	205	2202	2348	946
L0_R0	0	U	0	1	U	3	653	653	653	0	-17.2143	33.1627	-17.353	33.5107	691	2108.75	669	2107	-59.6954	8.26546	350	470	4678	2330	2403	2416	205	2202	2348	946
L0_R0	0	U	0	2	U	1	653	653	653	0	-13.1335	31.0538	-13.1077	31.3964	909.5	2146	894	2145.75	-59.6954	8.26546	350	470	4678	2330	2403	2416	205	2202	2348	946
L0_R0	0	U	0	3	U	3	653	653	653	0	-14.9253	36.8865	-13.8527	37.5534	579.333	2123.67	581.333	2131.67	-59.6954	8.26546	350	470	4678	2330	2403	2416	205	2202	2348	946
L0_R0	0	U	0	1	U	3	654	654	654	0	-17.2143	33.1627	-17.353	33.5107	691	2108.75	669	2107	-59.6954	8.26546	350	470	4678	2330	2403	2416	205	2202	2348	946
L0_R0	0	U	0	2	U	1	654	654	654	0	-13.1335	31.0538	-13.1077	31.3964	909.5	2146	894	2145.75	-59.6954	8.26546	350	470	4678	2330	2403	2416	205	2202	2348	946
L0_R0	0	U	0	3	U	3	654	654	654	0	-14.9253	36.8865	-13.8527	37.5534	579.333	2123.67	581.333	2131.67	-59.6954	8.26546	350	470	4678	2330	2403	2416	205	2202	2348	946
L0_R0	0	U	0	1	U	3	655	655	655	0	-17.2143	33.1627	-17.353	33.5107	691	2108.75	669	2107	-59.6954	8.26546	350	470	4678	2330	2403	2416	205	2202	2348	946
L0_R0	0	U	0	2	U	1	655	655	655	0	-13.1335	31.0538	-13.1077	31.3964	909.5	2146	894	2145.75	-59.6954	8.26546	350	470	4678	2330	2403	2416	205	2202	2348	946
L0_R0	0	U	0	3	U	3	655	655	655	0	-14.9253	36.8865	-13.8527	37.5534	579.333	2123.67	581.333	2131.67	-59.6954	8.26546	350	470	4678	2330	2403	2416	205	2202	2348	946
L0_R0	0	U	0	1	U	3	656	656	656	0	-17.2143	33.1627	-17.353	33.5107	691	2108.75	669	2107	-59.6954	8.26546	350	470	4678	2330	2403	2416	205	2202	2348	946
L0_R0	0	U	0	2	U	1	656	656	656	0	-12.8982	31.1171	-13.051	31.353	912.5	2147.75	897.5	2146.25	-59.6954	8.26546	350	470	4678	2330	2403	2416	205	2202	2348	946
L0_R0	0	U	0	3	U	3	656	656	656	0	-14.9253	36.8865	-13.8527	37.5534	579.333	2123.67	581.333	2131.67	-59.6954	8.26546	350	470	4678	2330	2403	2416	205	2202	2348	946
L0_R0	0	U	0	1	U	3	657	657	657	0	-17.2143	33.1627	-17.353	33.5107	691	2108.75	669	2107	-59.6954	8.26546	350	470	4678	2330	2403	2416	205	2202	2348	946
L0_R0	0	U	0	2	U	1	657	657	657	0	-12.8982	31.1171	-13.051	31.353	912.5	2147.75	897.5	2146.25	-59.6954	8.26546	350	470	4678	2330	2403	2416	205	2202	2348	946
L0_R0	0	U	0	3	U	3	657	657	657	0	-14.9253	36.8865	-13.8527	37.5534	579.333	2123.67	581.333	2131.67	-59.6954	8.26546	350	470	4678	2330	2403	2416	205	2202	2348	946
L0_R0	0	U	0	1	U	3	658	658	658	0	-17.2143	33.1627	-17.353	33.5107	691	2108.75	669	2107	-59.6954	8.26546	350	470	4678	2330	2403	2416	205	2202	2348	946
L0_R0	0	U	0	2	U	1	658	658	658	0	-12.8982	31.1171	-13.051	31.353	912.5	2147.75	897.5	2146.25	-59.6954	8.26546	350	470	4678	2330	2403	2416	205	2202	2348	946
L0_R0	0	U	0	3	U	3	658	658	658	0	-14.9253	36.8865	-13.8527	37.5534	579.333	2123.67	581.333	2131.67	-59.6954	8.26546	350	470	4678	2330	2403	2416	205	2202	2348	946
L0_R0	0	U	0	1	U	1	659	659	659	0	-17.2143	33.1627	-17.353	33.5107	691	2108.75	669	2107	-59.6954	8.26546	350	470	4678	2330	2403	2416	205	2202	2348	946
L0_R0	0	U	0	2	U	1	659	659	659	0	-12.8982	31.1171	-13.051	31.353	912.5	2147.75	897.5	2146.25	-59.6954	8.26546	350	470	4678	2330	2403	2416	205	2202	2348	946
L0_R0	0	U	0	3	U	3	659	659	659	0	-14.9253	36.8865	-13.8527	37.5534	579.333	2123.67	581.333	2131.67	-59.6954	8.26546	350	470	4678	2330	2403	2416	205	2202	2348	946
L0_R0	0	U	0	1	U	1	660	660	660	0	-16.6052	33.6803	-17.7521	33.0348	684	2113.5	680.5	2104	-59.6954	8.26546	350	470	4678	2330	2403	2416	205	2202	2348	946
L0_R0	0	U	0	2	U	1	660	660	660	0	-12.8982	31.1171	-13.051	31.353	912.5	2147.75	897.5	2146.25	-59.6954	8.26546	350	470	4678	2330	2403	2416	205	2202	2348	946
L0_R0	0	U	0	3	U	3	660	660	660	0	-14.9253	36.8865	-13.8527	37.5534	579.333	2123.67	581.333	2131.67	-59.6954	8.26546	350	470	4678	2330	2403	2416	205	2202	2348	946
L0_R0	0	U	0	1	U	1	661	661	661	0	-16.6052	33.6803	-17.7521	33.0348	684	2113.5	680.5	2104	-59.6954	8.26546	350	470	4678	2330	2403	2416	205	2202	2348	946
L0_R0	0	U	0	2	U	1	661	661	661	0	-13.1103	30.812	-13.1949	31.0683	921.5	2146.5	907.25	2145.5	-59.6954	8.26546	350	470	4678	2330	2403	2416	205	2202	2348	946
L0_R0	0	U	0	3	U	3	661	661	661	0	-14.9253	36.8865	-13.8527	37.5534	579.333	2123.67	581.333	2131.67	-59.6954	8.26546	350	470	4678	2330	2403	2416	205	2202	2348	946
L0_R0	0	U	0	1	U	1	662	662	662	0	-16.6052	33.6803	-17.7521	33.0348	684	2113.5	680.5	2104	-59.6954	8.26546	350	470	4678	2330	2403	2416	205	2202	2348	946
L0_R0	0	U	0	2	U	1	662	662	662	0	-13.1103	30.812	-13.1949	31.0683	921.5	2146.5	907.25	2145.5	-59.6954	8.26546	350	470	4678	2330	2403	2416	205	2202	2348	946
L0_R0	0	U	0	3	U	1	662	662	662	0	-14.9253	36.8865	-13.8527	37.5534	579.333	2123.67	581.333	2131.67	-59.6954	8.26546	350	470	4678	2330	2403	2416	205	2202	2348	946
L0_R0	0	U	0	1	U	1	663	663	663	0	-16.6052	33.6803	-17.7521	33.0348	684	2113.5	680.5	2104	-59.6954	8.26546	350	470	4678	2330	2403	2416	205	2202	2348	946
L0_R0	0	U	0	2	U	1	663	663	663	0	-13.1103	30.812	-13.1949	31.0683	921.5	2146.5	907.25	2145.5	-59.6954	8.26546	350	470	4678	2330	2403	2416	205	2202	2348	946
L0_R0	0	U	0	3	U	1	663	663	663	0	-14.9253	36.8865	-13.8527	37.5534	579.333	2123.67	581.333	2131.67	-59.6954	8.26546	350	470	4678	2330	2403	2416	205	2202	2348	946
L0_R0	0	U	0	1	U	1	664	664	664	0	-16.6052	33.6803	-17.7521	33.0348	684	2113.5	680.5	2104	-59.6954	8.26546	350	470	4678	2330	2403	2416	205	2202	2348	946
L0_R0	0	U	0	2	U	1	664	664	664	0	-13.1103	30.812	-13.1949	31.0683	921.5	2146.5	907.25	2145.5	-59.6954	8.26546	350	470	4678	2330	2403	2416	205	2202	2348	946
L0_R0	0	U	0	3	U	1	664	664	664	0	-14.9253	36.8865	-13.8527	37.5534	579.333	2123.67	581.333	2131.67	-59.6954	8.26546	350	470	4678	2330	2403	2416	205	2202	2348	946
L0_R0	0	U	0	1	U	1	665	665	665	0	-16.6052	33.6803	-17.7521	33.0348	684	2113.5	680.5	2104	-59.6954	8.26546	350	470	4678	2330	2403	2416	205	2202	2348	946
L0_R0	0	U	0	2	U	1	665	665	665	0	-13.1103	30.812	-13.1949	31.0683	921.5	2146.5	907.25	2145.5	-59.6954	8.26546	350	470	4678	2330	2403	2416	205	2202	2348	946
L0_R0	0	U	0	3	U	1	665	665	665	0	-14.9253	36.8865	-13.8527	37.5534	579.333	2123.67	581.333	2131.67	-59.6954	8.26546	350	470	4678	2330	2403	2416	205	2202	2348	946
L0_R0	0	U	0	1	U	1	666	666	666	0	-16.6052	33.6803	-17.7521	33.0348	684	2113.5	680.5	2104	-59.6954	8.26546	350	470	4678	2330	2403	2416	205	2202	2348	946
L0_R0	0	U	0	2	U	1	666	666	666	0	-13.1103	30.812	-13.1949	31.0683	921.5	2146.5	907.25	2145.5	-59.6954	8.26546	350	470	4678	2330	2403	2416	205	2202	2348	946
L0_R0	0	U	0	3	U	1	666	666	666	0	-15.8564	36.4133	-14.5582	37.1985	572.333	2116.33	576	2126.33	-59.6954	8.26546	350	470	4678	2330	2403	2416	205	2202	2348	946
L0_R0	0	U	0	1	U	1	667	667	667	0	-16.6052	33.6803	-17.7521	33.0348	684	2113.5	680.5	2104	-59.6954	8.26546	350	470	4678	2330	2403	2416	205	2202	2348	946
[truncated: 4,421 more rows]
