# Supplementary material for: Traveling pulse emerges from coupled intermittent walks: A case study in sheep
Source: PLoS One. 2018 Dec 5;13(12):e0206817. doi: 10.1371/journal.pone.0206817 (PMC6281248; doi:10.1371/journal.pone.0206817)
Supplement: S1 Data — All data and source codes for data treatment (using R), numerical solving equations and stochastic simulations. (ZIP) [file pone.0206817.s004.zip › S1_Data/src/fig5data/00-src/ibm-c/crng.h]

#ifndef __CRNG_H__
#define __CRNG_H__

// That bit of code comes from gsl
// www.gsl.org
// I just encapsulated it in an object CRgn...
// I chose to use the taus generator
// see comments at the end of file for a gsl description of taus

// #include <stdlib.h>
#include <cmath>
#include <iostream>
using namespace std;


#define MASK 0xffffffffUL
#define TAUSWORTHE(s,a,b,c,d) (((s &c) <<d) &MASK) ^ ((((s <<a) &MASK)^s) >>b)
#define LCG(n) ((69069 * n) & 0xffffffffUL)

#define DEUX_PI 6.28318530718

class CRng
{
public:
    CRng() { alloc (); }
    ~CRng()  {  }
    void SetSeed (unsigned long int seed) {  set(seed);  }


    // UNIFORME
    double Uniform ()       { return get_double(); }
    double UniformPos ()
    {
        double x ;
        do
        {
            x = get_double();
        }
        while (x == 0) ;
        return x ;
    }

    // EXPONENTIAL
    double Exponential (const double mu)
    {
        double u = UniformPos();
        return -mu * log (u);
    }
  

    // GAUSSIAN
    /* Polar (Box-Mueller) method; See Knuth v2, 3rd ed, p122 */
    double Gaussian (const double sigma)
    {
        double x, y, r2;
        do
        {
            /* choose x,y in uniform square (-1,-1) to (+1,+1) */
            x = -1 + 2 * Uniform ();
            y = -1 + 2 * Uniform ();
            /* see if it is in the unit circle */
            r2 = x * x + y * y;
        }
        while (r2 > 1.0 || r2 == 0);
        /* Box-Muller transform */
        return sigma * y * sqrt (-2.0 * log (r2) / r2);
    }

    void CheckUniform(unsigned int howmany)
    {
        for (unsigned int r = 0 ; r<howmany ; r++)
            cout << Uniform() << endl;
    }

    void CheckGaussian(unsigned int howmany, const double sigma)
    {
        for (unsigned int r = 0 ; r<howmany ; r++)
            cout << Gaussian(sigma) << endl;
    }


private:

    unsigned long int max;
    unsigned long int min;
    size_t size;  unsigned long int s1, s2, s3; // state

    void alloc ()
    {
        max = 0xffffffffUL;/* RAND_MAX */
        min = 0 ;/* RAND_MIN */
        set (1);	/* seed the generator */
    }

    
  unsigned long get ()
    {
      s1 = TAUSWORTHE (s1, 13, 19, 4294967294UL, 12);
      s2 = TAUSWORTHE (s2, 2, 25, 4294967288UL, 4);
      s3 = TAUSWORTHE (s3, 3, 11, 4294967280UL, 17);
      return (s1 ^ s2 ^ s3);
    }

    double get_double ()
    {
        return get () / 4294967296.0 ;
    }

    void set (unsigned long int s)
    {
        if (s == 0)
            s = 1;	/* default seed is 1 */
        s1 = LCG (s);
        s2 = LCG (s1);
        s3 = LCG (s2);

        /* "warm it up" */
        get ();
        get ();
        get ();
        get ();
        get ();
        get ();
        return;
    }

    
};


/* This is a maximally equidistributed combined Tausworthe
   generator. The sequence is,

   x_n = (s1_n ^ s2_n ^ s3_n) 

   s1_{n+1} = (((s1_n & 4294967294) <<12) ^ (((s1_n <<13) ^ s1_n) >>19))
   s2_{n+1} = (((s2_n & 4294967288) << 4) ^ (((s2_n << 2) ^ s2_n) >>25))
   s3_{n+1} = (((s3_n & 4294967280) <<17) ^ (((s3_n << 3) ^ s3_n) >>11))

   computed modulo 2^32. In the three formulas above '^' means
   exclusive-or (C-notation), not exponentiation. Note that the
   algorithm relies on the properties of 32-bit unsigned integers (it
   is formally defined on bit-vectors of length 32). I have added a
   bitmask to make it work on 64 bit machines.

   We initialize the generator with s1_1 .. s3_1 = s_n MOD m, where
   s_n = (69069 * s_{n-1}) mod 2^32, and s_0 = s is the user-supplied
   seed.

   The theoretical value of x_{10007} is 2733957125. The subscript
   10007 means (1) seed the generator with s=1 (2) do six warm-up
   iterations, (3) then do 10000 actual iterations.

   The period of this generator is about 2^88.

   From: P. L'Ecuyer, "Maximally Equidistributed Combined Tausworthe
   Generators", Mathematics of Computation, 65, 213 (1996), 203--213.

   This is available on the net from L'Ecuyer's home page,

   http://www.iro.umontreal.ca/~lecuyer/myftp/papers/tausme.ps
   ftp://ftp.iro.umontreal.ca/pub/simulation/lecuyer/papers/tausme.ps */

#endif /* __CRNG_H__ */
