# Supplementary material for: Traveling pulse emerges from coupled intermittent walks: A case study in sheep
Source: PLoS One. 2018 Dec 5;13(12):e0206817. doi: 10.1371/journal.pone.0206817 (PMC6281248; doi:10.1371/journal.pone.0206817)
Supplement: S1 Data — All data and source codes for data treatment (using R), numerical solving equations and stochastic simulations. (ZIP) [file pone.0206817.s004.zip › S1_Data/src/fig5data/00-src/ibm-c/main.cpp]

#include <stdlib.h>
#include <stdio.h>
#include <math.h>
#include <time.h>
#include <sys/time.h>
#include <iostream>
using namespace std;

// Random generator
#include "crng.h"
CRng rng;
static double get_time() { struct timeval tod; gettimeofday(&tod, NULL); return tod.tv_sec + tod.tv_usec * 1.0E-6; }


// Parameters
#include "params.h"

// global variables
double date=0.0;
double *position;
double *vitesse;
int    *event; // 0: keep,1 : spontaneous activation, 2:stimulated activation, 3: spontaneous stop, 4:stimulated stop, 5 collision


// ========== MODEL
double TauxTransitionVersMarche(int marchedevant,int marchederriere,int arretdevant,int arretderriere)
{
    double inhib = 1.0;
    if ((arretderriere+arretdevant+marchederriere)>0)
        inhib = pow( (arretderriere+arretdevant+marchederriere), gammaa);
    
    return(  mua + alphaa*(pow(marchedevant,betaa)) / inhib  ) ;
}

double TauxTransitionVersArret(int marchedevant,int marchederriere,int arretdevant,int arretderriere)
{
    double inhib = 1.0;
    if ((marchedevant+arretdevant+marchederriere)>0) inhib = pow( (marchedevant+arretdevant+marchederriere), gammai);
    return(  mui + alphai* (pow(arretderriere,betai)) / inhib  ) ;
}

typedef struct ChangementEtat {int qui; double quand;};

ChangementEtat ProchainChangementEtat()
{
    ChangementEtat leCE;
    double TauxTransitions[NbDeMoutons];
    double DateTransitions[NbDeMoutons];
    int marchedevant, marchederriere,arretdevant,arretderriere;

        // individual transition rates
    for (int m=0; m<NbDeMoutons; m++)
    {
            // stimulating neighbours
        marchedevant = marchederriere = arretdevant = arretderriere =0;
        for (int a=0; a<NbDeMoutons; a++)
            if (a != m)
            {
                if (position[a]<position[m])
                    if (vitesse[a]==0)
                        arretderriere++;
                    else
                        marchederriere++;
                else
                    if (vitesse[a]==0)
                        arretdevant++;
                    else
                        marchedevant++;
            }
        if (vitesse[m]==0)
            TauxTransitions[m] = TauxTransitionVersMarche(marchedevant,marchederriere,arretdevant,arretderriere);
        else
            TauxTransitions[m] = TauxTransitionVersArret(marchedevant,marchederriere,arretdevant,arretderriere);
    }

        // what time would each switch state ?
    for (int m=0; m<NbDeMoutons; m++)
        DateTransitions[m] = rng.Exponential(1.0/TauxTransitions[m]);

        // which is the soonest ?
    int LePlusTot = 0;
    double LaPlusTot = DateTransitions[LePlusTot];
    for (int m=1; m<NbDeMoutons; m++)
        if (DateTransitions[m]<LaPlusTot)
        {
            LePlusTot = m;
            LaPlusTot = DateTransitions[m];            
        }
    leCE.qui = LePlusTot;
    leCE.quand = LaPlusTot;
    return(leCE);
}


typedef struct ChangementStim {int qui; double quand;};

ChangementStim ProchainChangementStimuli()
{
    ChangementStim leCS;
    double DelaisCollision[NbDeMoutons];
    double delai, minDelai;

        // time to collision for each individual    
    for (int m=0; m<NbDeMoutons; m++)
    {
        minDelai = -1.0;
        if (vitesse[m]>0)
            for (int a=0; a<NbDeMoutons; a++)
            {
                if ( (vitesse[a] == 0) && (position[a]>position[m]))
                {
                    delai = (position[a]-position[m])/vitesse[m];
                    if (minDelai < 0) minDelai = delai; else if (delai<minDelai) minDelai = delai;
                }
            }
        DelaisCollision[m] = minDelai;
    }
        // DelaisCollision for colliding individual, -1 for non colliding individual
        // which is the soonest ?
    int LePlusTot = 0;
    double LaPlusTot = DelaisCollision[LePlusTot]; // can be -1
    for (int m=1; m<NbDeMoutons; m++)
    {
        if (LaPlusTot < 0) { LePlusTot=m; LaPlusTot = DelaisCollision[LePlusTot]; } // can still be -1
        else
            if ((DelaisCollision[m]>0) && (DelaisCollision[m]<LaPlusTot))
            {
                LePlusTot = m;
                LaPlusTot = DelaisCollision[m];            
            }
    }
    if (LaPlusTot <0) LePlusTot=-1;    
    leCS.qui = LePlusTot;
    leCS.quand = LaPlusTot;
    return(leCS);
}


// ==========
void nextStep()
{
    int enMarches,aLArret;
    
        // reset event
    for (int m=0; m<NbDeMoutons; m++) event[m]=0;
        // cerr << date << " : " ; for (int m=0; m<NbDeMoutons; m++) cerr << position[m] << "," << vitesse[m] << "\t" ;cerr << "\n";

    ChangementEtat ProchainCE = ProchainChangementEtat();
    ChangementStim ProchainCS = ProchainChangementStimuli();
    
    if ( (ProchainCS.quand>0) && (ProchainCS.quand <= ProchainCE.quand) )
    {
            // next event is a collision : it will update the stimulating condition
            // the individual ProchainCS.qui will collide at date + ProchainCS.quand
            // we forward each walking up to that date
        for (int m=0; m<NbDeMoutons; m++)
            position[m] += vitesse[m]*ProchainCS.quand;
            // and we advance time to that date
        date += ProchainCS.quand;
        event[ProchainCS.qui]=5;
    }
    else
    {
            // next event is a state switching
            // the individual ProchainCE.qui will switch at date + ProchainCE.quand
            //  we forward each walking up to that date
            // on en profite pour compter le nb en marche / a l'arret pour qualifier l'event
        enMarches=0;aLArret=0;
        for (int m=0; m<NbDeMoutons; m++)
        {
            position[m] += vitesse[m]*ProchainCE.quand;
            enMarches += (vitesse[m]>0); aLArret += (vitesse[m]==0);
        }
            // we advance time to that date
        date += ProchainCE.quand;
            // the event happens
        if (vitesse[ProchainCE.qui]==0)
        {
            vitesse[ProchainCE.qui]=VitesseDeMarche;
            if (enMarches==0) event[ProchainCE.qui]=1; else event[ProchainCE.qui]=2; 
        }
        else
        {
            vitesse[ProchainCE.qui]=0;
            if (aLArret==0) event[ProchainCE.qui]=3; else event[ProchainCE.qui]=4;
        }
    }    
}

void
statsFinale(int replicate)
{
    for (int m=0; m<(NbDeMoutons-1); m++)   cout << (position[m]) << "\t";
    cout << (position[NbDeMoutons-1]) << "\n";
}

// ==========
void reset()
{
    date = 0.0;
    for (int m=0; m<NbDeMoutons; m++)
    {
        position[m]=(rng.Uniform()-0.5)*DispersionInitiale*sqrt(NbDeMoutons);
        vitesse[m]=0;
        event[m]=0;
    }
}
// ==========
int main(int argc, char **argv)
{
        // INIT
        // Variables d'état
    position = (double*)malloc(NbDeMoutons*sizeof(double));
    vitesse = (double*)malloc(NbDeMoutons*sizeof(double));
    event = (int*)malloc(NbDeMoutons*sizeof(int));
        // Reset Random Number generator
    long int rgn_seed;
    if (Seed>0) rgn_seed =Seed; else { unsigned long sseed = (unsigned int)getpid()*(unsigned long)(get_time()*1.0E+6); srandom(sseed); rgn_seed = random() ; }
    rng.SetSeed(rgn_seed);


        // RUN
    for (int replicate=1; replicate<=NbOfReplicate; replicate++)
    {
        reset();
        while (date < MaxDate)  nextStep();                
        statsFinale(replicate);
    }
    return 0;
}
