# Supplementary material for: Traveling pulse emerges from coupled intermittent walks: A case study in sheep
Source: PLoS One. 2018 Dec 5;13(12):e0206817. doi: 10.1371/journal.pone.0206817 (PMC6281248; doi:10.1371/journal.pone.0206817)
Supplement: S1 Data — All data and source codes for data treatment (using R), numerical solving equations and stochastic simulations. (ZIP) [file pone.0206817.s004.zip › S1_Data/src/fig5data/00-src/ibm-c/params.h]

int NbOfReplicate =  5000 ;
unsigned long Seed = 0;
int NbDeMoutons =  100 ;
double DispersionInitiale = 3.0;
double MaxDate = 1800.0;
// behavioral parameters
double mua = 0.0055; double alphaa=0.3;  double betaa=0.6;  double gammaa=0.7;
double mui = 0.08; double alphai=0.4;  double betai=0.5;  double gammai=0.5;
double VitesseDeMarche = 1.0;
