# Supplementary material for: Traveling pulse emerges from coupled intermittent walks: A case study in sheep
Source: PLoS One. 2018 Dec 5;13(12):e0206817. doi: 10.1371/journal.pone.0206817 (PMC6281248; doi:10.1371/journal.pone.0206817)
Supplement: S1 Data — All data and source codes for data treatment (using R), numerical solving equations and stochastic simulations. (ZIP) [file pone.0206817.s004.zip › S1_Data/src/fig5data/00-src/pde-f90/00-params.f90]

  INTEGER :: Nsheep =  100 
  REAL(8) :: mua= 0.0055 , mui= 0.08 , alphaa= 0.3 , alphai= 0.4 
  REAL(8) :: betaa= 0.6 , betai= 0.5 , gammaa= 0.7 , gammai= 0.5 
  REAL(8) :: speed= 1 
  REAL(8) :: FractionInitialementActive =  0 
  REAL(8) :: DensiteInitiale =  1  !! mètre / sheep
  !! Dimensionnement
  INTEGER :: LongueurGrilleSpatiale =  40000 
  REAL(8) :: TempsTotal =  1801  !! secondes
  REAL(8) :: saveEvery =  1800 
  REAL(8) :: dt =  0.01 
