# Supplementary material for: Traveling pulse emerges from coupled intermittent walks: A case study in sheep
Source: PLoS One. 2018 Dec 5;13(12):e0206817. doi: 10.1371/journal.pone.0206817 (PMC6281248; doi:10.1371/journal.pone.0206817)
Supplement: S1 Data — All data and source codes for data treatment (using R), numerical solving equations and stochastic simulations. (ZIP) [file pone.0206817.s004.zip › S1_Data/src/fig5data/01-makedata.R]

## parameters
mua = 0.0055;
mui = 0.08;
alphaa = 0.3;
alphai = 0.4;
betaa = 0.6;
betai = 0.5;
gammaa = 0.7;
gammai = 0.5
speed = 1.0;


Ns = c(1,2,4,8,16,32,100);

if (TRUE)
    {
        ## make ibm data
        ## src in C are in 00-src/ibm-c/
        ## output are put into 02-ibmdata/ibmNxx.txt

        ## number of replicates per group size
        Rs = c(1e+5,1e+5,1e+5,1e+5,1e+5,1e+4,5e+3);
        
        ## Cleanup previous output
        ## stop("WARNING: this will erase previous ibm data !!! Comment this line if it is ok...\n");
        system("rm -rf 02-ibmdata ; mkdir 02-ibmdata");


        for (c in 1:length(Ns) )
            {
                sink("00-src/ibm-c/params.h")
                cat("int NbOfReplicate = ",Rs[c],";\n")
                cat("unsigned long Seed = 0;\n");
                
                cat("int NbDeMoutons = ",Ns[c],";\n");
                
                cat("double DispersionInitiale = 3.0;\n");
                cat("double MaxDate = 1800.0;\n");
                
                cat("// behavioral parameters\n");
                cat("double mua = 0.0055; double alphaa=0.3;  double betaa=0.6;  double gammaa=0.7;\n");
                cat("double mui = 0.08; double alphai=0.4;  double betai=0.5;  double gammai=0.5;\n");
                cat("double VitesseDeMarche = 1.0;\n");
                sink();
                
                system(paste("cp 00-src/ibm-c/params.h 02-ibmdata/paramsN",Ns[c],".h",sep=""));
                
                ## compile
                system("g++ -O2 -o run 00-src/ibm-c/main.cpp");
                
                ## run
                system(paste("./run > 02-ibmdata/ibmN",Ns[c],".txt",sep=""));
                
            }
        ## cleanup
        system("rm -f run");
    }


if (TRUE)
    {

        ## make pde data
        ## src are in F90 in 00-src/pde-f90/
        ## output are put into 03-pdedata/pdeNxx.txt

        ## Cleanup previous output
        ## stop("WARNING: this will erase previous pde data !!! Comment this line if it is ok...\n");
        system("rm -rf 03-pdedata ; mkdir 03-pdedata");


        ## scales
        FractionInitialementActive = 0.;
        DensiteInitiale = 1;
        saveEvery = 1800; 
        NbOfSave = 1;
        TempsTotal = saveEvery*NbOfSave+1;
        deltat = 0.01;
        deltax = speed*deltat; ## repeated in fortran source, upwind scheme
        ## we set enough space to avoid boudary effect
        ## with this set of parameters, groups make 150 m in 1800 s max
        LongueurGrilleSpatiale = floor(400/deltax) ;
        ## at individual speed 1, the theoretical max is 1800, but the run is longer
        
        
        for (c in 1:length(Ns) )
            {
                
                ## write parameters in fortran source
                sink("00-src/pde-f90/00-params.f90")
                cat("  INTEGER :: Nsheep = ",Ns[c],"\n");
                ## for N=1, we switch off interactions
                setalphaa = alphaa ; setalphai = alphai;
                if (Ns[c]==1) { setalphaa = 0 ; setalphai = 0; }
                cat("  REAL(8) :: mua=",mua,", mui=",mui,", alphaa=",setalphaa,", alphai=",setalphai,"\n");
                cat("  REAL(8) :: betaa=",betaa,", betai=",betai,", gammaa=",gammaa,", gammai=",gammai,"\n");
                cat("  REAL(8) :: speed=",speed,"\n");
                cat("  REAL(8) :: FractionInitialementActive = ",FractionInitialementActive,"\n");
                cat("  REAL(8) :: DensiteInitiale = ",DensiteInitiale," !! mètre / sheep\n");
                cat("  !! Dimensionnement\n");
                cat("  INTEGER :: LongueurGrilleSpatiale = ", LongueurGrilleSpatiale,"\n");
                cat("  REAL(8) :: TempsTotal = ",TempsTotal," !! secondes\n");
                cat("  REAL(8) :: saveEvery = ",saveEvery,"\n"); 
                cat("  REAL(8) :: dt = ",deltat,"\n");
                sink()
                
                system(paste("cp 00-src/pde-f90/00-params.f90 03-pdedata/paramsN",Ns[c],".f90",sep=""));
                
                cat("run ",Ns[c],"...\n"); 
                system("rm -f runpde");
                errsys = system("gfortran -O2 -malign-double 00-src/pde-f90/main.f90 -o runpde");
                if (errsys != 0)
                    {
                        cat("\n\n\n\n !!!!!!!!!!!!!!!!!  errsys = ",errsys,"\n\n");
                        stop("OK");
                    }
                
                system(paste("time ./runpde > 03-pdedata/pdeN",Ns[c],".txt",sep=""));
                
            }
        ## cleanup
        system("rm -f runpde");
    }

if (TRUE)
    {
        ## make inverse histogram for ibm N4

        ## Cleanup previous output
        ## stop("WARNING: this will erase previous InvN4 data !!! Comment this line if it is ok...\n");
        system("rm -rf 04-inverseN4 ; mkdir 04-inverseN4");
        
        doReplicate = 1000000;
        ## we randomly pick doReplicate groups of 4 positions around the center of mass
        ## according to the pde distribution

        ## pde N4
        data4 = matrix(scan("03-pdedata/pdeN4.txt"),nrow=4,byrow=TRUE)
        actifs4 = data4[3,]; inactifs4 = data4[4,]; total4 = (actifs4+inactifs4);

        ## centre of mass
        deltax = 0.01; MaxX = 400;
        echx=seq(0,MaxX-deltax,deltax);
        cm4 = sum(total4*deltax*echx)/4;

        ## recentered coordinates
        localechx = echx-cm4

        ## distrib function to pick from
        cumtot = cumsum(total4)/400; cumtot[40000]=1.1;
        
        InvN4 = matrix(NA,nrow=doReplicate,ncol=4);
        for (r in 1:doReplicate)
            {
                shifts = rep(NA,4);
                rus = runif(n=4);
                for (c in 1:4) shifts[c] = localechx[head(which(cumtot>rus[c]),1)];
                meanp = mean(shifts);
                InvN4[r,]=shifts -meanp;
            }
        save(InvN4,file="04-inverseN4/InvN4.rda")
    }
