# Supplementary material for: Traveling pulse emerges from coupled intermittent walks: A case study in sheep
Source: PLoS One. 2018 Dec 5;13(12):e0206817. doi: 10.1371/journal.pone.0206817 (PMC6281248; doi:10.1371/journal.pone.0206817)
Supplement: S1 Data — All data and source codes for data treatment (using R), numerical solving equations and stochastic simulations. (ZIP) [file pone.0206817.s004.zip › S1_Data/src/fortranN4/01-run.R]

## parameters
Nsheep = 4;
mua = 0.0055;
mui = 0.08;
alphaa = 0.3;
alphai = 0.4;
betaa = 0.6;
betai = 0.5;
gammaa = 0.7;
gammai = 0.5
speed = 1.0;


## scales
FractionInitialementActive = 0.;
DensiteInitiale = 1;
saveEvery = 5; 
NbOfSave = 360;
TempsTotal = saveEvery*NbOfSave+1;
nbLines = floor(1+ TempsTotal/saveEvery);
deltat = 0.01;
deltax = speed*deltat; ## repeated in fortran source, upwind scheme
LongueurGrilleSpatiale = floor(1000/deltax) ;


## write parameters in fortran source
sink("00-params.f90")
cat("  INTEGER :: Nsheep = ",Nsheep,"\n");
cat("  REAL(8) :: mua=",mua,", mui=",mui,", alphaa=",alphaa,", alphai=",alphai,"\n");
cat("  REAL(8) :: betaa=",betaa,", betai=",betai,", gammaa=",gammaa,", gammai=",gammai,"\n");
cat("  REAL(8) :: speed=",speed,"\n");
cat("  REAL(8) :: FractionInitialementActive = ",FractionInitialementActive,"\n");
cat("  REAL(8) :: DensiteInitiale = ",DensiteInitiale," !! mètre / sheep\n");
cat("  !! Dimensionnement\n");
cat("  INTEGER :: LongueurGrilleSpatiale = ", LongueurGrilleSpatiale,"\n");
cat("  REAL(8) :: TempsTotal = ",TempsTotal," !! secondes\n");
cat("  REAL(8) :: saveEvery = ",saveEvery,"\n"); 
cat("  REAL(8) :: dt = ",deltat,"\n");
sink()
    
## cat("run...\n"); 
system("rm -f SheepSoliton");
errsys = system("gfortran -O2 -malign-double 02-codeici.f90 -o SheepSoliton");
if (errsys != 0)
    {
        cat("\n\n\n\n !!!!!!!!!!!!!!!!!  errsys = ",errsys,"\n\n");
        stop("OK");
    }
    
system("time ./SheepSoliton > out.txt");

## read txt data, save as rda
data = matrix(scan("out.txt"),nrow=2*nbLines,byrow=TRUE)
save(data,file="simdata.rda")
