# Supplementary material for: Traveling pulse emerges from coupled intermittent walks: A case study in sheep
Source: PLoS One. 2018 Dec 5;13(12):e0206817. doi: 10.1371/journal.pone.0206817 (PMC6281248; doi:10.1371/journal.pone.0206817)
Supplement: S1 Data — All data and source codes for data treatment (using R), numerical solving equations and stochastic simulations. (ZIP) [file pone.0206817.s004.zip › S1_Data/src/fortranN4/02-codeici.f90]

PROGRAM SheepSoliton

  IMPLICIT NONE

  !! Parametres
  include "00-params.f90"
  
  REAL(8) :: dx !! = speed * dt; !! meters
  !! Condition initiale
  REAL(8) :: sig,cent


  !! variables
  REAL(8), ALLOCATABLE :: Actifs(:)
  REAL(8), ALLOCATABLE :: Inactifs(:)
  REAL(8), ALLOCATABLE :: ActifVersInactif(:)
  REAL(8), ALLOCATABLE :: InactifVersActif(:)
  REAL(8), ALLOCATABLE :: DeltaActifs(:)
  REAL(8), ALLOCATABLE :: DeltaInactifs(:)
  REAL(8), ALLOCATABLE :: ActifsDevant(:)
  REAL(8), ALLOCATABLE :: InactifsDerriere(:)
  REAL(8) :: PerteParSortie, totalActifs, totalInactifs, totalTotal

  REAL(8) :: currentdate
  integer i,j


  !! Alloc
  
  ALLOCATE(Actifs(1:LongueurGrilleSpatiale),Inactifs(1:LongueurGrilleSpatiale))
  ALLOCATE(ActifVersInactif(1:LongueurGrilleSpatiale),InactifVersActif(1:LongueurGrilleSpatiale))
  ALLOCATE(DeltaActifs(1:LongueurGrilleSpatiale),DeltaInactifs(1:LongueurGrilleSpatiale))
  ALLOCATE(ActifsDevant(1:LongueurGrilleSpatiale),InactifsDerriere(1:LongueurGrilleSpatiale))

  !! dx is made during dt, upwind
  dx = speed*dt

  !! init
  sig=(alphaa/2.0)*dx
  cent = 50.0/dx
  Actifs(1:LongueurGrilleSpatiale) = (sig/2)*(1.0-(tanh(sig*([(i, i=1,LongueurGrilleSpatiale)]-cent-dx*0.5)))**2)
  Inactifs = Actifs;
  Actifs = Actifs*FractionInitialementActive * Nsheep
  Inactifs = Inactifs*(1.-FractionInitialementActive) * Nsheep
  PerteParSortie = 0.0 !! should be actually \int_LongueurGrilleSpatiale^\infty of tanh...


  

  !! update aux variables (stimuli)
  ActifsDevant = BackwardCumsum(Actifs,PerteParSortie);
  InactifsDerriere = ForwardCumsum(Inactifs)

  
  
  !! run
  currentdate = 0.0
  Do while(currentdate.le.(TempsTotal+dt))

     !! output !!!!!!!!!!!!!!!!!!!!!!!!!!!!!!!!!!!!
     if (modulo(currentdate,saveEvery) .lt. dt) then
        WRITE(*,*) (Actifs(i)/dx, i=1, LongueurGrilleSpatiale)
        WRITE(*,*) (Inactifs(i)/dx, i=1, LongueurGrilleSpatiale)
     end if
     !!!!!!!!!!!!!!!!!!!!!!!!!!!!!!!!!!!!!!!!!!!!!!

     

     !! evolve !!!!!!!!!!!!!!!!!!!!!!!!!!!!!!!!!!!!
     !!!! conversion rate in each spatial box
     ActifVersInactif = mui  +  alphai * InactifsDerriere**betai  / (Nsheep-InactifsDerriere)**gammai
     InactifVersActif = mua  +  alphaa * ActifsDevant**betaa     / (Nsheep-ActifsDevant)**gammaa

     !!!! fractions to be converted during dt
     DeltaActifs   = Actifs   * (1-exp(-ActifVersInactif*dt))
     DeltaInactifs = Inactifs * (1-exp(-InactifVersActif*dt))
     !!!! conversion    
     Actifs   = Actifs   - DeltaActifs  + DeltaInactifs
     Inactifs = Inactifs + DeltaActifs  - DeltaInactifs

     !!! motion : actifs walk one box right 
     PerteParSortie = PerteParSortie + Actifs(LongueurGrilleSpatiale)
     Actifs(2:LongueurGrilleSpatiale) = Actifs(1:(LongueurGrilleSpatiale-1))
     Actifs(1)=0

     !! update stimuli
     ActifsDevant = BackwardCumsum(Actifs,PerteParSortie)
     InactifsDerriere = ForwardCumsum(Inactifs)
     currentdate = currentdate + dt
     !!!!!!!!!!!!!!!!!!!!!!!!!!!!!!!!!!!!!!!!!!!!!!

  End Do


CONTAINS
  function ForwardCumsum(P)
    real(8)   P(:)                    ! Assumed-shape dummy array
    real(8)  ForwardCumsum(size(P))    ! The cum sums to be returned
    integer  k
    ForwardCumsum(1)=P(1);
    do k=2,size(P) 
       ForwardCumsum(k) = ForwardCumsum(k-1)+P(k) 
    end do
  end function ForwardCumsum
  
  function BackwardCumsum(P,rest)
    real(8)   P(:)                    ! Assumed-shape dummy array
    real(8)   rest

    real(8)  BackwardCumsum(size(P))  ! The cum sums to be returned
    integer  k
    BackwardCumsum(size(P))=P(size(P))+rest;
    do k=(size(P)-1),1,-1 
       BackwardCumsum(k) = BackwardCumsum(k+1)+P(k) 
    end do
  end function BackwardCumsum


END PROGRAM SheepSoliton
