# Supplementary material for: Traveling pulse emerges from coupled intermittent walks: A case study in sheep
Source: PLoS One. 2018 Dec 5;13(12):e0206817. doi: 10.1371/journal.pone.0206817 (PMC6281248; doi:10.1371/journal.pone.0206817)
Supplement: S1 Data — All data and source codes for data treatment (using R), numerical solving equations and stochastic simulations. (ZIP) [file pone.0206817.s004.zip › S1_Data/src/mud00055/01-Sims1D.R]

########################################################################################
## simulations of 1D model with estimated parameters and mud set to 0.0055
########################################################################################

rm(list=ls())
RepOut = "sims/";
system("rm -rf sims; mkdir sims");
##  parameters
source("40-params.R")

######  TRANSITIONs
## departing
Taux.transitionVersMarche = function(Mplus,Mmoins,Bplus,Bmoins)
{
  taux.transition = mud + alphad* (Mplus**betad)/((Bmoins+Bplus+Mmoins)**gammad) ;
  return(  taux.transition  )
}

## stops
Taux.transitionVersBrout = function(Mplus,Mmoins,Bplus,Bmoins)
{
  muaN = mua/(Mplus+Mmoins+Bplus+Bmoins); 
  taux.transition =  muaN + alphaa*(Bmoins**betaa)/((Mmoins+Mplus+Bplus)**gammaa);
  return( taux.transition )
}


##  Time to next collision 
prochaine.collision <- function(position,vitesse)
{
  nombre.moutons <- length(position)
  delais.collision <- rep(NA,nombre.moutons)
  for(mouton in 1:nombre.moutons)
    {
      Temps.collision <- (position[mouton]-position)/(vitesse[mouton]-vitesse)
      Temps.collision[!is.finite(Temps.collision)] = NA
      Temps.collision[Temps.collision>=0] = NA
      Temps.collision = -Temps.collision;
      ## les collisions auront lieu aux Temps.collision (>0)
      ## On récupère dans delais.collision[mouton] le temps de collision minimal
      if(length(na.omit(Temps.collision))>0)
        {
          Indice.Temps.Min = which(Temps.collision==min(Temps.collision,na.rm=TRUE))[1];
          delais.collision[mouton] = Temps.collision[Indice.Temps.Min]; 
        }
    }
  ## default values si aucune collision
  delai.collision.plus.tot = Inf ;
  mouton.plus.tot = NA;
  if (length(na.omit(delais.collision))>0)
    {
      delai.collision.plus.tot <- min(delais.collision,na.rm=TRUE)
      mouton.plus.tot <- which(delais.collision==delai.collision.plus.tot)[1]
    }
  return( list(collision.la.plus.tot = delai.collision.plus.tot,
               indice.mouton.plus.tot = mouton.plus.tot))
}

## time to next switching state
prochain.changement.etat <- function(position,vitesse)
{
  N = length(position);
  taux.transitions <- rep(NA,N);

  ceuxEnBrout = which(vitesse==0) ; nbEnBrout = length(ceuxEnBrout);
  ceuxEnMarche = which(vitesse!=0); nbEnMarche = length(ceuxEnMarche);

  for (m in 1:N)
    {
      marchedevant = which(position[ceuxEnMarche]>position[m]); Mplus = length(marchedevant);
      marchederrie = which(position[ceuxEnMarche]<=position[m]); Mmoins = length(marchederrie);
      broutdevant = which(position[ceuxEnBrout]>position[m]); Bplus = length(broutdevant);
      broutderrie = which(position[ceuxEnBrout]<=position[m]); Bmoins = length(broutderrie);
      if (vitesse[m]==0) ## B -> M
        {
          taux.transitions[m] = Taux.transitionVersMarche(Mplus,Mmoins,Bplus,Bmoins);
        }
      else
        {
          taux.transitions[m] = Taux.transitionVersBrout(Mplus,Mmoins,Bplus,Bmoins)
        }
    }

  ## on tire les dates des prochains changements d'etat, avec les taux respectifs de chaque mouton
  dates.prochainchangementdetat = rexp(rate=taux.transitions,n=N);
  ## on garde le plus tôt
  date.du.plus.tot <- min(dates.prochainchangementdetat);
  le.plus.tot <- which(dates.prochainchangementdetat == date.du.plus.tot)[1];
  Changement.etat <- list(Delai.plus.court = date.du.plus.tot,
                          Quel.mouton = le.plus.tot)
  return(Changement.etat)
}


## #################################
## ##      ONE RUN
## #################################

doOneRun = function(seed,N, save=TRUE, graph=TRUE)
  {
    set.seed(seed);
    
    ## variables d'état
    position <- rep(NA,N)
    vitesse <- rep(NA,N)
    current.date <- NA
    next.event <- NA

    ## stockages 
    Time <- NULL
    event.locations <- NULL
    event.dates <- NULL
    event.types <- NULL
    Indice <- NULL
    Toutes.positions <- NULL


    ## &&&&&&&&&&&&&&&&&& Initialisation
    ## en gaussienne autour de 0
    position = runif(n=N,min=0,max=DispersionInitiale*sqrt(N));
    ## tous au brout
    vitesse = rep(0,N);

    current.date <- 0

    ## premiere ligne de stockage
    Time[1] <- 0
    Toutes.positions <- position
    event.locations[1] <- NA
    event.dates[1] <- NA
    event.types[1] <- NA
    Indice[1] <- NA


    ## Run 

    while(current.date<TotalTime)
      {
        ## dates of next switching and next collision
        next.event <- prochain.changement.etat(position,vitesse)
        next.collision <- prochaine.collision(position,vitesse)
        ## we keep the soonest
        if(next.event$Delai.plus.court<next.collision$collision.la.plus.tot)
            {
                ## a switching
                le.plus.tot <- next.event$Quel.mouton
                Temps.plus.court <- next.event$Delai.plus.court
                ## the sheep le.plus.tot will switch at current.date + Temps.plus court
                ## we make everyone progress up to that time
                position <- position + vitesse * Temps.plus.court
                ## the event is now
                if (vitesse[le.plus.tot]==0)
                    {
                        Mtot = length( which(vitesse!=0) );
                        if (Mtot == 0) ## spontaneous switch to march.
                            {
                                vitesse[le.plus.tot] =1 ; 
                                event.type <- "bm0";
                            }
                        else ## spontaneous switch to march
                            {                    
                                event.type <- "bm+";
                                vitesse[le.plus.tot]=1; 
                            }
                    }
                else ## vitesse[le.plus.tot]==1
                    {
                        ## stopping
                        vitesse[le.plus.tot] <- 0;
                        event.type <- "mb";
                    }
                ## position de l'évènement = celle que le mouton a maintenant
                event.location =  position[le.plus.tot];
                
            }
        else ## we have a collision, which affects the stimulating conditions
            {
                le.plus.tot <- next.collision$indice.mouton.plus.tot
                Temps.plus.court <- next.collision$collision.la.plus.tot
                ## the sheep le.plus.tot will collide at current.date  + Temps.plus.court
                ## we make everyone progress up to that time
                position <- position + vitesse * Temps.plus.court
                event.location =  position[le.plus.tot];
                event.type     = "coll";
            }
        ## we set time at now
        current.date = current.date + Temps.plus.court;
        event.date = current.date ;
        ## stockages
        if (current.date<Inf)
          {
            Toutes.positions <- rbind(Toutes.positions,position);
            Time <- c(Time,current.date);
            event.locations = c(event.locations,event.location);
            event.dates = c(event.dates,event.date);
            event.types = c(event.types,event.type);
            Indice <- c(Indice,le.plus.tot)
          }
      }   ## currentDate   
    
    Evolution.systeme <- list(Positions = Toutes.positions,
                              Events = data.frame(
                                Time = Time,
                                Locations = event.locations,
                                Dates = event.dates,
                                Types = event.types,
                                Individu = Indice));

    outname = paste("N",N,"-",
      ## mud,"-",alphad,"-",betad,"-",gammad,"-",mua,"-",alphaa,"-",betaa,"-",gammaa,"-",
      seed, sep="");

    ## save...
    if (save)
      {
        save(Evolution.systeme, file=paste(RepOut,outname,".rda",sep=""));
      }
    ## graph
    if (graph)
      {
        ## positions
        position <- Evolution.systeme$Positions
        xm = min(Evolution.systeme$Positions); xM = max(Evolution.systeme$Positions);

        individu.1 <- position[,1]
        plot(Evolution.systeme$Events$Time,individu.1,
             type='l',lwd=0.2, xlab = 'Temps', ylab='S (1D)',
             ## ylim=c(xm,0.0666*T),
             xlim=c(0,TotalTime*1.1),
             main= outname); ## outname);
        if (N>1)
          for (m in 2:N)
            {
              lines(Evolution.systeme$Events$Time,position[,m],col=1,lwd=0.2)
            }

        ## evenements de departs : black => spontané ; red => stimulé
        arrets  = subset(Evolution.systeme$Events, Evolution.systeme$Events$Types=="mb");
        points(arrets$Dates, arrets$Locations, pch=16,cex=0.1, col="black");
        spont = subset(Evolution.systeme$Events, Evolution.systeme$Events$Types=="bm0");
        points(spont$Dates, spont$Locations, pch=16,cex=0.1, col="green")
        stim  = subset(Evolution.systeme$Events, Evolution.systeme$Events$Types=="bm+");
        points(stim$Dates, stim$Locations, pch=16,cex=0.1, col="red");
        colls  = subset(Evolution.systeme$Events, Evolution.systeme$Events$Types=="coll");
        points(colls$Dates, colls$Locations, pch=16,cex=0.1, col="blue");
       
        dev.copy2eps(file=paste(RepOut,outname,".eps",sep=""));
        system(paste("epstopdf ", RepOut,outname,".eps",sep=""));
      }

    return(outname);
  }


## #################################
## ##     MAIN
## #################################

if (keepGraph) { quartz(w=7,h=4); par(las=1);}

## Echo des parametres dans le .Rout
cat("========  Paramètres =======\n");
cat("N=",Ns,"\n");
cat("T=",TotalTime,"\n");
cat("--- départs ---\n");
cat("mud=",mud,"\n");
cat("alphad=",alphad,"\n");
cat("betad=",betad,"\n");
cat("gammad=",gammad,"\n");
cat("--- arrêts ---\n");
cat("mua=",mua,"\n");
cat("alphaa=",alphaa,"\n");
cat("betaa=",betaa,"\n");
cat("gammaa=",gammaa,"\n");


cat("seedmin=",seedmin,"\n");
cat("seedmax=",seedmax,"\n");
cat("keepRDA=",keepRDA,"\n");
cat("keepGraph=",keepGraph,"\n");
cat("==============================\n\n\n");

for (N in Ns)
  {
    for (seed in seeds)
      {
        runName = doOneRun(seed,N, save=keepRDA, graph=keepGraph);
        cat(runName,".\n");
      }
  }
