# Supplementary material for: Traveling pulse emerges from coupled intermittent walks: A case study in sheep
Source: PLoS One. 2018 Dec 5;13(12):e0206817. doi: 10.1371/journal.pone.0206817 (PMC6281248; doi:10.1371/journal.pone.0206817)
Supplement: S1 Data — All data and source codes for data treatment (using R), numerical solving equations and stochastic simulations. (ZIP) [file pone.0206817.s004.zip › S1_Data/src/mud00055/02-cumdists.R]

## We compute average distance made along time : cumDist
## as well as average maximal distance between two consecutive individuals : sigDist, as a measure of dispersion
## For this, we get simulated sequences of walking/stopped states in sims/*.rda
## and the individual goes at speed 1

source("40-Params.R")

Replic = (seedmax-seedmin+1);

cumDistAll = matrix(data=0,ncol=8,nrow=TotalTime) ;
sigDistAll = matrix(data=0,ncol=8,nrow=TotalTime) ;
cumDistNb  = matrix(data=0,ncol=8,nrow=1);
cumDistBm0 = matrix(data=0,ncol=9,nrow=1);
for (GroupeSize in Ns)
  {
    cat("N",GroupeSize,"\n")
    for (rep in 1:seedmax)
      {
        load(paste("sims/N",GroupeSize,"-",rep,".rda",sep=""));
        datasim = Evolution.systeme
        cumDistBm0[1,GroupeSize] = cumDistBm0[1,GroupeSize] + table(datasim$Events$Types)[2];
        distgroups = matrix(0,nrow=TotalTime,ncol=GroupeSize)
        initpoint = mean(datasim$Positions[1,])
        for (indiv in 1:GroupeSize)
          {
            lats = datasim$Events$Time;
            dist = datasim$Positions[,indiv];
            
            len = length(lats)-1;
            disttime = rep(0,TotalTime);
            for (latind in 1:len)
              {
                lfrom = ceiling(lats[latind]); lto = floor(lats[latind+1]);
                dfrom = dist[latind]; dto = dist[latind+1];
                if (lfrom==0) lfrom=1;
                if (lto > lfrom)
                  disttime[lfrom:lto] = dfrom + (dto-dfrom)*(0:(lto-lfrom))/(lto-lfrom)
                else
                  if (lfrom>1)
                    disttime[lfrom]=disttime[lfrom-1];
              }
            disttime = disttime - initpoint;
            cumDistAll[,GroupeSize] = cumDistAll[,GroupeSize]+disttime[1:TotalTime];
            cumDistNb[1,GroupeSize] = cumDistNb[1,GroupeSize]+1;
            distgroups[,indiv]=disttime[1:TotalTime];
          }
        vartime = apply(distgroups,MARGIN=1,FUN=function(x) {return(max(diff(sort(x))))} );
        sigDistAll[,GroupeSize] = sigDistAll[,GroupeSize] + vartime;
      }
  }

for (GroupeSize in Ns)
  {
    cumDistBm0[,GroupeSize] = cumDistBm0[,GroupeSize]/Replic
    cumDistAll[,GroupeSize] = cumDistAll[,GroupeSize]/cumDistNb[1,GroupeSize]
    sigDistAll[,GroupeSize] = sigDistAll[,GroupeSize]/Replic
  }
save(cumDistAll,file="cumDistAll.rda");
save(sigDistAll,file="sigDistAll.rda");


## check
quartz()
plot(cumDistAll[,2], type="l", xlab="Time (s)", ylab="Distance walked (m)", ylim=c(0,120))
lines(cumDistAll[,3],lwd=2)
lines(cumDistAll[,4],lwd=3)
lines(cumDistAll[,8],lwd=4)
dev.copy2eps(file="simTime_MeanCumDist.eps")
system("epstopdf simTime_MeanCumDist.eps")


quartz()
plot(sigDistAll[,2],type="l", lwd=1, xlab="Time (s)", ylab="Spatial Dispersion (m)", ylim=c(0,4)); ##)
lines(sigDistAll[,3],lwd=2)
lines(sigDistAll[,4],lwd=3)
lines(sigDistAll[,8],lwd=4)
dev.copy2eps(file="simTime_Disp.eps")
system("epstopdf simTime_Disp.eps")
