# Supplementary material for: Traveling pulse emerges from coupled intermittent walks: A case study in sheep
Source: PLoS One. 2018 Dec 5;13(12):e0206817. doi: 10.1371/journal.pone.0206817 (PMC6281248; doi:10.1371/journal.pone.0206817)
Supplement: S1 Data — All data and source codes for data treatment (using R), numerical solving equations and stochastic simulations. (ZIP) [file pone.0206817.s004.zip › S1_Data/src/mud00055/40-params.R]

Ns=c(2,3,4,8);

mud = 0.0055; alphad=0.3; betad=0.6; gammad=0.7;
mua = 0.08; alphaa=0.4; betaa=0.5; gammaa=0.5;


TotalTime=1*1800;
seedmin=1; seedmax=seedmin+100;
DispersionInitiale = 0.5


keepRDA=TRUE; keepGraph=FALSE;
seeds = seedmin:seedmax;
