# Supplementary material for: Traveling pulse emerges from coupled intermittent walks: A case study in sheep
Source: PLoS One. 2018 Dec 5;13(12):e0206817. doi: 10.1371/journal.pone.0206817 (PMC6281248; doi:10.1371/journal.pone.0206817)
Supplement: S1 Data — All data and source codes for data treatment (using R), numerical solving equations and stochastic simulations. (ZIP) [file pone.0206817.s004.zip › S1_Data/src/PlanarGeometry.R]

# Vecteurs A, B  xa, ya, xb, yb
PlanarDotProduct = function(..., echo=FALSE)
  {
    args = unlist(list(...));
    if (length(args) != 4)
      {
	warning("incorrect args");
	cat("Args: ", args, "\n");
	return(NA);
      }
    if (echo)  cat("PlanarDotProduct : ", args, "\n");
    return (args[1]*args[3] + args[2]*args[4]);
  }


# Vecteurs A, B  xa, ya, xb, yb
PlanarCrossProduct = function(..., echo=FALSE)
  {
    args = unlist(list(...));
    if (length(args) != 4)
      {
	warning("incorrect args");
	cat("Args: ", args, "\n");
	return(NA);
      }
    if (echo)  cat("PlanarCrossProduct : ", args, "\n");
    return ( args[1]*args[4]-args[2]*args[3] )
  }

# Vecteurs A xa,ya
PlanarNorm = function(..., echo=FALSE)
  {
    args = unlist(list(...));
    if (length(args) != 2)
      {
	warning("incorrect args");
	cat("Args: ", args, "\n");
	return(NA);
      }
    if (echo)  cat("PlanarNorm : ", args, "\n");
    return (sqrt(PlanarDotProduct(args[1],args[2],args[1],args[2])));
  }


#################            Angle


# Points A, B : xa, ya, xb,yb
# orientation AB dans le repère trigo standard
# -Pi .. +Pi
PlanarAngle2Points = function(..., echo=FALSE)
  {
    args = unlist(list(...));
    if (length(args) != 4)
      {
	warning("incorrect args");
	cat("Args: ", args, "\n");
	return(NA);
      }
    if (args[1]==args[3] && args[2]==args[4])
      return(NA);
    if (echo)  cat("PlanarAngle3Points : ", args, "\n");
    
    args = c(args[3]-args[1],args[4]-args[2]);
    return (atan2(args[2],args[1]));
  }


# Vecteurs A,B xa, ya, xb,yb
# angle A vers B
PlanarAngle2Vectors = function(..., echo=FALSE)
  {
    args = unlist(list(...));
    if (length(args) != 4)
      {
	warning("incorrect args");
	cat("Args: ", args, "\n");
	return(NA);
      }
    if (echo)  cat("PlanarAngle2Vectors : ", args, "\n");

    norm1 = PlanarNorm(args[1],args[2],echo=echo);
    norm2 = PlanarNorm(args[3],args[4],echo=echo);
    
    if (norm1 == 0) return(0);
    if (norm2 == 0) return(0);
    
    norms = norm1 * norm2 ;
    
    cos12 = PlanarDotProduct(args) / norms;
    sin12 = PlanarCrossProduct(args) / norms;
    return (atan2(sin12,cos12));
  }


# Points A, B, C : xa, ya, xb,yb, xc, yc
# angle AB, AC : A est le sommet
PlanarAngle3Points = function(..., echo=FALSE)
  {
    args = unlist(list(...));
    if (length(args) != 6)
      {
	warning("incorrect args");
	cat("Args: ", args, "\n");
	return(NA);
      }
    if (echo)  cat("PlanarAngle3Points : ", args, "\n");
    
    args = c(args[3]-args[1],args[4]-args[2], args[5]-args[1],args[6]-args[2]);
    return (PlanarAngle2Vectors(args, echo=echo));
  }


#################            Changement de repère
# Point    A(ax,ay)
# Point    O(ox,oy)
# Vecteurs U et V (ux,uy) et V(vx,vy)
# Coordonnées de A dans le repère (O,U,V) : (w,t)
PlanarCoordsPointInOrigineBase = function(..., echo=FALSE)
  {
    args = unlist(list(...));
    if (length(args) != 8)
      {
	warning("incorrect args");
	cat("Args: ", args, "\n");
	return(NA);
      }
    if (echo)  cat("PlanarCoordsPointInBase : ", args, "\n");

    Point = c(args[1]-args[3],args[2]-args[4]);
    U     = c(args[5],args[6]);
    V     = c(args[7],args[8]);
    
    w = PlanarCrossProduct(Point,V) / PlanarCrossProduct(U,V);
    t = PlanarCrossProduct(U,Point) / PlanarCrossProduct(U,V);

    return (c(w,t));
  }

#       [,1]  [,2]  [,3]  [,4]
# [1,]   fx1   fy1   tx1   ty1
# [2,]   fx2   fy2   tx2   ty2
# [3,]   fx3   fy3   tx3   ty3
# ...

RanksOnMeanVector = function(vectors, plot=FALSE)
  {
    # compute mean vector
    ox = mean(vectors[,1]) ;  oy = mean(vectors[,2]);
    vx = mean(vectors[,3])-ox ;  vy = mean(vectors[,4])-oy;
    nx = vy ; ny = -vx ;
    base=rbind(c(ox,nx,vx),c(oy,ny,vy));
      #        [,1] [,2] [,3]
      # [1,]    ox   nx   vx
      # [2,]    oy   ny   vy

    nc = t(apply(cbind(vectors[,c(1,2)],ox,oy,nx,ny,vx,vy),1,PlanarCoordsPointInOrigineBase));
    # we have : base[,1] + nc[i,1]*base[,2] + nc[i,2]*base[,3] == vectors[i,c(1,2)]

    ranks = rank(-nc[,2]);

    if (plot)
      {
	PlanarPlotVectors(vectors,pointsAtBegin=TRUE,xlim=c(min(vectors),max(vectors)),ylim=c(min(vectors),max(vectors)));
	points(ox,oy,col="red",pch=16);
	lines( c(ox,ox+vx), c(oy,oy+vy), col="red", lw=3);

	proj = cbind( vectors[,1] , vectors[,2] ,
		      vectors[,1] - nc[,1] * base[1,2],
		      vectors[,2] - nc[,1] * base[2,2]);
        abline(oy-(ox*vy/vx),vy/vx, col="red", lty=2, lw=2)
        
	matlines( t(proj[,c(1,3)]), t(proj[,c(2,4)]), col="blue", lw=2, lty=1 );

	points(vectors[,1], vectors[,2], cex=ranks, pch=1);	
      }
    # return(list(nc=nc,base=base, proj=proj, vectors=vectors, ranks=ranks));
    return(ranks);
  }

# test = matrix(c(runif(20,max=0.5),runif(20,min=0.5)),10)
# res = RanksOnMeanVector(test, plot=TRUE)


#################            Plots

#       [,1]  [,2]  [,3]  [,4]
# [1,]   fx1   fy1   tx1   ty1
# [2,]   fx2   fy2   tx2   ty2
# [3,]   fx3   fy3   tx3   ty3
# ...

PlanarPlotVectors = function(vectors=cbind(0,0,cbind(c(1,0),c(0,1))), 
			     xlab="x", ylab="y",
			    lw=1, cex=1, pch=16, 
			     xlim=c(0,1),ylim=c(0,1),
			     asp = 1, pointsAtEnd=FALSE, pointsAtBegin=FALSE)
  {
    matplot( t(vectors[,c(1,3)]), t(vectors[,c(2,4)]), type="l", col=1, lty=1,
	   xlab=xlab,ylab=ylab, lw=lw, xlim=xlim,ylim=ylim, asp=asp);

    if (pointsAtEnd)
      points(vectors[,c(3,4)],pch=pch, cex=cex);
    if (pointsAtBegin)
      points(vectors[,c(1,2)],pch=pch, cex=cex);
  }


MeanVectorField = function(X,Y,Vx,Vy,xmin,xmax,dx,ymin,ymax,dy)
  {
    kenx = ((xmax -xmin) %/% dx) ;
    keny = ((ymax -ymin) %/% dy) ;
    cat(" kenx : ",kenx,"  keny : ", keny,"\n");
    
    fieldx = matrix(data=0,ncol=kenx,nrow=keny);
    fieldy = matrix(data=0,ncol=kenx,nrow=keny);
    fieldn = matrix(data=0,ncol=kenx,nrow=keny);


    kdesx = ((X-xmin) %/% dx) +1 ; kdesy = ((Y-ymin) %/% dy) +1 ;

    if (length(X[kdesx>kenx | kdesx<1])>0)
      {
        cat(" x out of bound: \n");
        print(X[kdesx>kenx | kdesx<1]);
        print(kdesx[kdesx>kenx | kdesx<1]);
      }
    if (length(Y[kdesx>kenx | kdesx<1])>0)
      {
        cat(" y out of bound: \n");
        print(Y[kdesy>keny | kdesy<1]);
        print(kdesy[kdesy>keny | kdesy<1]);
      }
    
    len = length(X);
    for (l in 1:len)
      {
        xl = kdesx[l] ; yl = kdesy[l];
        fieldx[yl,xl] = fieldx[yl,xl] + Vx[l] ;
        fieldy[yl,xl] = fieldy[yl,xl] + Vy[l] ;
        fieldn[yl,xl] = fieldn[yl,xl] + 1 ;
      }

    fieldx = fieldx / fieldn ;
    fieldy = fieldy / fieldn ;

    
    cxs = xmin + rep(0:(kenx-1),each=keny)*dx + dx/2;
    cys = ymin + rep(0:(keny-1),kenx)*dy + dy/2;
    cfx = c(fieldx);
    cfy = c(fieldy);
    
    return(data.frame(X=cxs,Y=cys,Vx=cfx,Vy=cfy));
  }


#################          MST

# from `ape' library

### Function returning an index matrix for an increasing sort
sort.index = function(X)
{
    if(length(X) == 1) return(1)                  # sorting a scalar?
    if(!is.matrix(X)) X = as.matrix(X)           # force vector into matrix
    ## n = nrow(X)
    apply(X, 2, function(v) order(rank(v)))       # find the permutation
}


#       [,1]  [,2] 
# [1,]   x1   y1
# [2,]   x2   y2
# [3,]   x3   y3
# ...

mst = function(points, plot=FALSE)
{
  # build the dist matrix
  X = sqrt(outer(points[,1],points[,1], FUN="-")^2 + outer(points[,2],points[,2], FUN="-")^2);
  meanD = mean(X[lower.tri(X)]);
  
  n = dim(X)[1];
  N = matrix(0, n, n);
  tree = NULL;
  large.value = max(X) + 1;
  diag(X) = large.value; # set self-dist to largest value

  NDD = apply(X, 1, min);
  meanNDD = mean(NDD);
  maxNDD  = max(NDD);
  minNDD  = min(NDD);
  
  index.i = 1;

  graph = matrix(NA,0,4);
  edges = matrix(NA,0,2);
  branch = c();
  leng  = 0;
  
  for (i in 1:(n - 1))
    {
      tree = c(tree, index.i);
      mm = apply(as.matrix(X[, tree]), 2, min);  # vecteur des valeurs des connexions la plus petite par noeud déjà dans l'arbre
      a = sort.index(X[, tree])[1, ]; # vecteurs des rangs des connexions la plus petite pour chaque noeud de l'arbre
      b = sort.index(mm)[1]; # rang dans tree de la connexion la plus petite sortant de l'arbre 
      index.j = tree[b]; # index du noeud correspondant
      index.i = a[b]; # index du noeud correspondant à la connexion la plus petite
      
      # keep i, j
      N[index.i, index.j] = 1;
      N[index.j, index.i] = 1;

      graph = rbind(graph,c(points[index.i,],points[index.j,])) ;
      edges = rbind(edges,c(index.i,index.j));
      brleng = PlanarNorm(points[index.i,1]-points[index.j,1],points[index.i,2]-points[index.j,2]);
      branch = c(branch,brleng);
      leng  = leng + brleng;

      for (j in tree)
	{
	  X[index.i, j] = large.value;
	  X[j, index.i] = large.value;
        }
    }

  if (plot)
    {
      PlanarPlotVectors(graph) ;
      points(points, pch=16);
    }
  return(list(binaryMatrix=N, graph=graph, edges = edges, length = leng, branch=branch, meanD=meanD, meanNDD=meanNDD,maxNDD=maxNDD,minNDD=minNDD));
}

# test = matrix(runif(100),ncol=2) ;  res = mst(test, plot=TRUE)


#       [,1]  [,2]  [,3]  [,4]
# [1,]   fx1   fy1   tx1   ty1
# [2,]   fx2   fy2   tx2   ty2
# [3,]   fx3   fy3   tx3   ty3
# ... 

mstAngleDispersion = function(vectors, plot=FALSE)
{
  if (nrow(vectors)==1)
    return(list(dispersion=NA,angles=NA,mstv=NA, vects=NA));
  
  mstv  = mst(vectors[,c(1,2)]);
  vects = t(apply(vectors,1,function(coords) c(coords[3]-coords[1],coords[4]-coords[2]))) ;

  coupledVects = t(apply(mstv$edges,1,function(edge) c(vects[edge[1],],vects[edge[2],])));  

  angles = abs(apply(coupledVects,1,PlanarAngle2Vectors));

  if (plot)
    {
      par(mfrow=c(2,1));
      
      PlanarPlotVectors(vectors,
                        xlim=c(min(vectors[,c(1,3)]),max(vectors[,c(1,3)])),
                        ylim=c(min(vectors[,c(2,4)]),max(vectors[,c(2,4)])),
                        pointsAtBegin=TRUE, pointsAtEnd=FALSE);
      
      PlanarPlotVectors(mstv$graph,
                        xlim=c(min(vectors[,c(1,3)]),max(vectors[,c(1,3)])),
                        ylim=c(min(vectors[,c(2,4)]),max(vectors[,c(2,4)])),
                        pointsAtBegin=TRUE, pointsAtEnd=TRUE )

    }
  
  return(list(dispersion=mean(angles),angles=angles,mstv=mstv, vects=vects));
}

AutocorrAngular = function(azimuths)
  {
    if (length(azimuths)==1)
      return(list(autocorr=NA,varang=NA));

    N = length(azimuths);
    azimuths = azimuths %% (2*pi);
    azimuths[azimuths>pi]=azimuths[azimuths>pi]-2*pi;
    
    meanazim = atan2(sum(sin(azimuths)),sum(cos(azimuths)));
    sini     = sin(azimuths)# -meanazim) ;
    msini    = sin(azimuths - meanazim) ;


    lef = sini[rep(1:(N-1),(N-1):1)];
    rig = sini[N-sequence((N-1):1)+1];
    mlef = msini[rep(1:(N-1),(N-1):1)];
    mrig = msini[N-sequence((N-1):1)+1];
   
    # coeff de correlation entre les azimuths
    up  = lef %*% rig ;
    # identical to : upm  = sini %o% sini;  up = sum(upm[lower.tri(upm)]);
    do = sqrt(sum(lef^2)*sum(rig^2));
    
    return(list(autocorr = up/do, varang=var(msini)));
  }


#       [,1]  [,2] 
# [1,]   x1   y1
# [2,]   x2   y2
# [3,]   x3   y3
# ...

nnd = function(points, plot=FALSE)
{
  # build the dist matrix
  X = sqrt(outer(points[,1],points[,1], FUN="-")^2 +  outer(points[,2],points[,2], FUN="-")^2);
  diag(X) = NA; # set self-dist to largest value
  
  NND = apply(X, 1, min, na.rm=TRUE);
  return(NND);
}
